# Supplementary material for: PIPE-T: a new Galaxy tool for the analysis of RT-qPCR expression data
Source: Sci Rep. 2019 Nov 26;9:17550. doi: 10.1038/s41598-019-53155-9 (PMC6879478; doi:10.1038/s41598-019-53155-9)
Supplement: Supplementary file 2 — Supplementary Dataset [file 41598_2019_53155_MOESM2_ESM.xlsx]

## Sheet: Table S1
Table S1. Raw data file for metastatic cancer dataset
miRNA	GSM628068_15b.txt	GSM628070_18b.txt	GSM628072_202b.txt	GSM628080_22b.txt	GSM628084_236b.txt	GSM628085_23b.txt	GSM628090_31b.txt	GSM628093_49b1.txt	GSM628094_49b2.txt	GSM628101_5b.txt	GSM628073_204b.txt	GSM628096_4b.txt	GSM628100_59b.txt	GSM628104_6b1.txt	GSM628105_6b2.txt	GSM628106_7b.txt
hsa-let-7a-4373169	23.9256	22.4589	24.082	23.1026	22.811	24.2183	23.4188	26.8756	25.3366	25.1634	23.1392	23.291	30.5222	24.3465	27.0416	23.2302
hsa-let-7c-4373167	26.3421	25.4703	28.315	27.4125	25.0639	25.457	25.4593	28.4281	27.1387	26.5929	27.0929	25.3007	29.6416	27.6863	28.8463	24.8364
hsa-let-7d-4395394	24.6043	22.7428	24.0191	22.9859	23.4144	24.5755	24.0011	26.6813	25.9483	25.0277	22.9959	23.7844	28.1485	24.9421	26.2052	23.6982
hsa-let-7e-4395517	21.5489	20.1457	21.6089	20.4764	20.2194	21.5558	20.9798	23.5296	23.212	22.0587	20.5916	20.7646	25.4594	21.8785	23.6126	20.7002
hsa-let-7f-4373164	26.6787	25.1174	25.6415	25.8078	25.2552	26.0277	26.0681	28.4832	28.4136	27.219	25.6941	25.6531	37.1688	27.0498	30.5559	25.7764
hsa-let-7g-4395393	23.6712	22.77	24.3263	23.5266	22.8692	24.2502	23.7292	25.9966	25.9664	25.1904	23.0973	23.3801	28.5735	25.2143	26.069	23.9359
hsa-miR-1-4395333	35.6776	31.2356	26.1686	28.4019	35.7755	40	32.4795	40	40	32.6773	36.9311	34.1602	40	34.9212	34.3558	32.6429
hsa-miR-9-4373285	24.2504	30.306	29.2652	28.7339	21.3359	30.0245	26.393	25.5605	27.2563	27.7624	29.2984	31.5689	29.6701	31.2645	31.103	25.0073
hsa-miR-10a-4373153	23.8286	25.9802	28.5348	28.0758	24.9677	25.5192	26.5584	28.682	29.3487	27.7288	27.5241	25.7305	30.7652	25.0573	25.8649	24.991
hsa-miR-10b-4395329	24.2472	27.1077	23.8744	22.703	24.4835	23.0952	23.2636	27.7358	27.6838	28.8404	24.7184	23.9598	33.5474	24.8672	25.6919	21.9785
MammU6-4395470	18.9629	16.8772	18.0134	17.0542	17.3796	17.3283	16.7048	19.0645	19.5908	18.7079	18.3449	19.8135	20.8986	18.2695	20.0216	17.5948
MammU6-4395470	18.8337	17.0585	18.0496	17.0095	16.9361	17.5044	16.7271	19.065	19.4126	18.8583	18.4087	19.8085	20.7426	17.931	19.7779	17.7628
hsa-miR-15a-4373123	27.2703	26.7177	27.9197	31.8651	26.246	27.4951	27.8034	28.5999	27.4116	28.9787	28.1132	28.298	38.0842	28.9011	29.7512	26.7049
hsa-miR-15b-4373122	26.5577	26.1091	26.3115	25.9876	25.7609	27.8108	27.0006	31.4903	28.4802	29.0606	25.4412	26.3751	31.5421	26.9205	31.0706	24.4037
hsa-miR-16-4373121	22.0253	20.5264	21.7492	22.3049	20.5094	21.7471	21.7691	23.5844	22.3848	22.1932	21.5391	21.5203	25.477	22.982	24.3882	20.7975
hsa-miR-17-4395419	22.2369	20.7547	19.2458	21.2014	19.4997	20.5588	22.0184	24.0062	23.1185	22.5751	20.5102	20.5547	24.5407	20.5617	22.0323	20.3237
hsa-miR-18a-4395533	29.6143	27.7675	25.494	26.9089	25.7422	27.7813	27.4153	29.6732	29.5085	29.2416	27.6898	27.322	30.9214	26.2073	27.6626	25.5204
hsa-miR-18b-4395328	30.9135	29.1932	26.7976	28.5094	26.2572	28.8256	29.4745	31.9398	31.2972	30.6639	22.6008	28.4269	34.3846	26.8996	28.5396	27.2809
hsa-miR-19a-4373099	27.6875	26.2395	24.865	26.1974	25.2607	26.5112	26.9024	29.445	28.2679	28.144	26.5232	26.4673	30.3445	26.8934	27.4571	25.1896
hsa-miR-19b-4373098	22.7084	21.4066	20.1268	21.8905	20.318	21.4798	22.0397	24.6035	23.1957	23.1476	21.1232	21.4085	25.0731	22.1267	23.1915	20.2353
hsa-miR-20a-4373286	24.3581	22.4993	20.9787	23.0715	20.7662	22.5468	23.6145	26.0986	24.991	24.6032	21.8626	22.3415	26.5484	22.2978	24.1148	22.3103
hsa-miR-20b-4373263	26.2794	24.7138	23.4019	25.0292	23.6024	24.7535	26.2086	28.9684	27.6484	26.8423	24.7861	24.8504	28.7535	25.0668	26.7636	24.608
hsa-miR-21-4373090	23.3725	23.2582	21.3282	22.8053	20.0388	21.1314	21.8452	23.0118	22.561	25.4041	20.2246	21.0746	26.1646	23.0954	23.2929	21.646
hsa-miR-22-4373079	22.8096	22.6826	23.2082	24.6249	23.0939	23.824	22.5348	23.3275	22.8126	24.7426	23.1894	23.3659	30.9868	24.9807	24.515	23.7397
hsa-miR-23a-4373074	28.4679	26.5808	27.3513	28.4179	26.4198	26.5523	26.8595	29.4374	28.1194	29.8136	26.5196	28.2018	31.206	28.114	28.8927	27.437
hsa-miR-23b-4373073	27.8802	25.1696	28.8391	26.1057	25.9406	25.9093	27.9701	29.8942	29.5719	27.6473	30.1531	27.2765	38.8345	28.1201	29.1989	26.7529
hsa-miR-24-4373072	21.5941	18.9236	19.8283	19.7565	19.8621	19.6411	20.2659	22.2987	21.9743	21.2518	19.7898	20.3524	24.8139	21.8155	22.06	19.9938
hsa-miR-25-4373071	25.797	25.1877	23.0863	24.6993	24.0337	25.0498	25.4894	27.0993	26.663	26.7505	24.7871	24.4225	28.0951	25.2952	26.384	24.8256
hsa-miR-26a-4395166	21.219	19.3421	21.3418	20.8187	20.3969	20.6226	20.9498	23.2674	23.0585	21.6068	21.1749	20.1495	26.0093	22.0327	23.2619	20.5445
hsa-miR-26b-4395167	24.9514	23.2461	24.9054	23.8566	22.9099	23.7799	23.953	26.2008	25.5463	25.1581	23.5978	23.6952	29.4371	25.8038	26.6543	24.1699
hsa-miR-27a-4373287	23.9993	22.4767	23.1909	23.8487	22.2661	22.6991	23.5459	24.964	24.3521	24.3127	22.6911	23.7167	28.0458	24.7143	24.5941	23.5846
hsa-miR-27b-4373068	24.9452	23.382	25.4413	23.5679	23.5928	24.3043	24.6704	26.206	26.17	25.7225	24.8167	24.5502	28.9574	25.7032	25.7011	24.6274
hsa-miR-28-3p-4395557	23.5582	22.1211	22.2196	20.1436	21.5441	22.2338	22.8623	23.9567	23.2525	24.1509	22.9686	22.7878	26.1658	23.2068	22.7576	22.8454
hsa-miR-28-5p-4373067	26.3482	24.9224	24.7734	24.0258	24.565	25.1982	25.5387	27.9931	26.6085	27.4206	25.7071	25.4892	30.3551	26.4699	27.0307	25.2901
MammU6-4395470	18.6986	17.0357	17.9344	17.0971	17.3196	17.361	16.8911	19.034	19.7993	19.0036	18.2791	19.94	21.0873	17.9268	19.9381	17.5086
MammU6-4395470	18.8318	16.9459	17.9497	16.9701	17.255	17.3453	16.8778	18.9918	19.4843	18.9618	18.2436	19.7711	20.9381	17.9984	19.8775	17.454
hsa-miR-29a-4395223	18.9892	19.6223	21.7557	21.7956	20.3633	20.7152	20.988	22.7975	21.6858	22.3491	19.8627	20.0297	25.5214	21.133	22.381	21.8476
hsa-miR-29b-4373288	23.6942	25.2728	27.0824	26.2986	24.278	25.6665	25.4772	27.0321	26.6183	27.7419	24.5427	25.6727	30.9427	26.0599	27.0487	27.1009
hsa-miR-29c-4395171	22.6153	21.5379	24.7011	22.1349	22.7029	23.0188	22.4105	24.222	23.9632	24.5374	23.4772	22.8231	28.9579	25.1143	25.5625	23.982
hsa-miR-30b-4373290	18.1917	18.1736	20.3708	20.8662	17.366	19.1369	19.956	23.0093	21.255	20.725	19.047	19.8526	24.9008	21.3999	23.8915	19.0634
hsa-miR-30c-4373060	18.7112	18.5203	20.4643	21.3351	17.1405	18.6634	20.329	23.2368	21.5	21.2451	19.4213	20.1403	24.9996	21.8363	24.4677	19.4382
hsa-miR-31-4395390	21.7671	25.284	20.2987	25.3086	19.9676	21.9684	24.1853	24.93	24.2044	26.4451	19.6847	21.0006	27.6141	23.5554	24.3024	28.1895
hsa-miR-32-4395220	30.7151	30.843	30.6954	35.3857	28.7805	29.2583	29.7348	32.6945	40	40	29.5709	30.6861	40	32.9095	40	30.0774
hsa-miR-33b-4395196	33.813	40	33.42	40	40	33.7802	40	40	31.0464	40	40	40	40	40	40	40
hsa-miR-34a-4395168	23.4505	22.2312	24.2271	22.7104	21.9822	24.0328	22.2767	22.1582	22.0594	24.1686	22.966	22.2717	27.1224	23.6827	23.3523	23.8216
hsa-miR-34c-5p-4373036	32.3431	23.9622	31.0714	25.9543	31.3313	40	31.1108	27.2585	27.0179	24.1802	33.0819	27.9362	40	29.5207	30.2668	28.1145
hsa-miR-92a-4395169	24.0809	23.3756	21.3625	22.9141	21.4007	22.9609	23.7042	25.9132	25.8448	24.8608	22.748	22.2182	25.3783	23.1659	24.3047	22.744
hsa-miR-93-4373302	26.4069	24.6956	22.9686	25.1522	23.5461	25.0081	26.0459	27.7633	26.782	26.661	24.1621	24.8305	28.2499	24.9725	25.9034	25.0117
hsa-miR-95-4373011	28.9685	27.4596	26.1945	27.6179	28.4974	28.2334	26.152	31.2795	29.1213	30.0474	26.0649	27.5299	30.4382	27.2417	29.0014	24.8226
hsa-miR-96-4373372	35.0088	33.9868	29.5725	40	29.8584	33.3613	32.0492	33.7726	40	40	29.427	32.1607	40	33.6175	33.1242	31.6413
hsa-miR-98-4373009	27.7356	27.507	26.236	40	24.2051	25.7099	27.3537	30.8096	28.6653	40	27.9439	26.7066	40	29.1472	30.1882	25.6857
hsa-miR-99a-4373008	24.098	23.6881	26.3356	23.6688	23.3981	23.0362	23.2854	25.7742	25.629	24.3044	23.2427	23.5911	27.9376	24.9978	25.8696	23.9307
hsa-miR-99b-4373007	24.0196	22.8053	25.2211	23.1381	23.1362	22.7462	22.9115	25.121	25.2963	24.9319	23.5418	23.0808	28.9807	25.9152	25.6327	22.5071
hsa-miR-100-4373160	24.4382	22.9866	27.0141	23.7598	23.6258	23.8411	23.645	26.09	25.129	24.8372	23.2861	24.213	28.1861	25.8776	26.1901	24.7916
hsa-miR-101-4395364	29.5421	28.1947	31.2389	29.8928	28.5191	29.6523	29.1236	30.73	31.249	30.5998	30.1093	29.8403	40	30.3711	31.1065	27.9876
hsa-miR-103-4373158	27.0925	25.6814	26.1248	27.6304	24.3917	25.4839	25.7823	29.0566	28.2718	28.1975	25.9508	26.2994	31.6483	27.138	28.3523	25.0487
hsa-miR-105-4395278	40	40	40	40	40	40	40	40	40	35.9615	30.4951	40	37.1356	40	40	28.7859
hsa-miR-106a-4395280	22.163	20.6306	19.1018	21.1261	19.4433	20.637	21.5309	23.9146	23.1339	22.4458	20.4947	20.4612	24.5187	20.5286	21.9415	20.2745
RNU44-4373384	25.5985	24.2188	23.4461	23.8465	21.6127	22.8146	23.4422	24.5924	24.3291	25.5112	21.0472	23.0643	26.6217	23.8688	24.9097	23.9438
hsa-miR-106b-4373155	25.65	24.5846	22.8614	24.7325	22.7719	23.7246	24.7674	26.9771	26.1878	26.2529	24.1165	24.1693	29.512	24.6676	25.4542	23.8112
hsa-miR-107-4373154	30.1246	29.4399	28.0273	32.1241	27.839	27.0388	28.7328	40	31.8147	31.2502	28.6051	30.4596	40	29.1226	30.8401	27.7018
hsa-miR-122-4395356	32.3354	30.7688	40	34.6714	32.1282	40	31.3565	40	32.8888	32.1722	40	40	34.6529	31.2543	35.2435	40
hsa-miR-124-4373295	33.6835	32.8092	31.4977	29.6105	40	40	33.0963	30.253	31.9381	31.5013	34.9629	40	35.0741	33.8272	29.8335	36.566
hsa-miR-125a-3p-4395310	29.2602	28.5908	31.2823	29.1198	28.7518	30.6479	29.3711	30.5611	31.1647	29.6303	30.713	29.1075	33.2256	32.4994	31.3871	29.3596
hsa-miR-125a-5p-4395309	25.5912	25.9662	28.0147	25.6527	24.418	26.0414	25.3103	28.1112	27.6871	27.2729	25.9428	25.3389	30.6029	28.34	28.8279	25.78
hsa-miR-125b-4373148	22.7432	23.6018	25.9816	23.6023	23.4622	23.9094	23.0662	26.0183	25.2784	24.9964	23.9378	23.0013	27.5689	25.8477	25.816	24.2973
hsa-miR-126-4395339	20.9799	17.5618	21.4725	21.3764	21.9756	21.926	20.3428	21.4269	21.8996	20.0177	20.4335	21.0221	28.7257	22.0878	23.4208	20.3816
hsa-miR-127-3p-4373147	25.8977	26.9645	24.9126	26.4762	26.8364	26.8174	22.1358	27.743	26.9259	25.5535	24.4341	23.8783	28.4384	25.1765	25.8996	22.4294
hsa-miR-127-5p-4395340	40	34.7389	40	40	40	38.6367	40	40	40	40	40	40	40	40	40	33.0101
hsa-miR-128-4395327	28.3727	27.3488	26.2863	27.0082	26.8127	27.5634	27.0048	29.1278	29.2747	28.4883	27.3099	27.4979	34.2839	27.9537	29.6608	27.2103
hsa-miR-129-3p-4373297	40	30.2263	40	40	33.1679	34.0586	30.196	40	31.6952	29.9824	40	33.0979	32.015	40	34.8087	37.4656
hsa-miR-129-5p-4373171	40	40	40	28.9559	40	40	40	40	40	40	25.9674	40	40	40	40	38.0551
hsa-miR-130a-4373145	27.3934	24.1516	26.1402	26.6906	23.8808	25.2157	26.2084	28.3017	28.9299	27.2096	26.2875	25.1101	32.2784	27.6988	29.0673	25.275
hsa-miR-130b-4373144	28.109	26.0616	25.4452	25.7117	25.0727	27.3482	27.5423	27.9695	28.2006	28.3446	26.7916	26.8071	30.941	26.8017	27.2733	24.7556
hsa-miR-132-4373143	25.7876	25.1102	24.7679	28.8071	24.0388	25.4528	24.1772	28.686	27.0584	27.0239	24.7235	23.9884	28.7548	25.4877	28.4077	22.7435
hsa-miR-133a-4395357	28.3667	24.549	19.5771	21.9545	28.6653	31.0451	27.0479	30.3266	30.8181	26.0591	27.1556	27.8002	27.0364	29.0422	26.7329	27.2304
hsa-miR-133b-4395358	33.8477	28.3432	23.6401	25.9404	33.7349	36.0197	31.9586	36.2333	37.9627	30.8439	30.8947	34.8439	30.9713	34.796	31.3352	30.499
hsa-miR-134-4373299	29.5492	27.0073	27.9106	30.041	29.4374	29.567	23.2962	29.6712	29.8952	27.4536	26.2184	26.1062	32.3441	27.4639	28.2598	23.4573
hsa-miR-135a-4373140	30.4573	29.039	33.0302	37.1676	25.9989	28.1206	30.8968	33.544	34.5131	31.0572	29.5848	25.8261	34.6802	32.3525	33.2294	25.9113
hsa-miR-135b-4395372	31.5866	27.8263	26.5007	32.7203	26.4225	26.1442	26.3297	28.4388	31.109	29.1012	24.1526	22.3803	28.096	27.964	28.5329	26.3791
hsa-miR-136-4373173	40	36.1175	40	35.8385	38.5763	40	34.3379	35.227	40	40	40	40	40	40	40	35.1811
hsa-miR-137-4373301	40	32.7587	40	40	40	40	29.539	40	40	40	30.8919	40	34.605	40	40	40
hsa-miR-138-4395395	30.3996	24.4131	31.4237	30.4045	27.9695	26.7821	28.3179	26.0241	24.6681	25.8754	34.2869	26.9515	30.6729	28.3642	29.9926	27.9749
hsa-miR-139-3p-4395424	27.0319	25.3507	26.6682	25.0918	40	28.5395	24.9409	40	40	26.689	28.2742	32.9656	31.201	27.664	30.5774	26.9165
hsa-miR-139-5p-4395400	24.4088	23.2363	24.1175	24.9165	26.2678	25.4765	22.1717	27.7166	26.8929	25.0157	24.9967	24.1914	28.2235	25.3075	28.1179	24.3613
hsa-miR-140-3p-4395345	27.1711	25.0104	27.0942	26.2936	25.9786	26.6836	25.8259	27.8818	24.7034	26.8444	27.5732	26.2505	31.1614	27.6964	29.2499	26.4857
hsa-miR-140-5p-4373374	23.7618	22.257	24.1773	23.2393	23.0197	23.0934	22.5255	24.2075	21.8645	24.3892	24.1217	24.1106	28.7991	24.84	25.4434	23.0862
hsa-miR-141-4373137	23.3724	24.7122	23.1193	33.5004	36.2089	33.5202	24.6284	27.1799	32.2757	26.224	23.0184	23.6293	29.3897	24.4053	25.0458	24.9685
hsa-miR-142-3p-4373136	22.9022	22.7205	24.1267	23.5728	24.3294	22.8377	22.1402	23.8806	23.7679	24.022	23.0188	21.8495	27.6664	24.6781	24.6962	22.0259
hsa-miR-142-5p-4395359	29.1803	29.0894	30.2135	31.203	30.4136	29.1949	28.4658	31.067	30.2673	29.9736	29.6365	27.9284	40	31.5197	30.9847	28.7664
hsa-miR-143-4395360	23.7906	21.4147	25.0084	20.1564	23.4253	24.9553	23.2829	24.901	25.3929	23.5288	24.1183	24.1971	29.9724	25.0169	22.8752	22.5311
hsa-miR-145-4395389	20.4383	17.4403	21.1531	17.253	19.5121	23.4933	19.3928	23.2563	23.2422	19.9582	20.3616	19.8574	25.3372	20.4853	20.8233	19.1987
hsa-miR-146a-4373132	23.1714	22.326	24.946	21.6557	29.5934	21.7684	22.1586	23.4574	24.3181	22.6812	22.8025	20.9843	25.9147	23.2279	32.6579	22.49
hsa-miR-146b-3p-4395472	30.5277	28.2069	30.5934	32.6714	25.0136	29.0586	30.9209	30.9383	32.557	30.5604	31.0725	28.7839	33.9775	31.7874	29.5716	30.4609
hsa-miR-146b-5p-4373178	23.4252	20.2586	22.1908	23.4447	23.6561	20.2808	21.9451	22.0791	23.4117	22.4413	21.4868	21.4757	25.5691	22.7652	27.6	21.4098
hsa-miR-147b-4395373	40	40	40	40	25.6047	25.4319	33.6378	40	40	40	33.6971	28.2554	40	34.5694	29.4637	40
hsa-miR-148a-4373130	26.0514	25.0225	26.6137	30.6501	26.6848	25.8782	25.4954	27.5419	26.7251	27.3287	27.4178	25.2771	28.9043	26.7669	29.0207	25.3898
hsa-miR-148b-4373129	29.0051	28.2119	27.6006	30.9243	26.6631	26.916	29.1522	32.4987	30.0579	30.9414	27.7691	28.8018	32.0831	28.5417	30.5335	27.1616
hsa-miR-149-4395366	28.7001	25.7593	26.9413	27.9824	23.0852	27.9614	25.8679	30.5858	29.5258	25.3136	23.7531	27.8242	34.6721	27.7646	31.2631	25.3464
hsa-miR-150-4373127	21.0554	19.5003	22.8717	21.5671	24.5243	20.7692	20.6174	22.7601	22.4652	21.1286	21.0175	17.9456	27.1636	21.3532	23.6253	19.8042
hsa-miR-152-4395170	27.0157	24.9701	26.5811	25.8392	27.3506	24.8434	25.8527	26.0753	25.1689	26.8892	26.1415	25.001	30.2649	27.1252	27.8097	26.0929
hsa-miR-153-4373305	40	40	40	40	40	40	40	40	35.9845	40	34.9226	40	40	34.7598	40	32.99
hsa-miR-154-4373270	40	40	37.2061	40	35.0943	40	29.4992	40	40	34.1087	31.0897	31.1853	40	40	30.2269	28.3132
hsa-miR-181a-4373117	25.6843	23.3813	24.4904	24.5477	24.7259	24.4817	24.9794	25.4461	25.8909	25.1009	24.3033	24.1618	28.9761	27.337	27.034	24.9714
hsa-miR-181c-4373115	31.0491	28.9687	30.5391	30.311	28.9913	30.162	30.5507	31.3442	30.9031	31.4536	30.0354	30.1628	34.3768	32.3954	32.3851	29.8538
hsa-miR-182-4395445	30.4378	30.3093	27.6112	40	27.3331	32.1961	29.8863	33.8316	31.9208	31.1838	26.9392	28.729	33.4812	29.3666	30.7592	27.7441
RNU48-4373383	22.3797	22.3872	21.699	21.5532	19.6338	20.9088	21.3562	23.3525	24.3509	23.9279	21.1484	21.958	25.7272	22.8455	25.0607	21.2137
hsa-miR-183-4395380	32.0833	29.9717	28.1354	40	27.0474	33.7726	29.0901	31.8773	36.4742	31.6077	27.1528	27.9006	34.6448	29.0072	32.389	28.1537
hsa-miR-184-4373113	33.3786	24.9455	40	31.6338	30.7113	28.8515	30.4971	31.3988	32.1716	28.6525	29.0413	26.9608	35.0024	32.368	32.3169	30.9603
hsa-miR-185-4395382	25.3035	24.7868	24.9507	26.5951	25.8519	26.7262	25.8314	26.6278	26.0363	26.3498	26.1399	25.8593	29.0253	26.8561	26.9915	25.9953
hsa-miR-186-4395396	24.2096	22.4037	22.3789	23.2599	22.8374	22.2379	23.229	24.9032	24.0754	24.529	23.0332	23.0178	27.4125	23.5615	23.8426	22.8382
hsa-miR-187-4373307	20.2898	24.755	23.8301	40	24.0376	27.1981	40	28.679	35.734	25.4594	28.2357	23.4107	36.1176	40	28.3131	28.7928
hsa-miR-188-3p-4395217	40	40	40	40	40	40	40	40	40	40	40	40	40	40	40	40
hsa-miR-190-4373110	31.0647	32.7768	32.7564	30.528	29.2009	29.7771	31.0771	40	33.5383	40	30.4674	31.7382	40	29.923	30.8736	31.2064
hsa-miR-191-4395410	20.0045	18.8271	18.559	19.6492	18.1266	19.6765	19.3872	22.3858	21.4052	20.7422	18.6559	18.8387	22.8919	20.1328	21.5316	18.9217
hsa-miR-192-4373108	26.6529	24.7397	23.6517	26.3455	20.5824	20.6564	26.9888	26.9479	26.8395	26.5298	26.2548	24.7669	24.0535	19.464	19.9864	25.9648
hsa-miR-193a-3p-4395361	29.9232	30.0567	31.0011	29.1042	30.0476	29.2458	30.965	32.0346	30.6561	32.1037	29.8153	30.6833	40	31.7569	34.3038	31.2027
hsa-miR-193a-5p-4395392	28.4163	26.5253	27.6682	25.7956	27.4566	27.2833	27.3015	29.0788	28.8114	28.4265	28.0248	27.27	30.3867	28.51	29.8921	28.6483
hsa-miR-193b-4395478	22.2924	22.8864	22.9612	22.7095	22.0621	20.5464	20.5037	23.2504	22.0802	24.2533	20.43	22.2607	26.3097	24.4467	25.2721	23.3885
hsa-miR-194-4373106	29.8563	27.8586	26.8195	29.2985	24.0825	23.7929	29.542	30.7801	30.5867	29.4082	29.984	28.0806	27.2256	22.4098	23.4908	29.5716
hsa-miR-195-4373105	24.9559	21.9731	25.162	23.8073	22.8336	25.1948	23.6592	25.1326	24.773	24.6789	24.6813	23.8518	29.6062	25.7783	26.2562	23.8383
hsa-miR-196b-4395326	30.3216	31.2245	26.7662	25.4712	23.2489	23.8585	28.5381	27.9808	26.7742	28.4252	28.9966	28.6153	29.6549	26.2106	27.0672	32.1162
hsa-miR-197-4373102	26.2355	24.5106	23.6932	27.6139	24.1934	24.1793	25.5211	28.8545	27.7656	27.5578	25.3331	24.5032	30.1677	25.4095	28.9461	25.1878
hsa-miR-198-4395384	32.1712	29.6173	30.558	32.1716	32.184	33.7813	30.9755	32.4176	33.6628	30.204	30.4273	32.3071	40	30.2956	31.2709	30.8179
hsa-miR-199a-5p-4373272	29.4618	28.1726	29.6778	29.8046	30.1658	30.3431	28.7415	30.7828	40	31.1806	29.0979	27.7943	40	30.1426	32.0027	28.6098
hsa-miR-199a-3p-4395415	25.4614	23.1885	24.9537	24.8374	26.239	26.0937	24.5797	27.3153	28.206	25.6141	24.229	23.0052	30.4259	25.7721	27.0429	23.912
hsa-miR-199b-5p-4373100	30.6022	29.5258	30.4414	32.0064	31.9121	30.1456	30.8167	32.9306	34.452	33.7615	29.5437	28.7188	40	33.9604	40	32.6563
hsa-miR-200a-4378069	21.5908	21.2396	20.5529	28.6654	20.8053	22.4913	22.2677	22.8169	22.6055	22.8779	25.9221	20.4747	24.7237	19.3886	20.5369	19.5317
hsa-miR-200b-4395362	22.9434	22.3933	21.3713	32.3136	23.5938	24.9926	23.8305	25.7422	25.6099	24.4937	22.2547	21.9693	25.7425	21.3761	22.8997	21.4093
hsa-miR-200c-4395411	22.3705	21.4417	20.3681	32.0446	30.3125	31.2649	22.0629	25.0795	30.5734	23.2	19.8237	21.0862	24.2485	21.1231	22.5184	21.903
hsa-miR-202-4395474	34.1164	33.1884	40	33.9608	40	40	26.5224	38.2956	40	40	30.1925	31.9589	40	40	33.8643	40
hsa-miR-203-4373095	29.8089	23.6641	23.6378	34.3034	31.6708	27.54	24.5623	27.781	35.3945	25.5174	25.1675	25.2095	29.8148	24.7019	25.1554	32.0418
hsa-miR-204-4373094	27.6875	26.521	28.8159	24.7493	21.659	21.7691	26.0062	26.3072	23.9485	27.6007	28.0775	24.2807	30.0204	27.1287	30.6648	27.9281
hsa-miR-205-4373093	31.5023	25.9875	20.3937	34.3457	40	40	40	31.409	40	26.8881	33.5148	22.4337	40	40	40	27.2294
hsa-miR-208b-4395401	40	40	40	40	40	40	40	40	40	40	40	40	40	40	40	33.381
hsa-miR-210-4373089	24.3554	23.9744	23.1365	24.5833	21.2149	24.4617	25.1533	23.1059	22.0112	25.4245	24.8736	23.5564	25.6976	24.1193	23.9509	22.6928
hsa-miR-214-4395417	23.948	21.6715	24.0384	22.2208	24.6954	24.5581	23.46	26.1214	26.5971	23.9004	23.5556	21.3885	28.4721	23.8294	24.953	23.0198
hsa-miR-215-4373084	27.9772	28.9711	27.3969	29.0799	25.0188	25.5741	29.8105	32.9815	32.1688	30.8817	29.1978	27.4824	28.1387	22.7625	22.6593	28.5543
hsa-miR-216a-4395331	29.7433	31.6374	34.2243	40	31.1444	31.1547	40	40	31.2968	40	40	32.1607	40	32.7355	40	28.7888
hsa-miR-216b-4395437	35.4037	40	40	40	40	32.4129	40	40	31.7066	40	40	40	40	40	40	28.5759
hsa-miR-217-4395448	33.9581	40	40	40	31.5273	32.8872	40	40	33.3075	40	40	40	40	40	34.4622	29.1384
hsa-miR-218-4373081	25.3115	23.0955	26.8835	25.9535	23.9439	26.6953	24.4597	27.6439	29.9712	25.6999	24.0286	25.1011	32.1069	27.2508	27.9611	26.1796
hsa-miR-219-5p-4373080	40	33.9088	40	40	33.9553	40	40	35.7072	40	40	40	33.2166	33.2223	40	40	40
hsa-miR-221-4373077	21.0478	24.3296	23.9409	26.9337	24.296	24.9059	26.1748	27.807	25.5899	27.3524	24.5402	24.6776	28.8571	24.9889	26.9065	25.9179
hsa-miR-222-4395387	14.8272	17.0904	17.401	18.5207	17.9559	18.3064	19.2646	19.6291	18.3555	19.3415	18.7422	16.6638	22.1447	18.6664	19.4008	18.9984
hsa-miR-223-4395406	19.6207	19.0718	20.1347	21.9478	22.3223	19.7688	19.4438	20.4811	19.9136	21.5587	18.515	19.5875	20.6486	22.5555	23.2705	21.1974
hsa-miR-224-4395210	27.1398	25.3187	27.2995	24.3972	26.4068	25.6472	23.7953	29.6398	28.9699	28.0838	24.5274	24.9631	27.4957	25.1261	26.7081	26.8507
hsa-miR-296-3p-4395212	40	32.7631	40	34.5395	32.9027	40	40	40	40	40	40	40	40	40	40	40
hsa-miR-296-5p-4373066	29.8308	27.4124	28.7527	26.0055	28.1057	26.743	28.2693	28.8007	28.1101	28.7054	26.2075	26.6057	31.3258	28.9518	31.4556	29.101
hsa-miR-299-3p-4373189	40	40	40	40	40	40	40	40	40	40	40	40	40	40	40	40
hsa-miR-299-5p-4373188	40	40	40	40	40	40	31.5751	40	40	40	38.32	40	40	37.1335	40	30.5494
hsa-miR-301a-4373064	28.5024	26.5584	27.0066	28.149	24.5155	26.3666	26.6553	29.0203	28.3305	28.6887	25.9517	27.6923	33.4906	28.1457	28.4601	23.5999
hsa-miR-301b-4395503	31.8334	31.5948	33.3691	34.1167	29.393	30.03	31.5171	34.2119	34.7178	40	31.6055	32.6209	40	30.285	33.9224	28.1328
hsa-miR-302a-4378070	35.9979	33.8903	40	40	40	40	40	40	33.3908	40	40	36.6491	40	40	40	40
ath-miR159a-4373390	40	40	40	40	40	40	40	40	40	40	40	40	40	40	40	40
hsa-miR-302b-4378071	40	40	40	40	34.8409	40	40	40	40	40	40	33.8512	40	40	40	40
hsa-miR-302c-4378072	40	40	40	33.8515	36.2872	40	40	40	40	40	40	40	40	40	40	40
hsa-miR-320-4395388	21.6677	20.3333	20.3603	19.3261	19.7907	21.9429	20.7219	20.9523	21.7838	20.966	21.1732	20.3105	22.5468	21.1518	20.7326	20.4746
hsa-miR-323-3p-4395338	31.1416	28.9154	29.3681	30.814	30.4848	31.8743	25.4121	32.3333	30.9831	29.6708	27.7153	27.7693	31.566	29.1058	30.2175	24.1585
hsa-miR-324-3p-4395272	27.4893	25.899	27.3801	27.4888	24.9616	26.2552	26.7128	27.9438	27.6494	27.0597	27.6273	26.508	30.6841	28.1448	27.7047	25.7265
hsa-miR-324-5p-4373052	27.2012	26.6016	26.7138	28.9233	24.6719	25.8174	26.0458	28.8347	28.0594	28.1147	27.1657	26.6121	31.0036	27.9146	28.5153	25.0641
hsa-miR-326-4373050	40	31.3051	40	32.9515	40	40	40	40	34.9401	40	34.0479	40	40	40	40	31.7824
hsa-miR-328-4373049	27.3118	26.7021	27.3274	27.8072	25.0795	26.7956	26.2801	29.6683	30.2605	28.271	28.1892	27.2195	31.8256	28.8117	30.8683	27.4638
hsa-miR-329-4373191	40	35.1724	40	40	40	40	31.5291	40	40	33.624	38.436	40	36.6496	40	40	28.2851
hsa-miR-330-3p-4373047	32.4498	30.1775	30.1156	33.7517	30.2915	31.7707	30.1845	31.8365	32.2998	31.8794	31.7383	31.3412	40	30.7019	32.3972	29.1039
hsa-miR-330-5p-4395341	34.7876	32.5957	32.4284	33.0049	32.9122	32.8435	35.1899	31.4787	31.0179	33.7989	40	40	36.7912	32.6678	35.0311	32.5068
hsa-miR-331-3p-4373046	26.9634	24.5277	25.5797	26.0099	23.6669	24.2614	25.6192	27.1498	27.5106	26.6545	26.8709	25.3316	30.4983	26.2881	27.1897	25.1062
hsa-miR-331-5p-4395344	29.8798	29.2754	29.485	28.7322	28.456	28.9133	29.5686	30.177	33.5317	31.9142	32.0163	32.0618	39.6615	32.2746	29.0241	30.1766
hsa-miR-335-4373045	28.9735	26.8401	27.7289	28.2961	29.2788	27.2939	26.8358	31.7953	31.4839	28.3236	28.0523	27.6491	32.4098	28.2423	30.4391	25.5294
hsa-miR-337-5p-4395267	32.204	30.1299	29.3069	31.3266	30.9645	30.591	26.6297	30.3508	30.1059	31.0225	27.9773	27.7131	40	29.4699	29.9529	26.3189
hsa-miR-338-3p-4395363	31.3687	27.3474	32.9635	32.8669	33.8751	34.3322	30.855	30.6382	30.9165	29.8665	29.9493	33.2106	32.2539	29.4594	30.1063	30.0754
hsa-miR-339-3p-4395295	25.3222	25.1207	25.0677	25.8326	24.131	24.2537	26.3408	26.7412	26.1917	25.9121	25.0312	25.0799	29.6708	25.889	25.9644	25.1448
hsa-miR-339-5p-4395368	27.2154	26.9386	26.2269	27.8158	24.8715	25.7476	28.1155	31.5342	30.4217	29.4815	27.4874	26.6	36.0466	28.6787	31.4518	27.1337
hsa-miR-340-4395369	29.551	29.1222	29.8724	30.0955	28.1995	28.742	28.3873	30.4694	30.1252	31.3685	28.8213	29.2766	33.7393	29.6287	32.2127	28.1089
has-miR-155-4395459	24.0025	22.5224	22.7292	22.8854	23.7312	22.9576	21.6653	24.0924	24.1835	22.6441	23.222	20.9291	27.395	22.7034	22.6606	22.9624
hsa-let-7b-4395446	20.3777	19.4039	21.6011	20.0179	19.4503	21.4959	19.7039	22.0998	21.2176	20.8686	20.7497	19.5351	23.2231	21.184	22.3574	20.0178
hsa-miR-342-3p-4395371	21.3879	18.9748	21.0392	21.6651	19.4391	20.6076	20.6536	22.6636	22.0784	21.363	20.3621	19.5254	25.4001	22.3694	23.2229	19.6114
hsa-miR-342-5p-4395258	31.4802	28.3363	36.172	29.7908	30.165	40	31.9273	34.7606	36.3663	31.9334	30.1262	28.6357	40	31.2471	35.3737	30.1916
hsa-miR-345-4395297	25.7904	24.584	24.4601	25.6247	22.9509	25.0573	24.9378	27.3762	27.3219	26.3581	26.768	25.0344	29.1666	25.4976	27.7769	24.7111
hsa-miR-361-5p-4373035	25.6577	25.5866	26.5525	28.0919	25.3698	25.4891	26.409	29.3254	27.5929	28.6374	25.9726	25.8543	28.5473	27.043	30.2673	25.5697
hsa-miR-362-3p-4395228	28.2686	29.7204	28.7647	30.9119	29.2474	28.2135	29.6609	40	30.8706	32.0397	29.8288	31.2714	40	31.5304	33.522	28.785
hsa-miR-362-5p-4378092	26.775	27.9377	27.4272	27.229	28.1558	28.0567	28.7132	29.604	29.3846	28.3983	27.6248	29.0193	32.5302	28.7027	28.6557	28.1452
hsa-miR-363-4378090	30.1459	29.3656	27.6793	28.2612	30.6313	28.8371	30.4516	36.2149	30.8221	29.8149	33.1672	29.3204	34.967	40	40	29.3228
hsa-miR-365-4373194	25.222	24.7915	24.4735	25.233	24.3354	22.9711	22.5837	27.6856	25.7251	26.5754	22.4628	24.941	29.7536	25.9636	28.681	25.1849
hsa-miR-367-4373034	40	40	40	40	40	40	40	40	40	40	40	40	40	40	40	40
hsa-miR-369-3p-4373032	40	40	40	40	40	40	40	40	40	40	32.4296	40	40	40	40	31.2195
hsa-miR-369-5p-4373195	40	40	40	40	40	40	30.0359	40	40	40	31.8007	31.1995	40	40	40	29.8975
hsa-miR-370-4395386	28.0273	26.6524	26.8742	27.282	29.2228	28.7237	23.5284	28.2939	28.3718	25.8835	26.0007	24.849	29.1243	26.3916	26.0738	23.0852
hsa-miR-371-3p-4395235	40	40	40	40	40	40	40	40	40	40	40	40	40	40	40	40
hsa-miR-372-4373029	40	40	33.6466	35.2458	40	40	40	40	40	31.5157	40	35.7224	30.2732	27.5039	31.3338	40
hsa-miR-373-4378073	40	40	40	40	40	40	40	40	40	40	40	40	40	40	40	40
hsa-miR-374a-4373028	25.5876	25.0398	25.3485	24.7429	24.4949	24.8283	25.4317	27.5739	26.853	26.9553	25.638	25.5655	33.2875	26.3621	27.5008	24.5918
hsa-miR-374b-4381045	24.8286	24.034	24.2302	23.7993	23.2923	24.0686	24.5977	27.3306	26.4885	26.3019	25.1454	24.807	30.87	25.2653	26.8756	23.5346
hsa-miR-375-4373027	30.4568	23.4725	25.398	32.4791	31.3684	29.7553	24.3217	25.4446	28.4583	24.488	26.0304	25.7144	26.9352	22.8809	23.8463	17.9744
hsa-miR-376a-4373026	31.6706	29.9339	30.3324	30.7359	29.2302	29.3522	25.1025	30.8212	31.0027	29.8814	26.932	27.1801	33.6958	28.6883	30.3983	22.4448
hsa-miR-376b-4373196	40	40	40	40	40	40	31.4589	40	40	40	32.2038	34.6489	40	40	40	31.3232
hsa-miR-377-4373025	40	40	40	40	40	40	40	40	40	40	35.9631	40	40	40	40	40
hsa-miR-379-4373349	30.4616	28.5742	27.6892	29.1189	29.782	30.6128	24.3437	32.6445	30.644	29.0911	27.2622	26.7232	40	29.8768	29.9439	25.8577
hsa-miR-380-4373022	40	40	40	40	40	40	36.6296	40	40	40	40	40	40	40	40	40
hsa-miR-381-4373020	40	40	40	40	40	40	31.486	40	40	34.8214	40	40	40	34.3873	33.2139	30.876
hsa-miR-382-4373019	40	40	37.0502	40	40	40	28.4036	40	40	40	36.1461	33.3946	40	40	38.8249	26.3003
hsa-miR-383-4373018	40	40	31.9635	40	40	40	40	40	40	26.965	40	35.5107	40	34.8947	30.9284	40
hsa-miR-409-5p-4395442	35.2052	40	32.4532	40	40	40	29.8637	40	34.6828	35.1322	33.78	32.2243	40	40	40	30.266
hsa-miR-410-4378093	32.1788	30.6317	30.0907	34.0376	31.9961	31.6604	26.611	33.1398	32.6108	32.107	28.9548	28.036	32.9213	30.6049	31.8514	24.7931
hsa-miR-411-4381013	28.9728	27.9743	27.5107	30.1838	28.9218	28.9714	24.281	30.5436	29.6682	28.0039	26.3765	26.2358	33.9427	28.2417	29.2833	23.4468
hsa-miR-422a-4395408	32.6059	31.5782	33.4793	40	31.7221	31.4058	31.375	40	35.8986	32.4403	32.1686	30.485	40	33.4153	40	40
hsa-miR-423-5p-4395451	29.6689	27.1474	27.6009	27.3341	27.1253	27.7574	28.05	29.5981	28.2129	28.3874	27.7249	28.2934	29.5467	29.6602	28.7701	28.2021
hsa-miR-424-4373201	28.4495	30.6412	32.7945	33.3974	40	30.6304	30.3332	40	29.2484	37.6152	29.7814	29.5724	40	31.2684	33.564	31.7182
hsa-miR-425-4380926	25.4289	24.7772	23.9764	25.0529	24.236	25.9742	25.2425	27.4392	26.9285	26.5997	24.733	24.7384	27.812	25.5568	26.6285	24.6802
hsa-miR-429-4373203	26.3025	25.8952	25.0283	39.2307	25.7821	27.5135	26.7885	28.8763	28.7552	28.1558	31.34	26.1211	30.6352	24.6882	25.7517	23.6867
hsa-miR-431-4395173	40	40	37.0928	40	40	39.8932	31.3365	40	40	40	34.6292	32.1287	40	40	40	26.7295
hsa-miR-433-4373205	30.3284	30.2058	29.6741	32.3847	29.9974	31.3107	25.9329	40	40	29.3527	28.7346	31.9575	29.5411	29.5421	31.2084	24.9228
hsa-miR-449a-4373207	31.1048	25.9179	27.6384	27.9659	39.2913	30.4447	40	29.4276	33.713	26.9367	30.4013	26.0333	36.137	30.0052	32.8617	27.9628
hsa-miR-449b-4381011	32.7997	27.6454	30.1669	30.2681	33.68	33.5634	40	32.9238	33.3254	29.5804	34.0694	28.1417	40	35.254	34.0642	30.227
hsa-miR-450a-4395414	30.4704	31.0462	31.5535	32.8201	33.6889	40	30.0095	40	40	32.6099	31.1312	29.698	40	40	33.9262	32.1938
hsa-miR-450b-3p-4395319	40	40	40	40	40	40	40	40	40	40	40	40	40	40	40	40
hsa-miR-450b-5p-4395318	32.9731	40	32.4763	40	40	30.5267	34.2715	32.6912	40	40	40	32.8731	40	40	40	32.7301
hsa-miR-451-4373360	24.341	23.127	24.0426	27.2338	23.5049	25.728	23.971	28.0655	26.1314	23.5857	25.0207	25.3822	26.6688	28.0424	28.102	26.4508
hsa-miR-452-4395440	29.759	27.8605	31.5898	27.6538	29.7645	27.1994	28.6335	31.4901	31.7743	29.3951	28.941	29.5228	36.2853	29.7872	30.7381	29.6714
hsa-miR-453-4395429	40	40	40	40	40	40	32.8545	40	40	40	40	40	40	40	40	35.4535
hsa-miR-454-4395434	25.7781	23.5731	24.7493	24.1409	22.4294	23.8621	24.5028	29.0685	25.9914	25.1538	23.7226	24.2962	29.9186	25.6038	26.7461	22.4536
hsa-miR-455-3p-4395355	30.4141	27.1071	27.3768	30.7286	25.5846	25.6314	26.4133	29.703	27.2089	27.8827	29.3188	25.2867	30.1362	28.6906	40	27.7444
hsa-miR-455-5p-4378098	29.4301	26.402	27.7965	28.4521	25.2725	25.3461	26.9091	26.2803	25.7722	27.9168	28.1082	25.4086	31.5152	29.9548	28.8599	27.4428
hsa-miR-483-5p-4395449	27.9594	29.4607	28.2605	30.3821	31.8004	29.7498	27.2605	30.2796	29.17	26.7354	28.95	25.9766	27.0227	28.2889	29.1943	28.3742
hsa-miR-484-4381032	22.779	21.2053	21.6981	22.4576	20.626	21.2567	21.5211	23.0785	23.0135	22.9627	20.5326	21.0578	28.1128	22.6842	23.666	20.9917
hsa-miR-485-3p-4378095	30.6965	40	31.6894	33.8339	33.1319	32.2607	27.2626	40	40	35.0962	29.3152	28.8246	40	31.3197	40	25.9491
hsa-miR-485-5p-4373212	40	40	40	40	40	40	40	40	40	40	40	40	40	40	40	40
hsa-miR-486-3p-4395204	29.8958	28.9773	28.1457	28.0312	28.864	31.4122	28.0972	40	40	28.8951	31.5946	29.7598	29.911	30.4671	40	28.8468
hsa-miR-486-5p-4378096	26.8936	25.6494	26.0103	27.9469	26.1574	28.6786	26.9345	32.1479	28.833	26.2154	27.8677	27.864	26.9577	29.5861	29.7735	29.578
hsa-miR-487a-4378097	40	33.3579	38.6297	31.8776	32.2826	32.422	30.7953	40	37.0828	40	31.8593	32.7571	40	33.5325	34.2811	30.3177
hsa-miR-487b-4378102	32.1258	29.3064	30.9999	34.0948	32.3886	35.7356	26.1543	40	31.954	32.1777	28.5622	28.6025	40	30.2783	40	24.9348
hsa-miR-488-4395468	40	40	40	32.9997	40	40	31.241	40	40	40	40	40	40	40	40	40
hsa-miR-489-4395469	27.71	25.1994	26.4785	27.6894	23.6677	25.4845	26.1049	30.0137	27.987	25.997	26.4511	27.5773	31.1258	29.0427	29.6195	26.8645
hsa-miR-490-3p-4373215	40	37.4951	36.4785	35.2199	40	40	40	40	40	40	40	40	40	40	40	40
hsa-miR-491-3p-4395471	40	40	40	40	40	40	40	40	40	40	40	30.5804	40	40	40	40
hsa-miR-491-5p-4381053	27.2521	26.8141	26.3939	27.0383	26.7001	27.4399	25.7415	28.9968	28.9939	28.3294	26.574	26.8935	30.6766	28.3064	29.2047	26.5812
hsa-miR-493-4395475	31.5122	30.6718	29.6247	34.2053	31.7152	30.6524	25.8177	31.2065	32.1486	31.9005	28.9585	28.0913	40	30.8702	30.3252	26.4678
hsa-miR-494-4395476	26.758	25.6193	27.1715	25.9592	27.57	27.701	24.6502	26.4447	28.2232	26.7903	26.285	26.7924	29.7176	26.749	25.6673	24.3647
hsa-miR-495-4381078	30.3418	29.7995	29.2462	35.2109	28.986	29.1311	25.0369	40	30.2416	30.4632	26.7763	27.9365	40	29.4726	31.2383	24.0208
hsa-miR-496-4386771	40	40	40	40	40	40	34.4625	40	40	40	40	40	40	40	40	40
hsa-miR-499-3p-4395538	40	40	40	40	40	40	40	40	40	40	40	40	40	40	40	40
hsa-miR-499-5p-4381047	40	40	34.7972	40	35.5274	40	40	34.9843	40	40	40	40	40	40	40	40
hsa-miR-500-4395539	26.2145	27.3582	27.0489	26.9295	26.9954	26.0306	28.3169	29.2222	27.9517	28.6562	28.2029	27.801	34.395	27.9685	29.2512	26.9457
hsa-miR-501-3p-4395546	32.714	40	32.7081	35.566	32.7906	36.6096	31.9966	40	40	40	32.3896	40	40	32.4935	40	34.0716
hsa-miR-501-5p-4373226	26.2377	26.8497	27.4141	26.8555	27.6867	26.7907	28.7943	28.2722	28.1788	27.7014	30.2003	27.2281	29.3552	27.4941	27.3355	26.0697
hsa-miR-502-3p-4395194	29.8301	29.5714	29.4688	30.1978	30.0908	29.7127	30.9705	33.892	30.7549	31.6095	31.3755	29.7835	32.9392	31.9681	32.7196	30.1552
hsa-miR-502-5p-4373227	27.7247	28.2017	28.669	30.5121	29.5036	28.7744	28.7807	40	30	28.6791	34.7978	32.5281	40	31.6206	34.0279	29.2069
hsa-miR-503-4373228	29.2988	31.4294	31.8531	32.1254	34.5549	32.9683	30.5719	32.8608	31.8088	33.2427	31.1647	30.7402	36.5931	32.0916	40	40
hsa-miR-504-4395195	28.904	28.9553	28.5205	30.054	40	30.1927	40	40	40	30.3025	40	30.4658	40	31.7693	40	33.231
hsa-miR-505-4395200	30.2486	32.954	27.9439	29.6449	31.1554	30.3842	29.5842	40	31.8502	32.5009	29.1387	31.7116	40	30.5905	38.9909	29.8226
hsa-miR-507-4373232	40	40	40	40	40	40	32.8995	40	40	40	40	40	40	40	40	40
hsa-miR-508-3p-4373233	30.2248	33.3424	40	40	40	30.8569	25.6986	40	40	40	31.0437	27.0488	40	40	40	40
hsa-miR-508-5p-4395203	40	40	40	40	40	40	40	40	40	40	40	40	40	40	40	40
hsa-miR-509-5p-4395346	30.7516	31.7443	32.0025	40	31.3857	29.6179	26.0508	40	40	40	30.3587	27.3999	30.6665	40	35.7727	33.6507
hsa-miR-510-4395352	40	40	40	40	40	40	28.8403	40	40	40	37.8696	30.8699	40	40	40	40
hsa-miR-512-3p-4381034	30.6649	28.9571	30.3238	35.0378	40	40	31.2176	40	40	30.9791	33.6338	37.336	40	30.8751	32.7409	32.3862
hsa-miR-512-5p-4373238	40	40	40	40	40	40	40	40	40	40	40	40	40	40	40	40
hsa-miR-513-5p-4395201	40	40	40	40	40	40	30.7313	40	40	40	31.0819	40	40	40	40	40
hsa-miR-515-3p-4395480	32.3443	40	40	40	40	40	40	40	40	32.9074	40	40	40	40	40	40
hsa-miR-515-5p-4373242	40	34.293	33.6339	40	40	40	40	40	40	40	40	40	40	40	40	40
hsa-miR-516a-5p-4395527	40	40	40	40	40	40	40	40	40	40	40	40	40	40	40	40
hsa-miR-516b-4395172	40	33.243	40	40	40	40	40	40	40	33.0536	40	40	40	38.4294	40	40
hsa-miR-517a-4395513	29.8935	27.6021	28.5755	30.8999	30.9793	32.206	29.4009	31.3246	40	29.6646	33.0776	29.4078	33.1608	29.2425	31.4974	28.4849
hsa-miR-517c-4373264	29.8525	28.0894	28.2701	32.1996	40	34.6458	30.5213	34.0382	40	30.2358	40	29.5685	32.1564	31.1342	38.2184	28.8922
hsa-miR-518a-3p-4395508	37.5904	40	34.4758	40	40	40	40	40	40	37.7203	40	40	40	40	40	40
hsa-miR-518a-5p-4395507	40	40	40	40	40	40	40	40	40	40	40	40	40	40	40	40
hsa-miR-518b-4373246	31.3186	31.2075	33.9901	30.5862	33.0668	34.7226	31.9268	27.9555	35.812	31.8789	35.9533	35.4092	36.8897	31.4814	35.6061	32.9387
hsa-miR-518c-4395512	40	40	40	40	40	40	40	40	40	40	40	40	40	40	40	40
hsa-miR-518d-3p-4373248	40	32.2522	40	40	37.0414	36.5584	32.3655	34.5004	40	37.5008	34.7387	40	40	36.9389	37.0461	31.6201
hsa-miR-518d-5p-4395500	40	35.8749	40	40	40	40	40	40	40	40	40	40	40	40	40	40
hsa-miR-518e-4395506	31.9014	30.5951	31.7202	40	40	40	40	40	40	31.1493	40	40	40	32.8327	33.4191	40
hsa-miR-518f-4395499	35.7027	30.841	33.3178	32.8743	40	31.6573	40	40	35.7	33.3694	40	38.1434	37.9142	38.2054	30.8411	35.7969
hsa-miR-519a-4395526	30.6827	27.528	29.6315	35.1397	40	33.0716	31.0598	32.0489	36.6975	29.7314	40	31.4256	34.6402	32.0063	36.2045	30.6434
hsa-miR-519d-4395514	40	32.3458	32.1717	40	40	40	32.2557	40	39.0269	30.1262	40	40	33.9828	37.6718	38.0325	32.5657
hsa-miR-519e-4395481	40	39.9281	40	40	40	40	40	32.3807	40	40	40	33.372	40	40	40	40
hsa-miR-520a-3p-4373268	40	32.1478	40	33.0984	40	40	40	40	38.0309	40	40	40	40	40	40	40
hsa-miR-520a-5p-4378085	40	40	40	40	40	40	40	40	40	40	40	40	40	36.3485	40	40
hsa-miR-520d-5p-4395504	40	40	40	40	40	40	40	40	40	40	40	40	40	40	40	40
hsa-miR-520g-4373257	40	40	40	40	40	40	40	39.3655	40	40	40	39.9406	36.2254	34.5091	40	40
hsa-miR-521-4373259	40	31.8592	35.0492	40	35.8553	40	32.2827	40	32.5936	32.6492	36.9474	33.2247	40	40	40	40
hsa-miR-522-4395524	40	29.7561	38.2037	40	40	36.1164	40	40	40	30.7269	36.1753	32.7018	40	40	40	40
hsa-miR-523-4395497	40	40	39.5525	40	37.517	40	36.2766	40	40	40	40	33.4221	33.3866	40	40	40
hsa-miR-524-5p-4395174	40	40	40	40	40	40	40	40	40	40	40	40	40	40	40	40
hsa-miR-525-3p-4395496	33.8253	35.1771	32.4821	40	40	40	40	40	40	33.1187	40	33.9376	40	33.3686	40	35.342
hsa-miR-525-5p-4378088	40	40	40	40	40	40	32.0639	40	40	40	40	40	40	40	40	40
hsa-miR-526b-4395493	40	40	40	40	40	40	40	40	40	40	40	36.5216	40	40	40	40
hsa-miR-532-3p-4395466	24.9944	24.7745	24.8207	26.261	24.1856	23.0532	25.9958	28.4662	27.019	26.739	25.9284	24.9765	28.0348	26.1467	28.1465	24.9941
hsa-miR-532-5p-4380928	22.1441	22.2033	22.5841	22.6657	22.6404	21.689	23.2816	24.9212	23.8388	23.7577	23.0496	23.2518	25.8176	23.9669	24.5624	22.6157
hsa-miR-539-4378103	30.5878	29.5071	27.8678	30.2161	30.0816	29.678	24.1204	30.6008	29.9637	29.9508	27.509	26.8433	30.708	29.0694	28.6045	22.8569
hsa-miR-541-4395312	40	40	40	40	40	40	30.9223	40	40	40	34.469	39.6715	37.4231	40	40	29.8836
hsa-miR-542-3p-4378101	30.9311	32.1534	31.4568	40	40	31.0618	31.9679	34.3701	34.2554	40	40	32.6693	40	32.0541	40	33.1868
hsa-miR-542-5p-4395351	29.4044	28.9378	29.7809	33.1808	40	29.8928	31.441	31.4846	30.885	34.4432	29.6446	29.4227	36.7639	33.4043	33.7113	30.2987
hsa-miR-544-4395376	40	40	40	40	40	40	40	40	40	40	40	40	40	40	40	35.1752
hsa-miR-545-4395378	30.1526	33.0966	31.6113	31.9784	29.6347	30.32	30.1273	40	32.9734	33.0457	32.6373	40	40	40	33.4171	32.6749
hsa-miR-548a-3p-4380948	34.1293	40	40	34.926	40	40	34.5459	34.3075	40	40	40	34.7988	40	40	40	40
hsa-miR-548a-5p-4395523	40	40	40	40	40	40	40	40	40	40	40	40	40	40	40	40
hsa-miR-548b-3p-4380951	40	40	40	40	40	40	40	40	40	40	40	40	40	40	40	40
hsa-miR-548b-5p-4395519	40	29.8829	31.695	29.901	33.0453	33.1041	32.2631	32.1909	32.4633	31.5098	31.2521	31.6578	35.7822	33.7872	30.6554	31.6294
hsa-miR-548c-3p-4380993	33.0403	40	40	40	36.1218	40	33.7763	40	40	40	40	40	40	37.3103	33.2322	40
hsa-miR-548c-5p-4395540	35.8941	32.7273	32.9268	30.3665	32.8194	33.2798	31.9891	32.0532	32.4503	33.5157	32.4133	31.5597	33.4998	32.8161	32.2887	32.9674
hsa-miR-548d-3p-4381008	40	40	32.2143	40	40	40	40	40	40	40	32.2755	38.5887	40	32.2356	40	33.5054
hsa-miR-548d-5p-4395348	40	32.3488	32.3671	31.4756	36.0245	35.7229	34.4965	32.7516	33.5016	32.0242	36.8314	34.8901	36.2974	35.6142	31.6243	35.0118
hsa-miR-551b-4380945	33.4086	30.5705	40	40	31.752	40	33.1959	40	40	35.1078	32.823	40	40	34.871	40	31.7062
hsa-miR-556-3p-4395456	40	40	40	40	40	40	40	40	40	40	40	40	40	40	40	40
hsa-miR-556-5p-4395455	40	40	40	40	40	40	40	40	40	40	40	40	40	40	40	40
hsa-miR-561-4380938	34.8309	40	40	40	32.4771	40	40	40	40	40	40	40	40	40	40	40
hsa-miR-570-4395458	32.8893	40	33.3231	38.0834	32.3412	33.1083	40	34.1512	32.8895	40	40	40	40	40	35.3848	33.5221
hsa-miR-574-3p-4395460	31.0378	30.2261	29.6741	30.7779	30.5524	32.7394	30.0085	40	40	33.1722	31.3894	29.8601	39.9647	31.1265	34.1343	30.7225
hsa-miR-576-3p-4395462	34.1418	34.3221	31.9169	30.6495	32.0125	32.5508	33.0476	33.4437	32.3678	33.298	31.9438	32.3535	40	30.2034	30.5426	34.2205
hsa-miR-576-5p-4395461	40	40	35.8841	40	40	35.5583	40	40	34.2975	40	40	40	40	34.6669	40	40
hsa-miR-579-4395509	31.2309	31.7749	30.5992	40	31.6586	30.8967	40	34.4658	32.0336	40	31.2279	31.4743	40	30.6894	31.0054	40
hsa-miR-582-3p-4395510	33.0658	40	32.2173	32.3622	31.0332	33.135	40	40	33.6522	40	29.4652	40	40	33.5507	40	33.5107
hsa-miR-582-5p-4395175	35.7876	34.289	40	40	34.0562	36.4414	34.213	40	40	40	31.0683	40	40	40	40	40
hsa-miR-589-4395520	40	40	40	40	40	37.4318	33.8858	40	40	33.9917	32.9256	37.3045	34.0731	36.6844	40	40
hsa-miR-590-5p-4395176	26.6769	26.5704	25.4147	27.0394	25.9557	25.6286	26.5844	27.5851	27.4204	28.1329	25.9542	26.1602	31.2857	26.4745	27.4663	26.3822
hsa-miR-597-4380960	30.1486	31.32	29.6986	33.8306	28.6461	31.2103	30.5278	31.4726	30.6303	32.0277	30.5127	30.1282	40	30.6828	32.195	30.4168
hsa-miR-598-4395179	28.0327	27.4594	35.5044	28.3148	31.9752	28.412	29.9397	34.7749	31.0244	30.1847	29.9823	27.8771	40	31.1856	36.2265	25.8792
hsa-miR-615-3p-4386777	40	40	40	40	32.2184	31.132	40	40	40	40	40	40	40	40	40	40
hsa-miR-615-5p-4395464	40	35.8409	40	37.2674	31.5764	35.134	40	39.1461	37.089	35.6174	40	40	34.105	36.0762	35.2674	40
hsa-miR-616-4395525	39.8827	40	31.8661	37.6389	32.3736	31.9596	38.8478	40	38.8446	40	34.8238	36.7434	40	32.3177	40	40
hsa-miR-618-4380996	29.1722	31.3183	35.556	36.8978	30.978	32.6833	33.0067	30.8964	31.338	36.9148	35.9253	31.6355	38.0125	40	33.4118	31.6325
hsa-miR-624-4395541	40	40	40	40	40	40	40	40	40	40	40	40	40	40	40	40
hsa-miR-625-4395542	30.7572	29.6005	29.9287	30.7579	28.1173	30.802	30.2267	31.9497	29.2539	31.332	31.2937	28.9153	34.4735	27.7919	29.0241	29.5494
hsa-miR-627-4380967	35.0128	40	35.5577	33.4027	40	34.4734	40	31.6342	35.5979	40	31.2776	35.0398	33.6058	33.0006	33.6444	34.5623
hsa-miR-628-5p-4395544	30.4394	28.042	28.6616	29.0358	27.8183	27.4584	29.1598	30.37	30.3397	30.1165	29.893	29.9286	40	30.1538	30.9589	28.0104
hsa-miR-629-4395547	30.9347	30.3592	29.8655	30.656	29.8477	30.7038	36.5305	31.0229	31.9465	32.651	29.9205	30.4094	35.3531	30.9747	29.5556	29.9752
hsa-miR-636-4395199	31.2379	30.8829	30.8278	31.962	29.4063	31.0381	30.8659	36.1967	31.5421	32.4208	38.1316	32.9238	31.6504	31.5185	33.2816	31.4309
hsa-miR-642-4380995	31.4543	28.4113	31.4339	29.1941	33.145	33.3003	30.0047	31.3703	33.3036	29.9928	28.9049	29.003	32.5483	29.418	30.715	27.5962
hsa-miR-651-4381007	40	40	40	40	34.9818	40	33.1908	40	40	40	40	40	40	40	40	40
hsa-miR-652-4395463	28.2524	25.1631	28.2435	30.5504	28.3496	27.5015	28.265	29.2868	30.9544	28.6899	28.5352	28.7574	32.5103	28.2526	30.443	26.5079
hsa-miR-653-4395403	40	40	40	40	40	40	40	40	40	40	40	40	40	40	40	40
hsa-miR-654-3p-4395350	40	40	34.5075	40	40	40	29.6445	33.6328	40	33.2007	31.2836	31.5691	32.0804	31.228	40	28.6623
hsa-miR-654-5p-4381014	40	33.5162	40	40	40	40	27.658	40	40	40	31.3365	30.3216	35.9276	40	40	27.2494
hsa-miR-655-4381015	35.4029	33.9775	32.3681	40	32.5647	34.9621	29.5983	36.7833	34.4414	34.4453	32.3507	32.6739	35.5876	35.2659	39.1601	28.455
hsa-miR-660-4380925	24.9078	25.2852	25.7492	25.9528	25.3262	23.9796	26.4083	28.0028	26.5719	27.1647	26.1581	26.2415	29.8546	26.874	28.2127	25.5036
hsa-miR-671-3p-4395433	29.1116	28.6155	28.143	30.6054	28.3234	27.9844	29.9779	33.0664	37.8819	32.5298	29.677	28.8801	31.8004	29.0335	30.7768	29.753
hsa-miR-672-4395438	40	40	40	40	40	40	40	40	40	40	40	40	40	35.828	40	40
hsa-miR-674-4395193	40	40	40	40	40	40	40	40	40	40	40	40	40	40	40	40
hsa-miR-708-4395452	27.1325	27.444	24.0941	31.1376	29.2225	26.3279	25.8932	27.8316	27.042	27.0861	26.3607	23.7397	31.326	27.4983	28.0276	24.6459
hsa-miR-744-4395435	28.8889	26.0616	26.3037	29.0797	26.5183	27.5237	26.9542	28.9737	28.5026	28.0762	27.3043	27.8423	31.8395	27.9097	28.7154	25.3681
hsa-miR-758-4395180	36.8436	31.9606	32.3471	40	35.2753	32.3997	28.9278	40	40	34.3967	33.2321	32.6232	35.7643	30.6762	36.5911	27.4389
hsa-miR-871-4395465	40	40	40	40	40	40	40	40	40	40	40	40	40	40	40	40
hsa-miR-872-4395375	40	40	40	40	40	40	40	40	40	40	40	40	40	40	40	40
hsa-miR-873-4395467	40	32.1957	30.6772	32.6493	40	40	40	40	40	40	40	35.1427	40	40	40	40
hsa-miR-874-4395379	25.8362	27.8407	32.2491	30.48	30.0191	30.9911	28.2202	31.5955	31.0367	31.1906	28.6311	29.0659	30.3503	29.3702	29.4292	28.354
hsa-miR-875-3p-4395315	40	40	40	40	40	40	40	40	40	40	40	40	40	40	40	40
hsa-miR-876-3p-4395336	40	33.9938	40	40	40	40	40	40	40	40	40	40	40	40	40	40
hsa-miR-876-5p-4395316	40	33.0552	32.5866	40	40	32.8661	33.5269	40	40	40	40	40	40	40	40	40
hsa-miR-885-3p-4395483	40	40	40	40	40	40	40	40	40	40	40	40	40	40	40	40
hsa-miR-885-5p-4395407	23.4511	30.2308	26.922	40	26.8436	27.0091	28.3267	30.9187	30.7375	30.1517	31.0048	27.8104	35.1714	34.544	36.3031	32.3722
hsa-miR-886-3p-4395305	23.5603	22.6747	25.6205	23.1218	21.7056	23.7977	24.3297	24.3949	25.3877	23.1668	24.9098	24.8836	28.5905	24.6222	24.5689	25.2812
hsa-miR-886-5p-4395304	23.5771	21.9068	25.7076	23.6597	21.6892	23.5045	24.4285	24.3631	26.5036	22.9396	25.3508	23.8952	28.2429	24.0909	23.7771	24.9099
hsa-miR-887-4395485	33.4676	29.4344	40	29.4444	29.4412	40	29.3671	31.3337	34.3101	31.0915	32.0921	29.5242	40	34.1475	31.006	40
hsa-miR-888-4395323	26.5136	40	40	35.9276	40	40	40	40	40	40	40	40	40	40	40	35.0182
hsa-miR-889-4395313	40	32.7726	40	40	32.5309	40	28.9754	40	40	34.1224	33.7337	35.0232	40	40	40	26.4467
hsa-miR-890-4395320	30.1929	40	40	40	40	40	40	40	40	40	40	40	40	40	40	40
hsa-miR-891a-4395302	23.5258	40	40	32.9671	40	40	30.8319	40	40	40	29.9564	40	40	40	33.5352	30.9936
hsa-miR-891b-4395321	40	40	40	40	40	40	40	40	40	40	40	40	40	40	40	40
hsa-miR-892a-4395306	27.3317	40	40	40	32.3767	40	40	40	40	40	40	40	40	40	40	40
hsa-miR-147-4373131	40	40	40	40	40	36.3324	40	31.6405	40	40	40	40	40	40	40	40
hsa-miR-208-4373091	40	40	40	40	40	40	40	40	40	40	40	40	40	40	40	40
hsa-miR-211-4373088	40	40	32.4693	40	40	40	40	40	40	40	40	40	40	40	40	35.4811
hsa-miR-212-4373087	26.737	27.1445	25.8216	28.9999	26.7362	27.0028	25.3456	29.5357	27.9036	28.3471	25.8773	25.1188	29.1078	26.6078	27.3374	24.5692
hsa-miR-219-1-3p-4395206	40	40	40	34.2481	30.9157	40	40	40	40	40	40	40	40	31.4827	31.9689	33.1346
hsa-miR-219-2-3p-4395501	40	40	40	40	40	40	40	40	40	40	40	40	34.6209	40	40	40
hsa-miR-220-4373078	40	40	40	40	40	40	40	40	40	40	40	40	40	40	40	40
hsa-miR-220b-4395317	40	40	40	40	40	40	40	40	40	40	40	40	40	40	40	40
hsa-miR-220c-4395322	40	32.9669	40	36.1745	40	40	34.0177	40	40	40	40	40	40	40	32.3603	40
hsa-miR-298-4395301	40	40	40	34.1982	40	40	40	40	40	40	40	40	40	40	40	40
hsa-miR-325-4373051	40	40	40	40	40	40	40	40	40	40	40	40	40	40	40	40
hsa-miR-346-4373038	31.0295	40	40	33.7186	33.9595	40	40	30.801	30.8162	31.193	40	40	40	40	40	31.5825
hsa-miR-376c-4395233	28.5393	26.8987	27.8833	29.8674	28.2023	28.848	24.239	30.3992	29.521	28.6447	26.1541	26.5681	31.5791	27.581	29.1745	23.1558
hsa-miR-384-4373017	40	40	40	40	40	40	40	40	40	40	40	40	40	40	40	40
hsa-miR-412-4373199	40	35.9421	40	40	40	40	34.3373	40	40	40	40	40	40	40	40	40
hsa-miR-448-4373206	40	40	40	40	40	40	40	40	40	40	40	40	40	40	40	40
hsa-miR-492-4373217	40	29.5813	28.1717	40	31.2927	40	32.1149	30.4758	31.3595	32.4218	31.0307	40	32.5556	30.3502	28.7286	40
hsa-miR-506-4373231	40	40	40	40	40	33.0911	27.5447	40	40	40	32.8231	29.1851	40	40	40	40
hsa-miR-509-3-5p-4395266	40	40	40	40	40	40	32.986	40	40	40	40	40	40	40	40	40
hsa-miR-511-4373236	30.3815	26.5742	30.6742	28.6622	30.4692	32.4486	27.9075	30.9103	30.7581	29.809	29.078	29.0587	33.6481	30.4362	30.773	29.5452
hsa-miR-517b-4373244	31.0808	40	33.6327	40	40	40	40	40	40	40	40	40	40	40	40	40
hsa-miR-519c-3p-4373251	33.011	40	40	40	40	40	40	40	40	40	33.0551	40	40	40	40	40
hsa-miR-520b-4373252	40	40	33.9899	40	40	38.1741	40	40	40	36.9568	35.3441	36.9534	40	33.8636	34.5577	40
hsa-miR-520e-4373255	40	40	40	40	40	40	40	40	40	40	40	40	40	40	40	40
hsa-miR-520f-4373256	40	40	40	35.0961	40	40	40	40	40	40	40	40	40	40	40	40
PIPE-T output tab-separated text file containing the raw Ct values for every sample and transcript.

## Sheet: Table S2
Table S2. Normalized data for metastatic cancer dataset
miRNA	GSM628068_15b.txt	GSM628070_18b.txt	GSM628072_202b.txt	GSM628080_22b.txt	GSM628084_236b.txt	GSM628085_23b.txt	GSM628090_31b.txt	GSM628093_49b1.txt	GSM628094_49b2.txt	GSM628101_5b.txt	GSM628073_204b.txt	GSM628096_4b.txt	GSM628100_59b.txt	GSM628104_6b1.txt	GSM628105_6b2.txt	GSM628106_7b.txt
hsa-let-7a-4373169	24.165	23.3167	24.5644	23.5792	23.7323	24.8863	23.8066	25.6639	24.4673	24.6891	23.7212	23.9069	28.1673	23.8939	26.0713	24.0295
hsa-let-7c-4373167	26.3014	26.4829	29.2473	27.225	26.5384	26.0573	25.9816	27.3986	26.3812	26.0076	27.3373	26.1647	26.9101	27.3555	27.7801	25.8592
hsa-let-7d-4395394	24.9349	23.746	24.4244	23.4232	24.528	25.2963	24.5785	25.5437	25.0596	24.4923	23.353	24.4902	25.2156	24.5441	25.3881	24.4779
hsa-let-7e-4395517	21.4464	21.3044	22.3654	20.9198	21.5202	22.1475	21.3616	22.7964	22.7584	21.411	21.7351	21.6391	22.2368	21.7133	22.7016	21.6927
hsa-let-7f-4373164	26.5927	26.073	26.1668	25.8609	26.672	26.8175	26.8072	27.5485	27.7279	26.8698	25.9004	26.4485	36.528	26.7555	29.8677	26.9801
hsa-let-7g-4395393	23.8249	23.8098	24.922	23.9376	23.9311	24.9356	24.3333	24.7789	25.1145	24.7449	23.6673	24.0385	25.7327	25.0979	25.2142	24.8272
hsa-miR-1-4395333	35.7146	31.9036	26.4973	28.0608	35.4922	NA	33.5782	NA	NA	32.9564	36.6735	34.2679	NA	34.8575	34.1912	33.2228
hsa-miR-9-4373285	24.6232	31.1553	29.7578	28.4115	22.459	30.1936	27.2515	24.5382	26.465	27.4187	29.4366	31.8366	27.0221	31.1538	30.7531	26.1328
hsa-miR-10a-4373153	24.0915	26.909	29.3479	27.8079	26.4112	26.2248	27.4327	27.7009	28.5117	27.3496	27.74	26.5729	28.6588	24.8684	24.9664	26.0721
hsa-miR-10b-4395329	24.5748	27.9694	24.2616	22.8981	26.0287	23.9658	23.5455	26.4756	26.8516	28.7697	25.067	24.6762	31.4256	24.4977	24.7355	22.5226
MammU6-4395470	18.9186	18.2889	18.3678	18.3001	18.6223	18.2985	18.2862	18.3134	18.3844	18.2974	18.2904	19.9277	18.4846	18.2953	18.6856	18.2876
MammU6-4395470	18.9186	18.2889	18.3678	18.3001	18.6223	18.2985	18.2862	18.3134	18.3844	18.2974	18.2904	19.9277	18.4846	18.2953	18.6856	18.2876
hsa-miR-15a-4373123	27.2869	27.5975	28.7067	31.1035	27.4432	28.139	28.4818	27.5995	26.5627	28.8722	28.3904	29.3933	NA	28.669	28.8724	27.9068
hsa-miR-15b-4373122	26.4684	27.0823	26.7628	26.1551	27.0341	28.5828	27.9996	31.3527	27.8264	28.9343	25.8022	27.1477	29.6321	26.6602	30.6903	25.2257
hsa-miR-16-4373121	22.0067	21.6172	22.618	22.599	21.9807	22.2991	21.9939	22.8794	21.7702	21.5289	22.4993	22.5809	22.3468	22.9789	23.6342	21.7861
hsa-miR-17-4395419	22.2079	21.8097	19.7958	21.3415	20.7368	20.9021	22.1913	23.2737	22.4474	21.9906	21.5312	21.5312	21.1531	20.5567	20.8134	21.2869
hsa-miR-18a-4395533	29.2232	28.6032	26.0748	26.7384	26.985	28.524	28.2953	29.0806	28.64	29.0697	27.9086	28.0217	28.7648	26.0559	26.5793	26.7773
hsa-miR-18b-4395328	31.1293	29.9827	27.267	28.2109	27.4952	29.2443	29.9376	31.8577	30.8165	30.449	22.8663	29.4366	32.2945	26.6068	27.4015	28.511
hsa-miR-19a-4373099	27.4854	27.1306	25.3669	26.3297	26.719	27.2072	27.8119	28.6924	27.5382	27.7838	26.9585	27.2025	27.7982	26.5697	26.4057	26.4395
hsa-miR-19b-4373098	22.6318	22.0963	20.5156	22.1687	21.6349	22.0091	22.2564	23.7864	22.6343	22.4666	22.1144	22.4315	21.8069	22.0379	21.9939	21.0954
hsa-miR-20a-4373286	24.7901	23.4693	21.5554	23.4971	22.1997	23.14	24.1276	25.0535	24.1702	24.0103	22.5809	23.2065	23.6036	22.1091	23.428	22.7239
hsa-miR-20b-4373263	26.215	25.4777	23.8132	25.2842	24.896	25.3536	27.0567	27.9882	26.7618	26.3371	25.2095	25.6442	25.908	24.9091	25.8165	25.3833
hsa-miR-21-4373090	23.3181	24.3458	21.8722	23.1756	21.4038	21.7591	22.0581	21.7546	22.0225	24.8676	20.9309	22.182	23.3209	23.0711	22.3012	22.2796
hsa-miR-22-4373079	22.9056	23.6433	23.7475	24.922	24.2623	24.4102	23.1074	22.462	22.1725	24.161	23.7775	23.9688	29.0062	24.6409	23.7445	24.5191
hsa-miR-23a-4373074	28.212	27.424	27.8423	28.1189	27.629	27.2589	27.7669	28.6499	27.2713	29.6379	26.9187	29.2575	29.3324	27.828	27.8599	28.5645
hsa-miR-23b-4373073	27.7003	26.1627	29.671	26.272	27.1893	26.7286	28.5817	29.1946	28.7805	27.2637	30.4071	27.9871	NA	27.8584	28.2884	27.9845
hsa-miR-24-4373072	21.6687	20.4815	20.3339	20.2311	21.1945	19.9086	20.4425	20.9263	21.193	21.0089	20.4986	21.2218	21.4079	21.4943	20.9628	20.8974
hsa-miR-25-4373071	25.9945	26.201	23.5364	24.9787	25.308	25.7191	26.0421	25.8648	25.8331	26.2343	25.2654	25.1646	24.9886	25.1975	25.5125	25.807
hsa-miR-26a-4395166	21.2487	20.9143	21.9971	21.0359	21.8451	21.1121	21.2698	22.362	22.3458	21.31	22.3349	21.0379	23.2347	21.8143	22.1431	21.5939
hsa-miR-26b-4395167	25.1195	24.2957	25.4031	24.5942	23.9958	24.2442	24.4918	25.167	24.6201	24.6369	24.2355	24.3262	26.627	25.7243	25.6373	25.0447
hsa-miR-27a-4373287	24.2702	23.3987	23.6939	24.5441	23.3457	23.2281	24.0589	24.1826	23.8665	23.6357	22.9497	24.3846	24.922	24.3919	23.9558	24.3144
hsa-miR-27b-4373068	25.0693	24.5041	26.0177	24.0051	24.8018	25.0765	25.3881	25.2194	25.3515	25.2572	25.3284	25.2654	26.1246	25.5946	24.81	25.4227
hsa-miR-28-3p-4395557	23.6499	22.6536	22.8956	20.615	22.6373	22.8669	23.2614	23.1812	22.9362	23.2824	23.2814	23.4337	23.4263	23.2397	21.6303	23.6267
hsa-miR-28-5p-4373067	26.3512	25.8046	25.2548	24.6446	26.1509	25.8627	26.1316	27.0366	25.7318	27.0539	25.9381	26.3727	27.8959	26.2195	26.0081	26.5613
MammU6-4395470	18.9186	18.2889	18.3678	18.3001	18.6223	18.2985	18.2862	18.3134	18.3844	18.2974	18.2904	19.9277	18.4846	18.2953	18.6856	18.2876
MammU6-4395470	18.9186	18.2889	18.3678	18.3001	18.6223	18.2985	18.2862	18.3134	18.3844	18.2974	18.2904	19.9277	18.4846	18.2953	18.6856	18.2876
hsa-miR-29a-4395223	19.8041	21.2022	22.7318	22.0969	21.7359	21.4254	21.4587	21.3851	20.6969	21.6426	20.7889	20.7889	22.4583	20.858	21.1661	22.371
hsa-miR-29b-4373288	23.8889	26.2705	27.6374	26.4562	25.7568	26.4513	26.0168	25.8028	25.7749	27.3845	24.9872	26.4897	28.8896	25.9945	26.1386	28.1984
hsa-miR-29c-4395171	22.5316	22.3051	25.1057	22.4342	23.6298	23.7046	22.9346	23.5325	23.3933	23.9434	24.0385	23.5015	26.1605	24.9637	24.5718	24.9099
hsa-miR-30b-4373290	18.1762	19.7451	21.1378	21.1278	18.1857	19.566	20.2533	21.6421	20.0401	19.8905	19.7702	20.4986	21.5513	21.383	23.2614	19.7205
hsa-miR-30c-4373060	18.336	20.0512	21.34	21.4476	17.774	19.1704	20.5971	22.0975	20.5169	20.8875	20.0749	20.9309	21.6837	21.6115	23.6855	20.2728
hsa-miR-31-4395390	21.8842	26.3243	20.8084	25.577	21.3037	22.7918	24.72	24.0972	23.6207	25.8804	20.3131	21.9687	24.5972	23.3943	23.5039	29.4041
hsa-miR-32-4395220	30.979	31.6366	31.0941	35.3084	29.2551	29.7352	30.2681	32.7837	NA	NA	29.718	31.3104	NA	32.7779	NA	31.1012
hsa-miR-33b-4395196	33.8435	NA	33.8489	NA	NA	33.9299	NA	NA	30.5206	NA	NA	NA	NA	NA	NA	NA
hsa-miR-34a-4395168	23.4741	22.8441	24.8379	23.0896	23.1906	24.7137	22.8584	20.7635	21.4177	23.3591	23.2065	23.1248	24.1382	23.5443	22.4083	24.6105
hsa-miR-34c-5p-4373036	32.7067	24.811	31.283	26.092	31.4112	NA	31.9664	26.0089	26.1919	23.4423	33.2436	28.9679	NA	29.5093	29.4531	29.2172
hsa-miR-92a-4395169	24.4367	24.4089	22.0633	23.3349	22.5327	23.6084	24.2851	24.7063	24.9672	24.2711	23.0421	22.9497	22.0647	23.1543	23.5888	23.5066
hsa-miR-93-4373302	26.3941	25.3785	23.464	25.4341	24.731	25.6803	26.7245	26.5744	25.9795	26.1022	24.6762	25.5361	25.487	24.5924	25.111	26.1606
hsa-miR-95-4373011	28.4908	28.3595	26.5432	27.359	28.9922	28.8812	26.8897	30.6914	28.2495	29.9995	26.3727	28.2064	28.0482	26.9262	27.9629	25.7584
hsa-miR-96-4373372	34.8899	34.8095	29.9839	NA	30.1901	33.5659	33.0772	33.7721	NA	NA	29.5982	32.4787	NA	33.2438	32.4319	32.5273
hsa-miR-98-4373009	27.6584	28.409	26.6181	NA	25.6835	26.4971	28.254	30.2135	27.9193	NA	28.1215	27.4407	NA	29.1002	29.3147	26.8992
hsa-miR-99a-4373008	24.4849	24.743	26.8045	24.2717	24.483	23.7611	23.6931	24.6484	24.8075	23.5937	23.9069	24.2355	24.8059	24.7479	25.0172	24.7618
hsa-miR-99b-4373007	24.3737	23.8733	25.8536	23.6758	24.3097	23.3016	23.3256	24.2953	24.408	24.3204	24.1085	23.7775	26.2473	25.91	24.6245	23.1385
hsa-miR-100-4373160	24.8876	23.9975	27.5481	24.3221	24.9498	24.4663	24.1952	25.0106	24.2344	24.2258	23.9688	25.0294	25.2939	25.8114	25.3448	25.6901
hsa-miR-101-4395364	29.0702	29.0603	31.3224	29.3862	29.0379	29.9244	29.682	30.0568	30.6871	30.4059	30.3244	30.6856	NA	30.2357	30.8184	29.0705
hsa-miR-103-4373158	26.9436	26.6499	26.4195	27.3943	25.9497	26.1244	26.2616	28.1954	27.5865	27.8587	26.1075	27.0958	29.7989	26.8869	27.1741	26.1981
hsa-miR-105-4395278	NA	NA	NA	NA	NA	NA	NA	NA	NA	35.8844	30.7398	NA	36.247	NA	NA	30.0616
hsa-miR-106a-4395280	22.1388	21.7137	19.4444	21.2365	20.4011	21.2152	21.7629	23.0865	22.5249	21.8574	21.4186	21.3223	21.044	20.3811	20.6663	21.183
RNU44-4373384	25.6927	24.9986	23.8778	24.4962	22.7536	23.3858	23.869	23.7186	23.7265	25.0137	22.0447	23.7212	23.654	23.6493	24.1076	24.8713
hsa-miR-106b-4373155	25.729	25.3364	23.2402	25.0255	23.6758	24.1898	25.4289	25.7464	25.3935	25.6955	24.4902	24.888	26.6936	24.1777	24.5215	24.5637
hsa-miR-107-4373154	29.847	30.1498	28.8508	31.3941	28.4902	27.7832	29.3317	NA	31.3247	31.199	28.7185	31.0802	NA	29.0487	30.2434	28.7921
hsa-miR-122-4395356	32.6436	31.5261	NA	34.1189	32.3048	NA	32.2079	NA	32.4585	32.2948	NA	NA	32.8415	31.1107	34.9042	NA
hsa-miR-124-4373295	33.7608	33.4376	31.5656	29.1203	NA	NA	34.0964	29.3711	31.4872	31.3982	35.0712	NA	33.2524	33.4158	28.9809	37.0169
hsa-miR-125a-3p-4395310	28.8317	29.4422	31.3647	28.9305	29.1919	30.8538	29.8621	29.8638	30.6261	29.3809	30.8582	30.1229	31.0719	32.4529	31.2122	30.4358
hsa-miR-125a-5p-4395309	25.6533	26.866	28.8027	25.7164	25.9945	26.908	25.8093	27.2119	26.9025	26.9146	26.0739	26.2322	28.2255	28.2206	27.7297	27.0265
hsa-miR-125b-4373148	22.7448	24.6415	26.3341	24.1588	24.6259	24.6106	23.4064	24.8496	24.3379	24.3807	24.3846	23.5779	24.5376	25.7597	24.9083	25.0866
hsa-miR-126-4395339	20.9536	19.392	22.2017	21.5711	23.1062	22.5647	20.7439	20.1421	21.0908	19.5469	21.3223	22.0447	25.8515	21.9513	22.4898	21.3792
hsa-miR-127-3p-4373147	26.0544	27.8423	25.4597	26.5519	27.9753	27.6016	22.4342	26.5317	26.1209	25.101	24.8503	24.5797	25.5694	25.0504	25.0572	22.8232
hsa-miR-127-5p-4395340	NA	35.5631	NA	NA	NA	NA	NA	NA	NA	NA	NA	NA	NA	NA	NA	33.8258
hsa-miR-128-4395327	28.0721	28.1395	26.6725	26.8741	27.9379	28.3765	28.0359	28.3553	28.4615	28.317	27.573	28.1589	32.1246	27.6539	28.8202	28.3269
hsa-miR-129-3p-4373297	NA	31.0689	NA	NA	33.6797	34.1401	30.8184	NA	31.1228	29.9105	NA	33.4066	30.0672	NA	34.6552	37.4549
hsa-miR-129-5p-4373171	NA	NA	NA	28.5638	NA	NA	NA	NA	NA	NA	26.2031	NA	NA	NA	NA	NA
hsa-miR-130a-4373145	27.3971	24.9481	26.4531	26.6345	25.1891	25.9082	27.0139	27.3605	28.1048	26.8243	26.7527	26.0175	30.3559	27.4251	28.1478	26.4763
hsa-miR-130b-4373144	27.9099	26.9936	26.044	25.7508	26.5759	27.9945	28.3468	26.9288	27.3597	28.0317	27.1477	27.573	28.8276	26.4417	26.2481	25.652
hsa-miR-132-4373143	25.9118	26.0429	25.2017	28.4582	25.3982	26.029	24.6717	27.7467	26.3327	26.6354	25.1162	24.7268	25.9586	25.3663	27.2311	23.44
hsa-miR-133a-4395357	28.024	25.2171	20.0992	22.3311	29.138	31.287	28.0844	29.4808	29.9897	25.5449	27.4017	28.529	24.0476	28.8545	25.723	28.426
hsa-miR-133b-4395358	34.0129	29.3198	24.0063	25.9945	33.951	35.6637	32.8018	36.9407	37.4549	30.5437	30.9782	34.6858	28.9594	34.4748	31.1649	31.5565
hsa-miR-134-4373299	29.1182	27.8801	28.6701	29.4891	29.8849	29.8435	23.7445	29.0211	28.8922	27.1003	26.6093	26.8334	30.4081	27.0661	27.0626	24.2271
hsa-miR-135a-4373140	30.4852	29.8607	33.4855	36.6293	27.3336	28.7769	31.5375	33.55	33.9309	30.8238	29.7601	26.6093	33.0277	32.2046	32.5603	27.1681
hsa-miR-135b-4395372	32.0642	28.6551	26.9279	31.9726	27.6745	26.9995	27.1504	27.4447	30.57	29.0168	24.6271	23.2814	25.0401	27.6973	27.3659	27.579
hsa-miR-136-4373173	NA	37.0128	NA	35.6497	NA	NA	35.5904	35.7499	NA	NA	NA	NA	NA	NA	NA	35.7536
hsa-miR-137-4373301	NA	33.1569	NA	NA	NA	NA	30.0202	NA	NA	NA	30.916	NA	32.516	NA	NA	NA
hsa-miR-138-4395395	30.2731	25.0769	31.4189	29.9725	28.5431	27.4658	28.9554	24.8937	23.9382	25.3244	34.1405	27.7021	28.4051	28.261	29.1863	29.0213
hsa-miR-139-3p-4395424	26.9066	26.4439	27.1108	25.3881	NA	28.9838	25.5569	NA	NA	26.1329	28.5843	33.3102	29.2687	27.3202	29.9099	28.114
hsa-miR-139-5p-4395400	24.8493	24.2529	24.6608	25.2182	27.5363	26.0906	22.6867	26.4323	26.0842	24.4448	25.4688	24.9347	25.3608	25.2506	26.9163	25.1359
hsa-miR-140-3p-4395345	27.0841	25.9387	27.6814	26.4205	27.2892	27.3069	26.3585	26.7857	24.0094	26.3823	27.7877	27.0519	29.1913	27.3899	28.4019	27.7892
hsa-miR-140-5p-4373374	23.9535	22.9139	24.7725	23.7335	24.1461	23.8995	23.0251	23.4497	20.9876	23.685	24.5797	24.7931	26.0099	24.452	24.4744	23.9015
hsa-miR-141-4373137	23.2508	25.4163	23.6045	32.7688	36.3947	33.6553	25.2988	25.9616	31.9098	25.6547	23.4337	24.2781	26.5762	23.9595	24.2442	26.017
hsa-miR-142-3p-4373136	22.9993	23.6935	24.7103	24.0811	25.8644	23.4632	22.4996	22.9833	23.1332	23.2032	23.5015	22.6933	24.6579	24.2352	24.0301	22.6132
hsa-miR-142-5p-4395359	28.7807	29.8994	30.5453	30.8682	30.6606	29.6483	29.1251	30.5694	29.379	29.8705	29.8172	28.9205	NA	31.4481	30.5271	29.9822
hsa-miR-143-4395360	24.0203	22.1621	25.6812	20.769	24.576	25.5831	23.6437	23.8638	24.5667	22.7662	24.5339	24.9872	27.4704	24.8191	21.7367	23.2198
hsa-miR-145-4395389	20.8153	19.0496	21.7571	18.8264	20.88	24.0393	19.3418	22.2564	22.8503	19.1568	21.0379	20.6561	21.9697	20.1579	20.2819	20.028
hsa-miR-146a-4373132	23.1683	23.0067	25.5286	21.9207	30.0135	22.402	22.5783	22.6729	23.6662	22.1344	23.1248	21.8367	23.1303	23.31	32.1615	23.0592
hsa-miR-146b-3p-4395472	30.6268	29.1524	30.8718	31.9076	26.4464	29.5611	31.5872	30.4663	32.2596	30.3628	31.2094	29.7601	31.8426	31.7243	28.7124	31.5063
hsa-miR-146b-5p-4373178	23.4025	21.3983	22.8293	23.869	25.003	20.5939	22.1251	20.396	23.0407	21.7435	22.4315	22.4993	22.5522	22.7134	26.54	22.2096
hsa-miR-147b-4395373	NA	NA	NA	NA	26.9358	25.9945	34.6193	NA	NA	NA	33.6852	29.3137	NA	34.0724	28.6242	NA
hsa-miR-148a-4373130	26.0856	25.9813	27.0648	30.2997	27.8089	26.6823	26.0713	26.1883	25.8893	26.9555	27.6176	26.1075	26.0837	26.4053	27.9996	26.6909
hsa-miR-148b-4373129	28.6534	29.2073	28.1443	30.7414	27.759	27.6491	29.7246	32.5545	29.1018	30.6448	28.0217	29.8172	30.1406	28.3629	29.7589	28.2767
hsa-miR-149-4395366	28.35	26.6997	27.4622	27.7119	24.2141	28.6443	26.4699	29.909	28.7275	24.8169	24.3262	28.68	32.9333	27.4768	31.0207	26.5949
hsa-miR-150-4373127	21.1429	21.1085	23.3088	21.7845	26.123	21.5464	20.9932	21.2738	21.9072	20.7421	21.9687	18.1722	24.2208	21.1742	22.8155	20.7586
hsa-miR-152-4395170	26.8617	25.9014	27.0204	25.9486	28.2454	25.4432	26.4352	24.9533	24.2822	26.4599	26.4485	25.8556	27.6902	26.7997	26.7304	27.4083
hsa-miR-153-4373305	NA	NA	NA	NA	NA	NA	NA	NA	35.4132	NA	34.9127	NA	NA	34.3251	NA	33.7374
hsa-miR-154-4373270	NA	NA	37.4549	NA	34.9849	NA	29.9817	NA	NA	34.2925	31.3104	31.4534	NA	NA	29.4034	29.5622
hsa-miR-181a-4373117	25.8163	24.4618	25.0569	24.8302	26.2623	25.1799	25.611	24.4867	25.0184	24.5388	24.7931	24.8503	26.2072	27.0206	26.0388	26.0425
hsa-miR-181c-4373115	31.3546	29.7203	30.7536	29.8426	29.4444	30.3367	31.1703	30.8963	30.1415	31.3469	30.2828	30.916	32.2133	32.3323	31.9578	30.8317
hsa-miR-182-4395445	30.3594	31.1946	28.2315	NA	28.2022	32.063	30.3909	33.8626	31.4358	31.0653	27.2966	29.6739	31.2435	29.2026	30.1191	28.8403
RNU48-4373383	22.4605	23.0922	22.5231	21.6817	21.0036	21.6581	21.5711	22.5482	23.7931	23.1175	22.182	22.7972	22.8207	22.8197	24.2917	22.077
hsa-miR-183-4395380	32.3281	30.7264	28.9052	NA	28.111	33.8511	29.6458	31.8082	35.8	31.5542	27.3698	28.8635	32.7626	28.7556	32.0217	29.3627
hsa-miR-184-4373113	33.476	25.8575	NA	31.0574	30.9621	29.3923	31.0495	31.0407	31.858	28.4694	29.1971	27.74	33.1859	32.2701	31.8459	31.8797
hsa-miR-185-4395382	25.3347	25.7231	25.5898	26.5889	27.131	27.3815	26.3996	25.4647	25.2187	25.7726	26.415	26.7087	26.315	26.4821	25.9637	27.3464
hsa-miR-186-4395396	24.5286	23.251	22.9874	23.7992	23.8644	22.9566	23.4743	23.9389	23.4736	23.8759	23.5779	23.6673	24.4179	23.4688	23.0845	23.5816
hsa-miR-187-4373307	20.5213	25.6006	24.2155	NA	25.36	27.8276	NA	27.6521	34.8788	24.9643	28.529	24.1085	34.188	NA	27.1132	30.1203
hsa-miR-188-3p-4395217	NA	NA	NA	NA	NA	NA	NA	NA	NA	NA	NA	NA	NA	NA	NA	NA
hsa-miR-190-4373110	31.4064	33.333	33.1763	30.0972	29.5023	30.1225	31.9076	NA	33.1262	NA	30.6856	32.1053	NA	29.8453	30.3853	32.0486
hsa-miR-191-4395410	20.341	20.2927	19.086	19.9363	19.8816	20.2102	19.0129	21.0517	20.3123	20.193	19.0677	18.3335	20.3024	19.8552	20.4918	19.0311
hsa-miR-192-4373108	26.5171	25.5432	24.0778	26.5055	22.0554	21.3226	27.9674	25.7084	26.0201	25.922	26.6611	25.4098	20.7311	19.5087	18.2006	27.3106
hsa-miR-193a-3p-4395361	29.7952	30.7868	31.2249	28.817	30.3315	29.6896	31.702	31.9833	29.7403	32.1583	29.9833	31.2661	NA	31.5986	34.0676	31.9931
hsa-miR-193a-5p-4395392	28.1266	27.2803	28.3199	25.8038	28.2882	27.914	28.2156	28.2932	28.0018	28.2669	28.2064	27.9544	27.9562	28.3081	29.0247	29.8997
hsa-miR-193b-4395478	22.2805	23.9366	23.3907	22.9961	23.2723	20.7527	20.8766	22.1766	21.6628	23.5148	21.2218	23.0421	23.5152	24.0298	24.4176	24.0978
hsa-miR-194-4373106	29.6201	28.7326	27.3135	29.0157	25.453	24.2896	30.0602	30.0977	29.6046	29.2298	30.2369	29.0995	24.2767	22.2481	22.5783	30.5642
hsa-miR-195-4373105	25.1682	22.5505	25.7997	24.4486	23.7958	25.8064	24.2442	24.3553	24.0887	24.0846	25.0294	24.5339	26.8533	25.6866	25.4356	24.6568
hsa-miR-196b-4395326	30.1171	31.859	27.2195	25.6316	24.3657	24.5114	29.1714	26.9814	25.9318	28.2261	29.1441	29.5529	26.9608	26.088	26.1725	32.8395
hsa-miR-197-4373102	26.1459	25.1264	24.1507	27.3228	25.6409	24.8459	26.1034	27.8902	26.9438	27.1566	25.7206	25.2095	27.6349	25.318	27.9178	26.405
hsa-miR-198-4395384	32.4456	30.4415	30.8133	31.4985	32.3621	34.0323	31.8229	32.4853	33.2443	30.1767	30.6313	32.6075	NA	30.1487	31.0695	31.7991
hsa-miR-199a-5p-4373272	29.0191	29.012	30.1544	29.2969	30.5055	30.4693	29.3675	30.1271	NA	31.0174	29.3137	28.481	NA	29.9707	31.5872	29.8614
hsa-miR-199a-3p-4395415	25.5476	24.2051	25.6398	25.1705	27.4016	26.9477	25.1905	26.0411	27.3964	25.1532	24.7268	23.6258	27.9984	25.6455	26.1082	24.7047
hsa-miR-199b-5p-4373100	30.7367	30.2778	30.6951	31.302	32.0353	30.2942	31.3473	33.1132	33.8477	33.9439	29.6739	29.6384	NA	33.6089	NA	33.2804
hsa-miR-200a-4378069	21.5633	22.0296	21.4393	28.3007	22.273	23.0538	22.788	21.5136	22.0972	22.2062	26.0175	21.4186	21.2856	19.1304	19.6512	20.4618
hsa-miR-200b-4395362	23.0876	23.1709	22.1326	31.6109	24.8573	25.6363	24.4486	24.5929	24.7322	23.8083	22.6933	22.8663	22.9059	21.2851	21.8543	22.1428
hsa-miR-200c-4395411	22.3756	22.2279	21.0534	31.3427	30.6014	31.5326	22.3415	24.2442	29.5551	22.6518	20.6561	22.2484	20.9056	20.7213	21.2831	22.455
hsa-miR-202-4395474	34.2356	33.8805	NA	33.194	NA	NA	27.3974	NA	NA	NA	30.4479	32.2417	NA	NA	33.3561	NA
hsa-miR-203-4373095	29.4146	24.6906	23.9428	33.834	31.7554	28.3218	25.1451	26.6197	34.4645	25.0519	25.6842	26.0739	27.2711	24.3298	24.3477	32.7793
hsa-miR-204-4373094	27.5262	27.2359	29.6353	25.1189	22.8432	22.4821	26.6295	25.3564	23.3038	27.2133	28.288	25.067	27.5241	26.839	30.0028	28.9452
hsa-miR-205-4373093	31.9489	26.9454	21.2419	33.9126	NA	NA	NA	31.0898	NA	26.4247	33.5125	23.353	NA	NA	NA	28.3768
hsa-miR-208b-4395401	NA	NA	NA	NA	NA	NA	NA	NA	NA	NA	NA	NA	NA	NA	NA	34.1862
hsa-miR-210-4373089	24.7237	24.861	23.6428	24.8765	22.3699	25.1296	25.7279	22.0197	21.3096	24.9089	25.3728	24.181	22.6887	23.8288	23.3375	23.3627
hsa-miR-214-4395417	24.2265	22.4009	24.4756	22.5072	26.222	25.2281	23.9306	25.1098	25.6921	23.0288	24.181	22.3349	25.6354	23.61	24.1874	23.7748
hsa-miR-215-4373084	27.7866	29.7624	27.9715	28.7639	26.4891	26.2671	30.3119	33.1781	31.811	30.588	29.3933	28.1215	25.1582	22.5947	21.3875	29.7646
hsa-miR-216a-4395331	29.333	32.3319	34.6695	NA	31.2709	31.4335	NA	NA	30.7499	NA	NA	32.4215	NA	32.5767	NA	30.0954
hsa-miR-216b-4395437	35.5306	NA	NA	NA	NA	32.3366	NA	NA	31.1678	NA	NA	NA	NA	NA	NA	29.8206
hsa-miR-217-4395448	34.1139	NA	NA	NA	31.5648	32.8633	NA	NA	32.7427	NA	NA	NA	NA	NA	34.3385	30.316
hsa-miR-218-4373081	25.3782	24.0681	27.3827	26.0581	25.2394	27.3466	25.0521	26.3361	28.9958	25.2015	24.445	25.9811	30.1856	26.9708	26.7797	27.4518
hsa-miR-219-5p-4373080	NA	34.572	NA	NA	34.1644	NA	NA	36.0257	NA	NA	NA	33.5964	31.0153	NA	NA	NA
hsa-miR-221-4373077	21.0577	25.0372	24.307	26.8269	25.809	25.5168	26.967	26.6823	24.6748	27.007	24.9347	25.3284	26.0446	24.6924	25.9188	27.2197
hsa-miR-222-4395387	17.774	18.7131	17.774	19.1911	19.5373	18.8088	18.6856	18.9691	17.774	18.798	19.4179	17.774	19.5709	18.777	17.774	19.3666
hsa-miR-223-4395406	20.1074	20.7736	20.6766	22.2394	23.431	20.4216	19.6965	19.375	19.2714	21.2014	18.7273	19.0677	17.774	22.3383	22.2179	22.0148
hsa-miR-224-4395210	27.0399	26.4105	27.7627	24.7584	27.5815	26.4158	24.3917	28.9246	28.1516	27.6507	24.888	25.7529	24.4822	25.0126	25.6827	28.0183
hsa-miR-296-3p-4395212	NA	33.2073	NA	34.0117	33.1738	NA	NA	NA	NA	NA	NA	NA	NA	NA	NA	NA
hsa-miR-296-5p-4373066	29.5231	28.2237	29.5475	26.1952	28.6027	27.4155	28.8515	27.803	27.2189	28.7189	26.5729	27.3698	29.4373	28.7065	31.32	30.2284
hsa-miR-299-3p-4373189	NA	NA	NA	NA	NA	NA	NA	NA	NA	NA	NA	NA	NA	NA	NA	NA
hsa-miR-299-5p-4373188	NA	NA	NA	NA	NA	NA	32.6254	NA	NA	NA	NA	NA	NA	36.6503	NA	31.6087
hsa-miR-301a-4373064	28.2527	27.3245	27.5085	27.8843	26.0893	27.1493	27.6034	28.1441	27.6372	28.6388	26.1354	28.3405	31.3076	27.9575	27.2811	24.3672
hsa-miR-301b-4395503	32.2025	32.2729	33.7698	33.4368	29.7892	30.2443	32.495	34.3642	34.1568	NA	31.9908	32.7941	NA	30.1198	33.4786	29.277
hsa-miR-302a-4378070	36.6644	34.437	NA	NA	NA	NA	NA	NA	32.8884	NA	NA	36.2085	NA	NA	NA	NA
ath-miR159a-4373390	NA	NA	NA	NA	NA	NA	NA	NA	NA	NA	NA	NA	NA	NA	NA	NA
hsa-miR-302b-4378071	NA	NA	NA	NA	34.7295	NA	NA	NA	NA	NA	NA	34.0387	NA	NA	NA	NA
hsa-miR-302c-4378072	NA	NA	NA	33.1381	36.643	NA	NA	NA	NA	NA	NA	NA	NA	NA	NA	NA
hsa-miR-320-4395388	21.7651	21.5065	20.9478	19.5908	21.0979	22.6806	21.1661	19.7929	20.8442	20.5812	22.2484	21.1229	19.9808	20.988	20.0036	21.4823
hsa-miR-323-3p-4395338	31.5554	29.5576	29.8594	30.5706	30.7777	31.9415	25.9032	32.3472	30.2847	29.4795	27.9544	28.438	29.6795	29.0012	29.3576	25.0085
hsa-miR-324-3p-4395272	27.4342	26.7864	27.9347	27.2746	26.3659	27.0477	27.6467	26.8307	26.8079	26.6916	27.8575	27.2523	28.5202	27.9119	26.6231	26.9349
hsa-miR-324-5p-4373052	27.1342	27.4729	27.1661	28.5061	26.189	26.6251	26.6823	27.8423	27.1589	27.6953	27.4407	27.4017	29.0674	27.6079	27.3294	26.2268
hsa-miR-326-4373050	NA	31.9633	NA	32.2406	NA	NA	NA	NA	34.3025	NA	33.942	NA	NA	NA	NA	32.7228
hsa-miR-328-4373049	27.3306	27.5548	27.8103	27.5294	26.6159	27.5555	27.0993	28.9761	29.3361	27.9133	28.438	27.8575	29.9618	28.6233	30.3395	28.7014
hsa-miR-329-4373191	NA	35.7422	NA	NA	NA	NA	32.552	NA	NA	33.8623	NA	NA	35.2482	NA	NA	29.5021
hsa-miR-330-3p-4373047	32.8253	30.9018	30.4546	32.9125	30.5553	31.8809	30.7614	31.729	31.9777	31.7401	32.0476	31.5982	NA	30.5921	32.0806	30.2729
hsa-miR-330-5p-4395341	34.664	33.0292	32.7134	32.4337	33.2272	32.731	36.4449	31.1891	30.378	34.0458	NA	NA	35.6609	32.5121	34.7772	33.1195
hsa-miR-331-3p-4373046	26.8197	25.1734	26.109	26.2277	25.0425	25.0344	26.1586	25.9142	26.6582	26.0675	27.2025	26.2031	28.1157	26.1217	26.2123	26.266
hsa-miR-331-5p-4395344	29.6574	30.0222	29.9382	28.3576	28.9537	29.4385	30.0941	29.3265	33.0517	31.8547	32.3058	32.3058	NA	32.0636	28.0994	31.1823
hsa-miR-335-4373045	28.5989	27.6853	28.4659	27.9778	29.7372	27.9594	27.7243	31.6632	31.0219	27.9588	28.2472	28.288	30.4613	28.0285	29.6635	26.8154
hsa-miR-337-5p-4395267	32.5636	30.8449	29.8155	30.9308	31.0744	30.6724	27.5612	29.5542	29.152	30.7616	28.1589	28.3904	NA	29.4038	29.1312	27.537
hsa-miR-338-3p-4395363	31.8046	28.0914	33.3745	32.0928	34.0524	34.2758	31.4482	30.0077	30.1805	29.7223	30.1229	33.5125	30.3043	29.3603	29.2524	31.0592
hsa-miR-339-3p-4395295	25.4172	26.1061	25.75	25.9072	25.525	24.991	27.2032	25.611	25.4483	25.4113	25.5952	25.9381	27.0781	25.8661	25.1648	26.3195
hsa-miR-339-5p-4395368	27.1905	27.8111	26.5789	27.575	26.3193	26.5823	28.7124	31.4133	29.4851	29.2926	27.6614	27.3373	34.0486	28.4153	31.276	28.2391
hsa-miR-340-4395369	29.1656	29.9379	30.3292	29.6034	28.7415	29.1293	29.0315	29.6988	29.2148	31.3067	28.8635	30.1893	31.6934	29.6529	31.7197	29.162
has-miR-155-4395459	24.3173	23.5411	23.157	23.2614	25.1397	23.5396	21.8742	23.3583	23.5568	22.0621	23.8444	21.7351	24.339	22.5072	21.5079	23.7202
hsa-let-7b-4395446	20.6835	21.0227	22.2724	20.4425	20.575	22.0759	20.0036	20.5902	19.6873	20.4079	21.8367	18.7273	20.5329	21.0842	21.0715	21.0078
hsa-miR-342-3p-4395371	21.346	20.636	21.6612	22.0251	20.1841	21.0196	21.0827	21.1511	21.5449	21.1025	21.1229	18.4315	22.1517	22.1791	22.068	20.6163
hsa-miR-342-5p-4395258	31.8892	29.2675	36.1981	29.2333	30.4622	NA	32.7435	35.1668	35.5956	31.9012	30.3663	29.5982	NA	31.064	35.2655	31.2272
hsa-miR-345-4395297	25.9513	25.2768	24.9756	25.677	24.0708	25.7538	25.4942	26.1155	26.5188	25.8266	27.0519	25.9004	26.4691	25.4037	26.6823	25.6058
hsa-miR-361-5p-4373035	25.7652	26.5307	26.9719	27.8423	26.8493	26.1921	27.3344	28.519	26.7119	28.3719	26.2322	26.6611	25.6875	26.7097	29.5177	26.8541
hsa-miR-362-3p-4395228	27.9888	30.4839	29.595	30.6832	29.6924	28.8301	30.224	NA	30.0794	32.0811	30.0233	31.5459	NA	31.493	33.0055	30.0212
hsa-miR-362-5p-4378092	26.7352	28.8289	28.0457	27.0139	28.6946	28.7266	29.2853	28.8577	28.5735	28.1792	27.8287	30.0233	30.5734	28.5618	27.4999	29.3258
hsa-miR-363-4378090	29.8863	30.0967	28.3723	27.94	30.9	29.3058	30.9938	36.578	30.0355	29.6758	33.3102	30.2369	33.1165	NA	NA	30.3962
hsa-miR-365-4373194	25.2727	25.7557	25.0205	25.5085	25.9091	23.6486	23.1848	26.3867	24.8641	25.9653	22.7972	25.7206	27.2108	25.9503	27.5433	26.3631
hsa-miR-367-4373034	NA	NA	NA	NA	NA	NA	NA	NA	NA	NA	NA	NA	NA	NA	NA	NA
hsa-miR-369-3p-4373032	NA	NA	NA	NA	NA	NA	NA	NA	NA	NA	32.7941	NA	NA	NA	NA	32.105
hsa-miR-369-5p-4373195	NA	NA	NA	NA	NA	NA	30.6543	NA	NA	NA	32.1053	31.4956	NA	NA	NA	30.9454
hsa-miR-370-4395386	27.8284	27.5151	27.3494	27.1099	29.61	29.0806	23.9892	27.3208	27.6862	25.3719	26.2751	25.5952	26.424	26.1861	25.28	23.8404
hsa-miR-371-3p-4395235	NA	NA	NA	NA	NA	NA	NA	NA	NA	NA	NA	NA	NA	NA	NA	NA
hsa-miR-372-4373029	NA	NA	34.2438	35.125	NA	NA	NA	NA	NA	31.5	NA	35.7306	27.7378	27.225	31.1202	NA
hsa-miR-373-4378073	NA	NA	NA	NA	NA	NA	NA	NA	NA	NA	NA	NA	NA	NA	NA	NA
hsa-miR-374a-4373028	25.6057	26.0172	25.8994	25.0659	26.0566	25.3932	25.9398	26.2255	26.0497	26.554	25.8556	26.415	31.1306	26.1489	26.4886	25.3442
hsa-miR-374b-4381045	24.9881	24.8975	24.8788	24.3844	24.432	24.7805	25.2362	26.0765	25.5256	25.7324	25.6442	25.4688	28.7052	25.1495	25.8739	24.2692
hsa-miR-375-4373027	30.4418	24.5491	25.9376	31.8135	31.4673	30.0957	24.8803	24.4299	27.7788	23.7414	26.3291	26.5369	23.7979	22.8867	23.1729	18.6992
hsa-miR-376a-4373026	32.1307	30.6761	30.6422	30.4302	29.6506	29.7871	25.693	30.2681	30.3311	29.7687	27.2523	27.8287	31.6167	28.4598	29.6243	22.8849
hsa-miR-376b-4373196	NA	NA	NA	NA	NA	NA	32.382	NA	NA	NA	32.4787	34.4126	NA	NA	NA	32.1777
hsa-miR-377-4373025	NA	NA	NA	NA	NA	NA	NA	NA	NA	NA	35.7306	NA	NA	NA	NA	NA
hsa-miR-379-4373349	30.5328	29.3988	28.4234	28.8677	30.1211	30.7268	24.9735	32.6446	29.6926	28.9773	27.491	27.491	NA	29.7913	29.0806	27.0692
hsa-miR-380-4373022	NA	NA	NA	NA	NA	NA	37.4549	NA	NA	NA	NA	NA	NA	NA	NA	NA
hsa-miR-381-4373020	NA	NA	NA	NA	NA	NA	32.44	NA	NA	34.978	NA	NA	NA	33.8079	32.495	31.8409
hsa-miR-382-4373019	NA	NA	36.6667	NA	NA	NA	29.0806	NA	NA	NA	35.95	33.8648	NA	NA	NA	27.499
hsa-miR-383-4373018	NA	NA	32.1431	NA	NA	NA	NA	NA	NA	26.5902	NA	35.5491	NA	34.7453	30.4302	NA
hsa-miR-409-5p-4395442	35.2156	NA	32.7708	NA	NA	NA	30.3513	NA	34.0395	35.4877	33.8648	32.5367	NA	NA	NA	31.3218
hsa-miR-410-4378093	32.5034	31.3797	30.4128	33.2497	32.171	31.8387	27.5214	33.3165	32.3927	32.2268	29.0498	29.0498	30.7818	30.4123	31.4802	25.7255
hsa-miR-411-4381013	28.5418	28.8761	28.0986	29.6458	29.3551	29.4958	24.8429	29.8124	28.8365	27.5578	26.8334	26.9585	31.7815	27.9916	28.5005	24.1687
hsa-miR-422a-4395408	32.8977	32.21	33.9236	NA	31.8622	31.6559	32.2691	NA	35.2399	32.539	32.4215	31.1667	NA	33.0695	NA	NA
hsa-miR-423-5p-4395451	29.2845	28.0407	28.1882	27.1688	28.1529	28.4743	28.6397	28.8013	27.4377	28.1373	27.9871	29.3529	26.8038	29.6951	27.6889	29.4477
hsa-miR-424-4373201	28.1645	31.4348	33.2277	32.6418	NA	30.7915	30.9308	NA	28.3565	36.9879	29.9381	30.4899	NA	31.1951	33.1528	32.6695
hsa-miR-425-4380926	25.4809	25.6872	24.3593	25.3464	25.7217	26.7762	25.7611	26.1466	26.1507	26.0372	25.1646	25.3728	24.7221	25.4625	25.582	25.5501
hsa-miR-429-4373203	26.2485	26.7427	25.7181	NA	27.0799	28.2289	27.6889	27.9486	27.9644	27.8277	31.7918	26.8782	28.2748	24.2794	24.865	24.4292
hsa-miR-431-4395173	NA	NA	37.0044	NA	NA	NA	32.141	NA	NA	NA	34.4126	32.3599	NA	NA	NA	27.9524
hsa-miR-433-4373205	30.1442	30.9603	30.0995	31.7438	30.24	31.5872	26.5557	NA	NA	29.1196	28.8166	32.1796	26.7496	29.5708	30.8823	25.9392
hsa-miR-449a-4373207	31.5033	26.8239	28.2704	27.6701	NA	30.5627	NA	28.584	33.3212	26.5095	30.5796	26.7957	34.3608	29.9244	32.3646	28.9829
hsa-miR-449b-4381011	33.0452	28.5469	30.4962	29.785	33.7884	33.7675	NA	33.0311	32.8105	29.3407	34.0387	29.1971	NA	35.0056	33.7877	31.2836
hsa-miR-450a-4395414	30.5755	31.7584	31.6235	32.0339	33.8678	NA	30.5997	NA	NA	32.746	31.349	30.5385	NA	NA	33.5782	32.9109
hsa-miR-450b-3p-4395319	NA	NA	NA	NA	NA	NA	NA	NA	NA	NA	NA	NA	NA	NA	NA	NA
hsa-miR-450b-5p-4395318	33.1707	NA	32.906	NA	NA	30.6126	35.2897	32.7158	NA	NA	NA	33.192	NA	NA	NA	33.4656
hsa-miR-451-4373360	24.6726	24.1389	24.5182	27.0613	24.6773	26.545	24.5343	27.148	25.2885	22.8508	25.5361	26.2751	23.7222	27.785	26.8696	27.7049
hsa-miR-452-4395440	29.3709	28.779	31.6849	27.4327	30.0943	27.8589	29.2269	31.3072	31.2169	29.1694	28.9679	30.3663	34.71	29.7391	30.0902	30.6651
hsa-miR-453-4395429	NA	NA	NA	NA	NA	NA	33.6607	NA	NA	NA	NA	NA	NA	NA	NA	36.2287
hsa-miR-454-4395434	25.8694	24.5954	25.1555	24.6978	23.5027	24.5601	25.0968	28.2443	25.1688	24.5875	24.2781	25.1162	27.4101	25.533	25.7611	22.971
hsa-miR-455-3p-4395355	30.3175	27.9328	27.8812	30.3865	26.8975	26.3711	27.3659	29.1344	26.4262	27.4696	29.5529	26.1354	27.5776	28.5061	NA	28.8885
hsa-miR-455-5p-4378098	28.9802	27.1858	28.5112	28.1602	26.7661	25.9492	27.8423	25.2931	24.9081	27.5152	28.3405	26.3291	29.5812	29.8854	27.8268	28.6666
hsa-miR-483-5p-4395449	27.7385	30.1859	29.1359	29.9244	31.9755	30.0587	28.1348	29.4216	28.2971	26.1633	29.0036	26.7527	23.9603	28.134	28.2433	29.6436
hsa-miR-484-4381032	22.8365	21.9409	22.4533	22.7214	22.128	21.8824	21.6712	21.8924	22.2474	22.3805	21.6391	22.1144	25.0949	22.4366	22.8886	21.9089
hsa-miR-485-3p-4378095	30.9158	NA	31.8128	33.0695	33.4969	32.2068	28.171	NA	NA	35.1562	29.4898	29.86	NA	31.2497	NA	27.2658
hsa-miR-485-5p-4373212	NA	NA	NA	NA	NA	NA	NA	NA	NA	NA	NA	NA	NA	NA	NA	NA
hsa-miR-486-3p-4395204	29.7428	29.8189	28.995	27.7566	29.3142	31.7142	28.6763	NA	NA	28.8225	31.9305	30.5796	27.3697	30.3264	NA	30.1475
hsa-miR-486-5p-4378096	26.7806	26.6011	26.3776	27.6233	27.368	29.0268	27.8791	32.2054	28.0459	25.6054	28.0675	28.7669	23.8802	29.6134	28.9368	30.61
hsa-miR-487a-4378097	NA	34.1634	NA	31.1496	32.4864	32.3988	31.3102	NA	36.3497	NA	32.1796	33.1401	NA	33.1359	33.961	31.4141
hsa-miR-487b-4378102	32.3852	30.0631	31.1791	33.3254	32.7535	35.4787	26.9259	NA	31.5996	32.3531	28.68	29.4898	NA	30.093	NA	25.9814
hsa-miR-488-4395468	NA	NA	NA	32.3684	NA	NA	32.0736	NA	NA	NA	NA	NA	NA	NA	NA	NA
hsa-miR-489-4395469	27.5688	26.2294	26.8902	27.4865	25.0869	26.1529	26.8444	29.2659	27.0989	25.4749	26.8782	28.2472	29.1275	28.9118	28.7653	28.061
hsa-miR-490-3p-4373215	NA	37.4549	36.4185	34.9467	NA	NA	NA	NA	NA	NA	NA	NA	NA	NA	NA	NA
hsa-miR-491-3p-4395471	NA	NA	NA	NA	NA	NA	NA	NA	NA	NA	NA	31.2094	NA	NA	NA	NA
hsa-miR-491-5p-4381053	27.2417	27.6421	26.8432	26.9185	27.8423	28.0334	26.2242	28.089	28.2035	27.9935	27.0074	27.6614	28.4618	28.1732	28.3468	27.857
hsa-miR-493-4395475	32.0086	31.4816	30.0244	33.6304	31.819	30.9151	26.314	30.6283	31.7365	31.8104	29.0995	29.1441	NA	30.6491	29.5804	27.7424
hsa-miR-494-4395476	26.6912	26.567	27.7193	26.1257	28.3435	28.4291	25.3514	25.3994	27.4939	26.2815	26.7087	27.5304	27.141	26.3609	24.6785	25.182
hsa-miR-495-4381078	30.1798	30.5717	29.7157	34.8137	29.3982	29.6068	25.6555	NA	29.2827	30.3191	27.0958	29.0036	NA	29.4502	30.9473	24.9612
hsa-miR-496-4386771	NA	NA	NA	NA	NA	NA	35.7648	NA	NA	NA	NA	NA	NA	NA	NA	NA
hsa-miR-499-3p-4395538	NA	NA	NA	NA	NA	NA	NA	NA	NA	NA	NA	NA	NA	NA	NA	NA
hsa-miR-499-5p-4381047	NA	NA	35.052	NA	35.3401	NA	NA	35.5363	NA	NA	NA	NA	NA	NA	NA	NA
hsa-miR-500-4395539	26.1191	28.1794	27.5915	26.7861	28.0545	26.8611	28.9034	28.4144	27.0496	28.5174	28.481	28.5843	32.3659	27.7363	28.4515	28.1525
hsa-miR-501-3p-4395546	32.9689	NA	33.121	35.465	33.0443	36.9847	33.0055	NA	NA	NA	32.6825	NA	NA	32.3919	NA	34.8233
hsa-miR-501-5p-4373226	26.1803	27.7219	28.0057	26.6918	28.3958	27.5129	29.4531	27.2678	27.3219	27.3119	30.4899	27.9086	26.53	27.1138	26.3061	27.3783
hsa-miR-502-3p-4395194	29.4615	30.3202	29.8989	29.6868	30.4181	30.0146	31.7688	33.9564	29.8526	31.6104	31.8366	30.6313	30.8566	31.799	32.2325	31.1441
hsa-miR-502-5p-4373227	27.6138	29.1083	29.4834	30.0602	29.9713	29.1816	29.4092	NA	29.0461	28.5757	34.6858	32.7349	NA	31.5443	33.6737	30.3563
hsa-miR-503-4373228	28.8806	32.142	31.9601	31.4536	34.6025	32.9384	31.2122	32.9433	31.2809	33.4871	31.3979	31.349	35.0324	31.9453	NA	NA
hsa-miR-504-4395195	28.4463	29.6413	29.3056	29.556	NA	30.3809	NA	NA	NA	30.2733	NA	31.1269	NA	31.6665	NA	34.0767
hsa-miR-505-4395200	30.0903	33.5351	28.7546	29.1714	31.315	30.5146	30.1191	NA	31.3737	32.6151	29.3529	32.0476	NA	30.3699	NA	30.7739
hsa-miR-507-4373232	NA	NA	NA	NA	NA	NA	33.7633	NA	NA	NA	NA	NA	NA	NA	NA	NA
hsa-miR-508-3p-4373233	30.0528	34.0575	NA	NA	NA	31.0886	26.1952	NA	NA	NA	31.1269	27.7877	NA	NA	NA	NA
hsa-miR-508-5p-4395203	NA	NA	NA	NA	NA	NA	NA	NA	NA	NA	NA	NA	NA	NA	NA	NA
hsa-miR-509-5p-4395346	31.0412	32.3883	32.2121	NA	31.5113	29.8844	26.7681	NA	NA	NA	30.5385	28.0675	28.3408	NA	35.8221	34.7171
hsa-miR-510-4395352	NA	NA	NA	NA	NA	NA	29.5086	NA	NA	NA	37.4549	31.3979	NA	NA	NA	NA
hsa-miR-512-3p-4381034	30.7979	29.6766	30.5878	34.4041	NA	NA	32.0217	NA	NA	30.6992	33.5964	37.4549	NA	30.702	32.3038	33.054
hsa-miR-512-5p-4373238	NA	NA	NA	NA	NA	NA	NA	NA	NA	NA	NA	NA	NA	NA	NA	NA
hsa-miR-513-5p-4395201	NA	NA	NA	NA	NA	NA	31.2676	NA	NA	NA	31.2661	NA	NA	NA	NA	NA
hsa-miR-515-3p-4395480	32.7629	NA	NA	NA	NA	NA	NA	NA	NA	33.0353	NA	NA	NA	NA	NA	NA
hsa-miR-515-5p-4373242	NA	35.2564	34.1206	NA	NA	NA	NA	NA	NA	NA	NA	NA	NA	NA	NA	NA
hsa-miR-516a-5p-4395527	NA	NA	NA	NA	NA	NA	NA	NA	NA	NA	NA	NA	NA	NA	NA	NA
hsa-miR-516b-4395172	NA	33.9622	NA	NA	NA	NA	NA	NA	NA	33.168	NA	NA	NA	NA	NA	NA
hsa-miR-517a-4395513	29.7002	28.4961	29.3876	30.6241	31.1658	32.1325	29.8999	30.7589	NA	29.4258	33.192	30.2828	30.9308	29.1465	31.3659	29.7225
hsa-miR-517c-4373264	29.58	28.9755	29.187	31.5536	NA	34.5769	31.0877	34.07	NA	30.2249	NA	30.4479	30.2452	30.8852	NA	30.1827
hsa-miR-518a-3p-4395508	37.4549	NA	34.7809	NA	NA	NA	NA	NA	NA	37.4549	NA	NA	NA	NA	NA	NA
hsa-miR-518a-5p-4395507	NA	NA	NA	NA	NA	NA	NA	NA	NA	NA	NA	NA	NA	NA	NA	NA
hsa-miR-518b-4373246	31.734	31.8179	34.5227	30.156	33.3826	34.7133	32.6921	26.8838	35.0506	31.6779	35.5491	35.3955	35.9227	31.302	35.6158	33.5573
hsa-miR-518c-4395512	NA	NA	NA	NA	NA	NA	NA	NA	NA	NA	NA	NA	NA	NA	NA	NA
hsa-miR-518d-3p-4373248	NA	32.817	NA	NA	36.9894	36.6357	33.493	34.9678	NA	36.6405	34.5475	NA	NA	36.402	37.4549	32.3548
hsa-miR-518d-5p-4395500	NA	36.432	NA	NA	NA	NA	NA	NA	NA	NA	NA	NA	NA	NA	NA	NA
hsa-miR-518e-4395506	32.2663	31.3344	31.8994	NA	NA	NA	NA	NA	NA	30.9465	NA	NA	NA	32.7182	32.9251	NA
hsa-miR-518f-4395499	35.9319	31.5764	33.5759	32.1728	NA	31.7909	NA	NA	34.7552	33.6717	NA	NA	37.4549	NA	30.2953	36.6866
hsa-miR-519a-4395526	30.8572	28.4524	30.0658	34.6964	NA	33.0171	31.8625	32.0501	36.0835	29.5459	NA	31.6642	32.693	31.8433	36.1032	31.6726
hsa-miR-519d-4395514	NA	32.8862	32.2768	NA	NA	NA	33.2383	NA	NA	30.0837	NA	NA	31.8973	37.4549	NA	33.1732
hsa-miR-519e-4395481	NA	NA	NA	NA	NA	NA	NA	32.4179	NA	NA	NA	33.789	NA	NA	NA	NA
hsa-miR-520a-3p-4373268	NA	32.6394	NA	32.495	NA	NA	NA	NA	NA	NA	NA	NA	NA	NA	NA	NA
hsa-miR-520a-5p-4378085	NA	NA	NA	NA	NA	NA	NA	NA	NA	NA	NA	NA	NA	35.9038	NA	NA
hsa-miR-520d-5p-4395504	NA	NA	NA	NA	NA	NA	NA	NA	NA	NA	NA	NA	NA	NA	NA	NA
hsa-miR-520g-4373257	NA	NA	NA	NA	NA	NA	NA	NA	NA	NA	NA	NA	34.5377	33.8845	NA	NA
hsa-miR-521-4373259	NA	32.5031	35.2216	NA	35.6769	NA	33.3878	NA	32.3285	32.8099	37.0086	33.6852	NA	NA	NA	NA
hsa-miR-522-4395524	NA	30.5297	NA	NA	NA	35.8744	NA	NA	NA	30.493	36.2085	33.0775	NA	NA	NA	NA
hsa-miR-523-4395497	NA	NA	NA	NA	37.4549	NA	36.6929	NA	NA	NA	NA	33.942	31.1814	NA	NA	NA
hsa-miR-524-5p-4395174	NA	NA	NA	NA	NA	NA	NA	NA	NA	NA	NA	NA	NA	NA	NA	NA
hsa-miR-525-3p-4395496	33.9181	35.9634	32.9775	NA	NA	NA	NA	NA	NA	33.2216	NA	34.1405	NA	32.9176	NA	35.9778
hsa-miR-525-5p-4378088	NA	NA	NA	NA	NA	NA	33.1381	NA	NA	NA	NA	NA	NA	NA	NA	NA
hsa-miR-526b-4395493	NA	NA	NA	NA	NA	NA	NA	NA	NA	NA	NA	35.95	NA	NA	NA	NA
hsa-miR-532-3p-4395466	25.2135	25.6484	25.3202	26.3763	25.5889	23.8328	26.5889	27.502	26.2267	26.2034	26.0435	25.8022	24.8692	26.0284	26.9603	26.1047
hsa-miR-532-5p-4380928	22.0698	22.7612	23.0762	22.8274	23.5831	22.2193	23.6076	24.0141	23.2261	22.9302	23.6258	23.8444	23.0235	23.7039	23.8157	23.2898
hsa-miR-539-4378103	30.6827	30.2328	28.5665	29.7332	30.3753	29.9719	24.6245	29.9587	28.9545	29.8292	27.7021	27.6176	28.5908	28.9645	27.446	23.6675
hsa-miR-541-4395312	NA	NA	NA	NA	NA	NA	31.6492	NA	NA	NA	34.2679	NA	36.9026	NA	NA	30.8878
hsa-miR-542-3p-4378101	31.1696	32.7025	31.5141	NA	NA	31.3276	32.8661	34.6901	33.4363	NA	NA	32.9304	NA	31.8846	NA	33.982
hsa-miR-542-5p-4395351	28.94	29.6014	30.241	32.5585	NA	30.1535	32.3279	31.2491	30.1126	34.7242	29.86	30.3244	35.4429	32.992	33.2718	31.3621
hsa-miR-544-4395376	NA	NA	NA	NA	NA	NA	NA	NA	NA	NA	NA	NA	NA	NA	NA	35.5769
hsa-miR-545-4395378	29.9696	33.8076	31.7475	31.2473	30.0571	30.4241	30.703	NA	32.5987	33.1091	32.8591	NA	NA	NA	32.8454	33.3566
hsa-miR-548a-3p-4380948	34.3783	NA	NA	34.2502	NA	NA	36.2385	34.5253	NA	NA	NA	34.5475	NA	NA	NA	NA
hsa-miR-548a-5p-4395523	NA	NA	NA	NA	NA	NA	NA	NA	NA	NA	NA	NA	NA	NA	NA	NA
hsa-miR-548b-3p-4380951	NA	NA	NA	NA	NA	NA	NA	NA	NA	NA	NA	NA	NA	NA	NA	NA
hsa-miR-548b-5p-4395519	NA	30.6205	31.8552	29.4324	33.2905	33.1562	33.2996	32.2801	32.1901	31.4563	31.4956	31.9908	33.8326	33.3136	29.9564	32.4149
hsa-miR-548c-3p-4380993	33.2821	NA	NA	NA	36.1615	NA	34.732	NA	NA	NA	NA	NA	NA	36.994	32.6464	NA
hsa-miR-548c-5p-4395540	36.4162	33.1004	33.2885	29.8839	33.1159	33.3498	32.9345	32.1222	32.1068	33.7818	32.7349	31.7918	31.3575	32.6587	31.7988	33.638
hsa-miR-548d-3p-4381008	NA	NA	32.336	NA	NA	NA	NA	NA	NA	NA	32.5367	NA	NA	32.0066	NA	34.3145
hsa-miR-548d-5p-4395348	NA	32.9553	32.5739	31.0015	35.8893	35.3261	35.9918	32.8598	32.9673	31.9648	36.4253	34.7955	34.8486	35.3534	31.4259	35.2732
hsa-miR-551b-4380945	33.5689	31.2974	NA	NA	31.9118	NA	34.3385	NA	NA	35.3356	32.9304	NA	NA	34.6276	NA	32.5931
hsa-miR-556-3p-4395456	NA	NA	NA	NA	NA	NA	NA	NA	NA	NA	NA	NA	NA	NA	NA	NA
hsa-miR-556-5p-4395455	NA	NA	NA	NA	NA	NA	NA	NA	NA	NA	NA	NA	NA	NA	NA	NA
hsa-miR-561-4380938	34.7759	NA	NA	NA	32.818	NA	NA	NA	NA	NA	NA	NA	NA	NA	NA	NA
hsa-miR-570-4395458	33.1145	NA	33.662	NA	32.5479	33.2104	NA	34.2032	32.5227	NA	NA	NA	NA	NA	35.4316	34.5959
hsa-miR-574-3p-4395460	31.3145	31.026	30.1243	30.5239	30.8397	32.6745	30.5574	NA	NA	33.2839	31.8765	30.7398	NA	30.8255	33.8712	31.7284
hsa-miR-576-3p-4395462	34.516	35.4076	32.0729	30.2488	32.2373	32.5212	34.0014	33.4358	32.0417	33.5806	32.2417	32.6825	NA	30.0557	29.8222	34.9457
hsa-miR-576-5p-4395461	NA	NA	35.9365	NA	NA	35.1438	NA	NA	33.5458	NA	NA	NA	NA	34.1886	NA	NA
hsa-miR-579-4395509	31.6095	32.4469	30.9308	NA	31.688	31.1371	NA	34.8188	31.6716	NA	31.4534	31.7189	NA	30.5481	30.5747	NA
hsa-miR-582-3p-4395510	33.3637	NA	32.3948	31.6793	31.2107	33.2704	NA	NA	33.1864	NA	29.6384	NA	NA	33.1903	NA	34.4573
hsa-miR-582-5p-4395175	36.1945	35.0898	NA	NA	34.4535	36.3872	35.125	NA	NA	NA	31.1667	NA	NA	NA	NA	NA
hsa-miR-589-4395520	NA	NA	NA	NA	NA	37.4549	34.8368	NA	NA	34.1562	33.0775	37.0086	31.9738	36.1728	NA	NA
hsa-miR-590-5p-4395176	26.5578	27.3578	25.981	26.9618	27.2423	26.3244	27.4818	26.2739	26.6014	27.7347	26.1647	26.9187	29.3818	26.2576	26.4442	27.6232
hsa-miR-597-4380960	29.9244	32.0732	30.1927	32.9893	29.0909	31.4835	31.1321	31.1428	29.6484	32.0251	30.7999	30.8582	NA	30.4978	31.659	31.4661
hsa-miR-598-4395179	27.8578	28.3069	35.3832	28.0147	32.0928	28.9426	30.4302	35.3614	30.4237	30.1409	30.1893	28.8166	NA	30.9463	36.3608	27.1144
hsa-miR-615-3p-4386777	NA	NA	NA	NA	32.4264	31.3748	NA	NA	NA	NA	NA	NA	NA	NA	NA	NA
hsa-miR-615-5p-4395464	NA	36.2187	NA	36.9799	31.6252	34.9643	NA	NA	36.6048	35.6725	NA	NA	32.0465	35.6897	35.0788	NA
hsa-miR-616-4395525	NA	NA	32.0184	37.4549	32.6265	32.0045	NA	NA	NA	NA	34.7955	36.4253	NA	32.1316	NA	NA
hsa-miR-618-4380996	28.7332	32.0201	35.5347	36.3795	31.1237	32.5916	33.9126	30.3198	30.8815	36.1577	35.3955	31.9305	NA	NA	32.7764	32.4711
hsa-miR-624-4395541	NA	NA	NA	NA	NA	NA	NA	NA	NA	NA	NA	NA	NA	NA	NA	NA
hsa-miR-625-4395542	31.0822	30.4016	30.3715	30.4763	28.6572	31.0455	30.8743	31.9123	28.4129	31.256	31.6642	29.9381	32.4432	27.5197	28.0422	30.521
hsa-miR-627-4380967	35.0455	NA	35.7186	32.7085	NA	34.4311	NA	31.5265	34.6283	NA	31.5459	35.0712	31.4864	32.8422	33.2093	35.1076
hsa-miR-628-5p-4395544	30.4009	28.9349	29.4309	28.6727	28.4444	28.0865	29.7668	29.6059	29.4269	30.0432	30.0644	30.7999	NA	30.0125	30.4775	29.1168
hsa-miR-629-4395547	31.2136	31.2459	30.288	30.3421	30.1511	30.9816	37.0209	30.517	31.5409	32.8825	30.0981	31.0398	33.4835	30.7642	28.6717	31.0121
hsa-miR-636-4395199	31.6751	31.6929	31.1396	31.1921	29.8444	31.227	31.4905	36.317	31.071	32.4174	NA	33.2436	29.8587	31.3904	32.7132	32.2386
hsa-miR-642-4380995	31.8476	29.3579	31.4719	28.9758	33.5877	33.4672	30.5126	30.9666	32.6833	29.9547	28.9205	29.9833	30.639	29.3206	30.0489	28.7465
hsa-miR-651-4381007	NA	NA	NA	NA	34.8432	NA	34.2085	NA	NA	NA	NA	NA	NA	NA	NA	NA
hsa-miR-652-4395463	27.9556	26.1341	29.0906	30.1239	28.8958	28.1823	28.8057	28.4652	30.233	28.6785	28.6429	29.718	30.5164	28.0791	29.7125	27.8291
hsa-miR-653-4395403	NA	NA	NA	NA	NA	NA	NA	NA	NA	NA	NA	NA	NA	NA	NA	NA
hsa-miR-654-3p-4395350	NA	NA	34.8956	NA	NA	NA	30.1795	33.6488	NA	33.3714	31.5982	31.8765	30.1082	31.0163	NA	29.9378
hsa-miR-654-5p-4381014	NA	34.2914	NA	NA	NA	NA	28.44	NA	NA	NA	31.7189	30.9782	33.9265	NA	NA	28.4672
hsa-miR-655-4381015	35.379	34.7016	32.654	NA	32.9654	34.8287	30.1454	37.4549	33.7552	34.8384	32.6075	33.0034	33.5956	35.1803	NA	29.6793
hsa-miR-660-4380925	25.0307	26.3678	26.235	26.0293	26.8085	24.6612	27.2942	27.088	25.6482	26.7842	26.5369	27.0074	27.3272	26.5318	27.0139	26.7334
hsa-miR-671-3p-4395433	28.6895	29.496	28.9586	30.1973	28.8423	28.6833	30.4719	33.2383	36.9612	32.69	29.8992	29.8992	29.9078	28.8053	30.1909	30.7132
hsa-miR-672-4395438	NA	NA	NA	NA	NA	NA	NA	NA	NA	NA	NA	NA	NA	35.5053	NA	NA
hsa-miR-674-4395193	NA	NA	NA	NA	NA	NA	NA	NA	NA	NA	NA	NA	NA	NA	NA	NA
hsa-miR-708-4395452	26.9931	28.2621	24.6126	30.8057	29.566	27.0942	26.5164	26.7335	26.2729	26.7373	26.7957	24.445	29.5074	27.1709	26.8223	25.4864
hsa-miR-744-4395435	28.4001	27.0393	26.7177	28.7124	27.7147	28.2698	27.931	28.0303	27.8604	27.6037	27.5304	28.7185	30.0148	27.5623	27.5908	26.6389
hsa-miR-758-4395180	37.0029	32.5618	32.5116	NA	35.1623	32.2742	29.5667	NA	NA	34.5941	33.4066	32.8591	33.7142	30.4552	36.9682	28.6226
hsa-miR-871-4395465	NA	NA	NA	NA	NA	NA	NA	NA	NA	NA	NA	NA	NA	NA	NA	NA
hsa-miR-872-4395375	NA	NA	NA	NA	NA	NA	NA	NA	NA	NA	NA	NA	NA	NA	NA	NA
hsa-miR-873-4395467	NA	32.7563	31.0527	31.8584	NA	NA	NA	NA	NA	NA	NA	35.2392	NA	NA	NA	NA
hsa-miR-874-4395379	26.0279	28.6901	32.454	30.0156	30.2887	31.1787	28.7591	31.4748	30.4717	31.113	28.7669	30.0981	27.8423	29.2656	28.5587	29.6045
hsa-miR-875-3p-4395315	NA	NA	NA	NA	NA	NA	NA	NA	NA	NA	NA	NA	NA	NA	NA	NA
hsa-miR-876-3p-4395336	NA	34.9294	NA	NA	NA	NA	NA	NA	NA	NA	NA	NA	NA	NA	NA	NA
hsa-miR-876-5p-4395316	NA	33.711	33.0535	NA	NA	32.7936	34.4771	NA	NA	NA	NA	NA	NA	NA	NA	NA
hsa-miR-885-3p-4395483	NA	NA	NA	NA	NA	NA	NA	NA	NA	NA	NA	NA	NA	NA	NA	NA
hsa-miR-885-5p-4395407	23.5489	31.1145	27.4148	NA	28.0112	27.7339	28.9904	30.4167	29.7979	30.1137	31.0398	28.6429	33.345	33.9722	36.614	32.9805
hsa-miR-886-3p-4395305	23.7033	23.6061	26.1367	23.629	23.0163	24.3432	24.922	23.6557	24.5153	22.5433	25.4098	25.6842	25.7839	24.1024	23.8859	26.5242
hsa-miR-886-5p-4395304	23.7564	22.4762	26.2052	24.2254	22.9174	24.1139	25.0172	23.6094	25.5933	22.2814	25.7529	24.6271	25.4087	23.7586	22.9878	25.9023
hsa-miR-887-4395485	33.6542	30.1216	NA	29.0695	29.9244	NA	29.8222	30.8284	33.6392	30.8845	32.3599	30.4071	NA	33.7059	30.631	NA
hsa-miR-888-4395323	26.4325	NA	NA	35.8591	NA	NA	NA	NA	NA	NA	NA	NA	NA	NA	NA	35.4194
hsa-miR-889-4395313	NA	33.2615	NA	NA	32.892	NA	29.6075	NA	NA	34.4463	33.789	34.9127	NA	NA	NA	27.6657
hsa-miR-890-4395320	30.0105	NA	NA	NA	NA	NA	NA	NA	NA	NA	NA	NA	NA	NA	NA	NA
hsa-miR-891a-4395302	23.6115	NA	NA	32.3094	NA	NA	31.3941	NA	NA	NA	30.1521	NA	NA	NA	33.0871	31.9343
hsa-miR-891b-4395321	NA	NA	NA	NA	NA	NA	NA	NA	NA	NA	NA	NA	NA	NA	NA	NA
hsa-miR-892a-4395306	27.364	NA	NA	NA	32.697	NA	NA	NA	NA	NA	NA	NA	NA	NA	NA	NA
hsa-miR-147-4373131	NA	NA	NA	NA	NA	36.1498	NA	31.5872	NA	NA	NA	NA	NA	NA	NA	NA
hsa-miR-208-4373091	NA	NA	NA	NA	NA	NA	NA	NA	NA	NA	NA	NA	NA	NA	NA	NA
hsa-miR-211-4373088	NA	NA	32.833	NA	NA	NA	NA	NA	NA	NA	NA	NA	NA	NA	NA	36.4385
hsa-miR-212-4373087	26.6372	28.0026	26.2802	28.6281	27.883	27.6943	25.8609	28.7452	26.9986	28.084	25.9811	26.0435	26.3721	26.3134	26.3585	25.2879
hsa-miR-219-1-3p-4395206	NA	NA	NA	33.7392	31.0308	NA	NA	NA	NA	NA	NA	NA	NA	31.3412	31.5303	33.8967
hsa-miR-219-2-3p-4395501	NA	NA	NA	NA	NA	NA	NA	NA	NA	NA	NA	NA	32.6017	NA	NA	NA
hsa-miR-220-4373078	NA	NA	NA	NA	NA	NA	NA	NA	NA	NA	NA	NA	NA	NA	NA	NA
hsa-miR-220b-4395317	NA	NA	NA	NA	NA	NA	NA	NA	NA	NA	NA	NA	NA	NA	NA	NA
hsa-miR-220c-4395322	NA	33.6164	NA	36.1362	NA	NA	34.9616	NA	NA	NA	NA	NA	NA	NA	31.892	NA
hsa-miR-298-4395301	NA	NA	NA	33.5419	NA	NA	NA	NA	NA	NA	NA	NA	NA	NA	NA	NA
hsa-miR-325-4373051	NA	NA	NA	NA	NA	NA	NA	NA	NA	NA	NA	NA	NA	NA	NA	NA
hsa-miR-346-4373038	31.2724	NA	NA	32.8349	34.3007	NA	NA	30.1634	29.9398	31.1565	NA	NA	NA	NA	NA	32.3016
hsa-miR-376c-4395233	28.2959	27.7649	28.627	29.3445	28.7907	29.3499	24.7819	29.6512	28.6818	28.4249	26.4897	27.2966	29.7348	27.273	28.1975	23.9627
hsa-miR-384-4373017	NA	NA	NA	NA	NA	NA	NA	NA	NA	NA	NA	NA	NA	NA	NA	NA
hsa-miR-412-4373199	NA	36.6801	NA	NA	NA	NA	35.4316	NA	NA	NA	NA	NA	NA	NA	NA	NA
hsa-miR-448-4373206	NA	NA	NA	NA	NA	NA	NA	NA	NA	NA	NA	NA	NA	NA	NA	NA
hsa-miR-492-4373217	NA	30.3613	29.0394	NA	31.3566	NA	33.1886	29.748	30.9476	32.4778	31.0802	NA	30.7047	30.1866	27.6408	NA
hsa-miR-506-4373231	NA	NA	NA	NA	NA	33.0949	28.3947	NA	NA	NA	33.0034	30.1521	NA	NA	NA	NA
hsa-miR-509-3-5p-4395266	NA	NA	NA	NA	NA	NA	33.8417	NA	NA	NA	NA	NA	NA	NA	NA	NA
hsa-miR-511-4373236	30.2267	27.3906	30.9969	28.254	30.7127	32.4605	28.5282	30.3686	29.8962	29.5958	29.2575	30.0644	31.5475	30.2834	30.1499	30.4779
hsa-miR-517b-4373244	31.4614	NA	34.0194	NA	NA	NA	NA	NA	NA	NA	NA	NA	NA	NA	NA	NA
hsa-miR-519c-3p-4373251	33.2223	NA	NA	NA	NA	NA	NA	NA	NA	NA	33.1401	NA	NA	NA	NA	NA
hsa-miR-520b-4373252	NA	NA	34.387	NA	NA	NA	NA	NA	NA	36.3922	35.2392	36.6735	NA	33.5227	34.4946	NA
hsa-miR-520e-4373255	NA	NA	NA	NA	NA	NA	NA	NA	NA	NA	NA	NA	NA	NA	NA	NA
hsa-miR-520f-4373256	NA	NA	NA	34.5507	NA	NA	NA	NA	NA	NA	NA	NA	NA	NA	NA	NA
PIPE-T output tab-separated text file containing the normalized Ct values of every sample.

## Sheet: Table S3
Table S3. Expression data after filtering and imputation procedure for metastatic cancer dataset
miRNA	GSM628068_15b.txt	GSM628070_18b.txt	GSM628072_202b.txt	GSM628080_22b.txt	GSM628084_236b.txt	GSM628085_23b.txt	GSM628090_31b.txt	GSM628093_49b1.txt	GSM628094_49b2.txt	GSM628101_5b.txt	GSM628073_204b.txt	GSM628096_4b.txt	GSM628100_59b.txt	GSM628104_6b1.txt	GSM628105_6b2.txt	GSM628106_7b.txt
hsa-let-7a-4373169	24.165	23.3167	24.5644	23.5792	23.7323	24.8863	23.8066	25.6639	24.4673	24.6891	23.7212	23.9069	28.1673	23.8939	26.0713	24.0295
hsa-let-7c-4373167	26.3014	26.4829	29.2473	27.225	26.5384	26.0573	25.9816	27.3986	26.3812	26.0076	27.3373	26.1647	26.9101	27.3555	27.7801	25.8592
hsa-let-7d-4395394	24.9349	23.746	24.4244	23.4232	24.528	25.2963	24.5785	25.5437	25.0596	24.4923	23.353	24.4902	25.2156	24.5441	25.3881	24.4779
hsa-let-7e-4395517	21.4464	21.3044	22.3654	20.9198	21.5202	22.1475	21.3616	22.7964	22.7584	21.411	21.7351	21.6391	22.2368	21.7133	22.7016	21.6927
hsa-let-7f-4373164	26.5927	26.073	26.1668	25.8609	26.672	26.8175	26.8072	27.5485	27.7279	26.8698	25.9004	26.4485	36.528	26.7555	29.8677	26.9801
hsa-let-7g-4395393	23.8249	23.8098	24.922	23.9376	23.9311	24.9356	24.3333	24.7789	25.1145	24.7449	23.6673	24.0385	25.7327	25.0979	25.2142	24.8272
hsa-miR-1-4395333	35.7146	31.9036	26.4973	28.0608	35.4922	37.6735	33.5782	37.6735	37.6735	32.9564	36.6735	34.2679	37.6735	34.8575	34.1912	33.2228
hsa-miR-9-4373285	24.6232	31.1553	29.7578	28.4115	22.459	30.1936	27.2515	24.5382	26.465	27.4187	29.4366	31.8366	27.0221	31.1538	30.7531	26.1328
hsa-miR-10a-4373153	24.0915	26.909	29.3479	27.8079	26.4112	26.2248	27.4327	27.7009	28.5117	27.3496	27.74	26.5729	28.6588	24.8684	24.9664	26.0721
hsa-miR-10b-4395329	24.5748	27.9694	24.2616	22.8981	26.0287	23.9658	23.5455	26.4756	26.8516	28.7697	25.067	24.6762	31.4256	24.4977	24.7355	22.5226
MammU6-4395470	18.9186	18.2889	18.3678	18.3001	18.6223	18.2985	18.2862	18.3134	18.3844	18.2974	18.2904	19.9277	18.4846	18.2953	18.6856	18.2876
MammU6-4395470	18.9186	18.2889	18.3678	18.3001	18.6223	18.2985	18.2862	18.3134	18.3844	18.2974	18.2904	19.9277	18.4846	18.2953	18.6856	18.2876
hsa-miR-15a-4373123	27.2869	27.5975	28.7067	31.1035	27.4432	28.139	28.4818	27.5995	26.5627	28.8722	28.3904	29.3933	32.1035	28.669	28.8724	27.9068
hsa-miR-15b-4373122	26.4684	27.0823	26.7628	26.1551	27.0341	28.5828	27.9996	31.3527	27.8264	28.9343	25.8022	27.1477	29.6321	26.6602	30.6903	25.2257
hsa-miR-16-4373121	22.0067	21.6172	22.618	22.599	21.9807	22.2991	21.9939	22.8794	21.7702	21.5289	22.4993	22.5809	22.3468	22.9789	23.6342	21.7861
hsa-miR-17-4395419	22.2079	21.8097	19.7958	21.3415	20.7368	20.9021	22.1913	23.2737	22.4474	21.9906	21.5312	21.5312	21.1531	20.5567	20.8134	21.2869
hsa-miR-18a-4395533	29.2232	28.6032	26.0748	26.7384	26.985	28.524	28.2953	29.0806	28.64	29.0697	27.9086	28.0217	28.7648	26.0559	26.5793	26.7773
hsa-miR-18b-4395328	31.1293	29.9827	27.267	28.2109	27.4952	29.2443	29.9376	31.8577	30.8165	30.449	22.8663	29.4366	32.2945	26.6068	27.4015	28.511
hsa-miR-19a-4373099	27.4854	27.1306	25.3669	26.3297	26.719	27.2072	27.8119	28.6924	27.5382	27.7838	26.9585	27.2025	27.7982	26.5697	26.4057	26.4395
hsa-miR-19b-4373098	22.6318	22.0963	20.5156	22.1687	21.6349	22.0091	22.2564	23.7864	22.6343	22.4666	22.1144	22.4315	21.8069	22.0379	21.9939	21.0954
hsa-miR-20a-4373286	24.7901	23.4693	21.5554	23.4971	22.1997	23.14	24.1276	25.0535	24.1702	24.0103	22.5809	23.2065	23.6036	22.1091	23.428	22.7239
hsa-miR-20b-4373263	26.215	25.4777	23.8132	25.2842	24.896	25.3536	27.0567	27.9882	26.7618	26.3371	25.2095	25.6442	25.908	24.9091	25.8165	25.3833
hsa-miR-21-4373090	23.3181	24.3458	21.8722	23.1756	21.4038	21.7591	22.0581	21.7546	22.0225	24.8676	20.9309	22.182	23.3209	23.0711	22.3012	22.2796
hsa-miR-22-4373079	22.9056	23.6433	23.7475	24.922	24.2623	24.4102	23.1074	22.462	22.1725	24.161	23.7775	23.9688	29.0062	24.6409	23.7445	24.5191
hsa-miR-23a-4373074	28.212	27.424	27.8423	28.1189	27.629	27.2589	27.7669	28.6499	27.2713	29.6379	26.9187	29.2575	29.3324	27.828	27.8599	28.5645
hsa-miR-23b-4373073	27.7003	26.1627	29.671	26.272	27.1893	26.7286	28.5817	29.1946	28.7805	27.2637	30.4071	27.9871	31.4071	27.8584	28.2884	27.9845
hsa-miR-24-4373072	21.6687	20.4815	20.3339	20.2311	21.1945	19.9086	20.4425	20.9263	21.193	21.0089	20.4986	21.2218	21.4079	21.4943	20.9628	20.8974
hsa-miR-25-4373071	25.9945	26.201	23.5364	24.9787	25.308	25.7191	26.0421	25.8648	25.8331	26.2343	25.2654	25.1646	24.9886	25.1975	25.5125	25.807
hsa-miR-26a-4395166	21.2487	20.9143	21.9971	21.0359	21.8451	21.1121	21.2698	22.362	22.3458	21.31	22.3349	21.0379	23.2347	21.8143	22.1431	21.5939
hsa-miR-26b-4395167	25.1195	24.2957	25.4031	24.5942	23.9958	24.2442	24.4918	25.167	24.6201	24.6369	24.2355	24.3262	26.627	25.7243	25.6373	25.0447
hsa-miR-27a-4373287	24.2702	23.3987	23.6939	24.5441	23.3457	23.2281	24.0589	24.1826	23.8665	23.6357	22.9497	24.3846	24.922	24.3919	23.9558	24.3144
hsa-miR-27b-4373068	25.0693	24.5041	26.0177	24.0051	24.8018	25.0765	25.3881	25.2194	25.3515	25.2572	25.3284	25.2654	26.1246	25.5946	24.81	25.4227
hsa-miR-28-3p-4395557	23.6499	22.6536	22.8956	20.615	22.6373	22.8669	23.2614	23.1812	22.9362	23.2824	23.2814	23.4337	23.4263	23.2397	21.6303	23.6267
hsa-miR-28-5p-4373067	26.3512	25.8046	25.2548	24.6446	26.1509	25.8627	26.1316	27.0366	25.7318	27.0539	25.9381	26.3727	27.8959	26.2195	26.0081	26.5613
MammU6-4395470	18.9186	18.2889	18.3678	18.3001	18.6223	18.2985	18.2862	18.3134	18.3844	18.2974	18.2904	19.9277	18.4846	18.2953	18.6856	18.2876
MammU6-4395470	18.9186	18.2889	18.3678	18.3001	18.6223	18.2985	18.2862	18.3134	18.3844	18.2974	18.2904	19.9277	18.4846	18.2953	18.6856	18.2876
hsa-miR-29a-4395223	19.8041	21.2022	22.7318	22.0969	21.7359	21.4254	21.4587	21.3851	20.6969	21.6426	20.7889	20.7889	22.4583	20.858	21.1661	22.371
hsa-miR-29b-4373288	23.8889	26.2705	27.6374	26.4562	25.7568	26.4513	26.0168	25.8028	25.7749	27.3845	24.9872	26.4897	28.8896	25.9945	26.1386	28.1984
hsa-miR-29c-4395171	22.5316	22.3051	25.1057	22.4342	23.6298	23.7046	22.9346	23.5325	23.3933	23.9434	24.0385	23.5015	26.1605	24.9637	24.5718	24.9099
hsa-miR-30b-4373290	18.1762	19.7451	21.1378	21.1278	18.1857	19.566	20.2533	21.6421	20.0401	19.8905	19.7702	20.4986	21.5513	21.383	23.2614	19.7205
hsa-miR-30c-4373060	18.336	20.0512	21.34	21.4476	17.774	19.1704	20.5971	22.0975	20.5169	20.8875	20.0749	20.9309	21.6837	21.6115	23.6855	20.2728
hsa-miR-31-4395390	21.8842	26.3243	20.8084	25.577	21.3037	22.7918	24.72	24.0972	23.6207	25.8804	20.3131	21.9687	24.5972	23.3943	23.5039	29.4041
hsa-miR-32-4395220	30.979	31.6366	31.0941	35.3084	29.2551	29.7352	30.2681	32.7837	36.3084	36.3084	29.718	31.3104	36.3084	32.7779	36.3084	31.1012
hsa-miR-33b-4395196	33.8435	34.9299	33.8489	34.9299	34.9299	33.9299	34.9299	34.9299	30.5206	34.9299	34.9299	34.9299	34.9299	34.9299	34.9299	34.9299
hsa-miR-34a-4395168	23.4741	22.8441	24.8379	23.0896	23.1906	24.7137	22.8584	20.7635	21.4177	23.3591	23.2065	23.1248	24.1382	23.5443	22.4083	24.6105
hsa-miR-34c-5p-4373036	32.7067	24.811	31.283	26.092	31.4112	34.2436	31.9664	26.0089	26.1919	23.4423	33.2436	28.9679	34.2436	29.5093	29.4531	29.2172
hsa-miR-92a-4395169	24.4367	24.4089	22.0633	23.3349	22.5327	23.6084	24.2851	24.7063	24.9672	24.2711	23.0421	22.9497	22.0647	23.1543	23.5888	23.5066
hsa-miR-93-4373302	26.3941	25.3785	23.464	25.4341	24.731	25.6803	26.7245	26.5744	25.9795	26.1022	24.6762	25.5361	25.487	24.5924	25.111	26.1606
hsa-miR-95-4373011	28.4908	28.3595	26.5432	27.359	28.9922	28.8812	26.8897	30.6914	28.2495	29.9995	26.3727	28.2064	28.0482	26.9262	27.9629	25.7584
hsa-miR-96-4373372	34.8899	34.8095	29.9839	35.8899	30.1901	33.5659	33.0772	33.7721	35.8899	35.8899	29.5982	32.4787	35.8899	33.2438	32.4319	32.5273
hsa-miR-98-4373009	27.6584	28.409	26.6181	31.2135	25.6835	26.4971	28.254	30.2135	27.9193	31.2135	28.1215	27.4407	31.2135	29.1002	29.3147	26.8992
hsa-miR-99a-4373008	24.4849	24.743	26.8045	24.2717	24.483	23.7611	23.6931	24.6484	24.8075	23.5937	23.9069	24.2355	24.8059	24.7479	25.0172	24.7618
hsa-miR-99b-4373007	24.3737	23.8733	25.8536	23.6758	24.3097	23.3016	23.3256	24.2953	24.408	24.3204	24.1085	23.7775	26.2473	25.91	24.6245	23.1385
hsa-miR-100-4373160	24.8876	23.9975	27.5481	24.3221	24.9498	24.4663	24.1952	25.0106	24.2344	24.2258	23.9688	25.0294	25.2939	25.8114	25.3448	25.6901
hsa-miR-101-4395364	29.0702	29.0603	31.3224	29.3862	29.0379	29.9244	29.682	30.0568	30.6871	30.4059	30.3244	30.6856	32.3224	30.2357	30.8184	29.0705
hsa-miR-103-4373158	26.9436	26.6499	26.4195	27.3943	25.9497	26.1244	26.2616	28.1954	27.5865	27.8587	26.1075	27.0958	29.7989	26.8869	27.1741	26.1981
hsa-miR-105-4395278	37.247	37.247	37.247	37.247	37.247	37.247	37.247	37.247	37.247	35.8844	30.7398	37.247	36.247	37.247	37.247	30.0616
hsa-miR-106a-4395280	22.1388	21.7137	19.4444	21.2365	20.4011	21.2152	21.7629	23.0865	22.5249	21.8574	21.4186	21.3223	21.044	20.3811	20.6663	21.183
RNU44-4373384	25.6927	24.9986	23.8778	24.4962	22.7536	23.3858	23.869	23.7186	23.7265	25.0137	22.0447	23.7212	23.654	23.6493	24.1076	24.8713
hsa-miR-106b-4373155	25.729	25.3364	23.2402	25.0255	23.6758	24.1898	25.4289	25.7464	25.3935	25.6955	24.4902	24.888	26.6936	24.1777	24.5215	24.5637
hsa-miR-107-4373154	29.847	30.1498	28.8508	31.3941	28.4902	27.7832	29.3317	32.3941	31.3247	31.199	28.7185	31.0802	32.3941	29.0487	30.2434	28.7921
hsa-miR-122-4395356	32.6436	31.5261	35.9042	34.1189	32.3048	35.9042	32.2079	35.9042	32.4585	32.2948	35.9042	35.9042	32.8415	31.1107	34.9042	35.9042
hsa-miR-124-4373295	33.7608	33.4376	31.5656	29.1203	38.0169	38.0169	34.0964	29.3711	31.4872	31.3982	35.0712	38.0169	33.2524	33.4158	28.9809	37.0169
hsa-miR-125a-3p-4395310	28.8317	29.4422	31.3647	28.9305	29.1919	30.8538	29.8621	29.8638	30.6261	29.3809	30.8582	30.1229	31.0719	32.4529	31.2122	30.4358
hsa-miR-125a-5p-4395309	25.6533	26.866	28.8027	25.7164	25.9945	26.908	25.8093	27.2119	26.9025	26.9146	26.0739	26.2322	28.2255	28.2206	27.7297	27.0265
hsa-miR-125b-4373148	22.7448	24.6415	26.3341	24.1588	24.6259	24.6106	23.4064	24.8496	24.3379	24.3807	24.3846	23.5779	24.5376	25.7597	24.9083	25.0866
hsa-miR-126-4395339	20.9536	19.392	22.2017	21.5711	23.1062	22.5647	20.7439	20.1421	21.0908	19.5469	21.3223	22.0447	25.8515	21.9513	22.4898	21.3792
hsa-miR-127-3p-4373147	26.0544	27.8423	25.4597	26.5519	27.9753	27.6016	22.4342	26.5317	26.1209	25.101	24.8503	24.5797	25.5694	25.0504	25.0572	22.8232
hsa-miR-127-5p-4395340	36.5631	35.5631	36.5631	36.5631	36.5631	36.5631	36.5631	36.5631	36.5631	36.5631	36.5631	36.5631	36.5631	36.5631	36.5631	33.8258
hsa-miR-128-4395327	28.0721	28.1395	26.6725	26.8741	27.9379	28.3765	28.0359	28.3553	28.4615	28.317	27.573	28.1589	32.1246	27.6539	28.8202	28.3269
hsa-miR-129-3p-4373297	38.4549	31.0689	38.4549	38.4549	33.6797	34.1401	30.8184	38.4549	31.1228	29.9105	38.4549	33.4066	30.0672	38.4549	34.6552	37.4549
hsa-miR-129-5p-4373171	29.5638	29.5638	29.5638	28.5638	29.5638	29.5638	29.5638	29.5638	29.5638	29.5638	26.2031	29.5638	29.5638	29.5638	29.5638	29.5638
hsa-miR-130a-4373145	27.3971	24.9481	26.4531	26.6345	25.1891	25.9082	27.0139	27.3605	28.1048	26.8243	26.7527	26.0175	30.3559	27.4251	28.1478	26.4763
hsa-miR-130b-4373144	27.9099	26.9936	26.044	25.7508	26.5759	27.9945	28.3468	26.9288	27.3597	28.0317	27.1477	27.573	28.8276	26.4417	26.2481	25.652
hsa-miR-132-4373143	25.9118	26.0429	25.2017	28.4582	25.3982	26.029	24.6717	27.7467	26.3327	26.6354	25.1162	24.7268	25.9586	25.3663	27.2311	23.44
hsa-miR-133a-4395357	28.024	25.2171	20.0992	22.3311	29.138	31.287	28.0844	29.4808	29.9897	25.5449	27.4017	28.529	24.0476	28.8545	25.723	28.426
hsa-miR-133b-4395358	34.0129	29.3198	24.0063	25.9945	33.951	35.6637	32.8018	36.9407	37.4549	30.5437	30.9782	34.6858	28.9594	34.4748	31.1649	31.5565
hsa-miR-134-4373299	29.1182	27.8801	28.6701	29.4891	29.8849	29.8435	23.7445	29.0211	28.8922	27.1003	26.6093	26.8334	30.4081	27.0661	27.0626	24.2271
hsa-miR-135a-4373140	30.4852	29.8607	33.4855	36.6293	27.3336	28.7769	31.5375	33.55	33.9309	30.8238	29.7601	26.6093	33.0277	32.2046	32.5603	27.1681
hsa-miR-135b-4395372	32.0642	28.6551	26.9279	31.9726	27.6745	26.9995	27.1504	27.4447	30.57	29.0168	24.6271	23.2814	25.0401	27.6973	27.3659	27.579
hsa-miR-136-4373173	38.0128	37.0128	38.0128	35.6497	38.0128	38.0128	35.5904	35.7499	38.0128	38.0128	38.0128	38.0128	38.0128	38.0128	38.0128	35.7536
hsa-miR-137-4373301	34.1569	33.1569	34.1569	34.1569	34.1569	34.1569	30.0202	34.1569	34.1569	34.1569	30.916	34.1569	32.516	34.1569	34.1569	34.1569
hsa-miR-138-4395395	30.2731	25.0769	31.4189	29.9725	28.5431	27.4658	28.9554	24.8937	23.9382	25.3244	34.1405	27.7021	28.4051	28.261	29.1863	29.0213
hsa-miR-139-3p-4395424	26.9066	26.4439	27.1108	25.3881	34.3102	28.9838	25.5569	34.3102	34.3102	26.1329	28.5843	33.3102	29.2687	27.3202	29.9099	28.114
hsa-miR-139-5p-4395400	24.8493	24.2529	24.6608	25.2182	27.5363	26.0906	22.6867	26.4323	26.0842	24.4448	25.4688	24.9347	25.3608	25.2506	26.9163	25.1359
hsa-miR-140-3p-4395345	27.0841	25.9387	27.6814	26.4205	27.2892	27.3069	26.3585	26.7857	24.0094	26.3823	27.7877	27.0519	29.1913	27.3899	28.4019	27.7892
hsa-miR-140-5p-4373374	23.9535	22.9139	24.7725	23.7335	24.1461	23.8995	23.0251	23.4497	20.9876	23.685	24.5797	24.7931	26.0099	24.452	24.4744	23.9015
hsa-miR-141-4373137	23.2508	25.4163	23.6045	32.7688	36.3947	33.6553	25.2988	25.9616	31.9098	25.6547	23.4337	24.2781	26.5762	23.9595	24.2442	26.017
hsa-miR-142-3p-4373136	22.9993	23.6935	24.7103	24.0811	25.8644	23.4632	22.4996	22.9833	23.1332	23.2032	23.5015	22.6933	24.6579	24.2352	24.0301	22.6132
hsa-miR-142-5p-4395359	28.7807	29.8994	30.5453	30.8682	30.6606	29.6483	29.1251	30.5694	29.379	29.8705	29.8172	28.9205	32.4481	31.4481	30.5271	29.9822
hsa-miR-143-4395360	24.0203	22.1621	25.6812	20.769	24.576	25.5831	23.6437	23.8638	24.5667	22.7662	24.5339	24.9872	27.4704	24.8191	21.7367	23.2198
hsa-miR-145-4395389	20.8153	19.0496	21.7571	18.8264	20.88	24.0393	19.3418	22.2564	22.8503	19.1568	21.0379	20.6561	21.9697	20.1579	20.2819	20.028
hsa-miR-146a-4373132	23.1683	23.0067	25.5286	21.9207	30.0135	22.402	22.5783	22.6729	23.6662	22.1344	23.1248	21.8367	23.1303	23.31	32.1615	23.0592
hsa-miR-146b-3p-4395472	30.6268	29.1524	30.8718	31.9076	26.4464	29.5611	31.5872	30.4663	32.2596	30.3628	31.2094	29.7601	31.8426	31.7243	28.7124	31.5063
hsa-miR-146b-5p-4373178	23.4025	21.3983	22.8293	23.869	25.003	20.5939	22.1251	20.396	23.0407	21.7435	22.4315	22.4993	22.5522	22.7134	26.54	22.2096
hsa-miR-147b-4395373	35.6193	35.6193	35.6193	35.6193	26.9358	25.9945	34.6193	35.6193	35.6193	35.6193	33.6852	29.3137	35.6193	34.0724	28.6242	35.6193
hsa-miR-148a-4373130	26.0856	25.9813	27.0648	30.2997	27.8089	26.6823	26.0713	26.1883	25.8893	26.9555	27.6176	26.1075	26.0837	26.4053	27.9996	26.6909
hsa-miR-148b-4373129	28.6534	29.2073	28.1443	30.7414	27.759	27.6491	29.7246	32.5545	29.1018	30.6448	28.0217	29.8172	30.1406	28.3629	29.7589	28.2767
hsa-miR-149-4395366	28.35	26.6997	27.4622	27.7119	24.2141	28.6443	26.4699	29.909	28.7275	24.8169	24.3262	28.68	32.9333	27.4768	31.0207	26.5949
hsa-miR-150-4373127	21.1429	21.1085	23.3088	21.7845	26.123	21.5464	20.9932	21.2738	21.9072	20.7421	21.9687	18.1722	24.2208	21.1742	22.8155	20.7586
hsa-miR-152-4395170	26.8617	25.9014	27.0204	25.9486	28.2454	25.4432	26.4352	24.9533	24.2822	26.4599	26.4485	25.8556	27.6902	26.7997	26.7304	27.4083
hsa-miR-153-4373305	36.4132	36.4132	36.4132	36.4132	36.4132	36.4132	36.4132	36.4132	35.4132	36.4132	34.9127	36.4132	36.4132	34.3251	36.4132	33.7374
hsa-miR-154-4373270	38.4549	38.4549	37.4549	38.4549	34.9849	38.4549	29.9817	38.4549	38.4549	34.2925	31.3104	31.4534	38.4549	38.4549	29.4034	29.5622
hsa-miR-181a-4373117	25.8163	24.4618	25.0569	24.8302	26.2623	25.1799	25.611	24.4867	25.0184	24.5388	24.7931	24.8503	26.2072	27.0206	26.0388	26.0425
hsa-miR-181c-4373115	31.3546	29.7203	30.7536	29.8426	29.4444	30.3367	31.1703	30.8963	30.1415	31.3469	30.2828	30.916	32.2133	32.3323	31.9578	30.8317
hsa-miR-182-4395445	30.3594	31.1946	28.2315	34.8626	28.2022	32.063	30.3909	33.8626	31.4358	31.0653	27.2966	29.6739	31.2435	29.2026	30.1191	28.8403
RNU48-4373383	22.4605	23.0922	22.5231	21.6817	21.0036	21.6581	21.5711	22.5482	23.7931	23.1175	22.182	22.7972	22.8207	22.8197	24.2917	22.077
hsa-miR-183-4395380	32.3281	30.7264	28.9052	36.8	28.111	33.8511	29.6458	31.8082	35.8	31.5542	27.3698	28.8635	32.7626	28.7556	32.0217	29.3627
hsa-miR-184-4373113	33.476	25.8575	34.476	31.0574	30.9621	29.3923	31.0495	31.0407	31.858	28.4694	29.1971	27.74	33.1859	32.2701	31.8459	31.8797
hsa-miR-185-4395382	25.3347	25.7231	25.5898	26.5889	27.131	27.3815	26.3996	25.4647	25.2187	25.7726	26.415	26.7087	26.315	26.4821	25.9637	27.3464
hsa-miR-186-4395396	24.5286	23.251	22.9874	23.7992	23.8644	22.9566	23.4743	23.9389	23.4736	23.8759	23.5779	23.6673	24.4179	23.4688	23.0845	23.5816
hsa-miR-187-4373307	20.5213	25.6006	24.2155	35.8788	25.36	27.8276	35.8788	27.6521	34.8788	24.9643	28.529	24.1085	34.188	35.8788	27.1132	30.1203
hsa-miR-190-4373110	31.4064	33.333	33.1763	30.0972	29.5023	30.1225	31.9076	34.333	33.1262	34.333	30.6856	32.1053	34.333	29.8453	30.3853	32.0486
hsa-miR-191-4395410	20.341	20.2927	19.086	19.9363	19.8816	20.2102	19.0129	21.0517	20.3123	20.193	19.0677	18.3335	20.3024	19.8552	20.4918	19.0311
hsa-miR-192-4373108	26.5171	25.5432	24.0778	26.5055	22.0554	21.3226	27.9674	25.7084	26.0201	25.922	26.6611	25.4098	20.7311	19.5087	18.2006	27.3106
hsa-miR-193a-3p-4395361	29.7952	30.7868	31.2249	28.817	30.3315	29.6896	31.702	31.9833	29.7403	32.1583	29.9833	31.2661	35.0676	31.5986	34.0676	31.9931
hsa-miR-193a-5p-4395392	28.1266	27.2803	28.3199	25.8038	28.2882	27.914	28.2156	28.2932	28.0018	28.2669	28.2064	27.9544	27.9562	28.3081	29.0247	29.8997
hsa-miR-193b-4395478	22.2805	23.9366	23.3907	22.9961	23.2723	20.7527	20.8766	22.1766	21.6628	23.5148	21.2218	23.0421	23.5152	24.0298	24.4176	24.0978
hsa-miR-194-4373106	29.6201	28.7326	27.3135	29.0157	25.453	24.2896	30.0602	30.0977	29.6046	29.2298	30.2369	29.0995	24.2767	22.2481	22.5783	30.5642
hsa-miR-195-4373105	25.1682	22.5505	25.7997	24.4486	23.7958	25.8064	24.2442	24.3553	24.0887	24.0846	25.0294	24.5339	26.8533	25.6866	25.4356	24.6568
hsa-miR-196b-4395326	30.1171	31.859	27.2195	25.6316	24.3657	24.5114	29.1714	26.9814	25.9318	28.2261	29.1441	29.5529	26.9608	26.088	26.1725	32.8395
hsa-miR-197-4373102	26.1459	25.1264	24.1507	27.3228	25.6409	24.8459	26.1034	27.8902	26.9438	27.1566	25.7206	25.2095	27.6349	25.318	27.9178	26.405
hsa-miR-198-4395384	32.4456	30.4415	30.8133	31.4985	32.3621	34.0323	31.8229	32.4853	33.2443	30.1767	30.6313	32.6075	35.0323	30.1487	31.0695	31.7991
hsa-miR-199a-5p-4373272	29.0191	29.012	30.1544	29.2969	30.5055	30.4693	29.3675	30.1271	32.5872	31.0174	29.3137	28.481	32.5872	29.9707	31.5872	29.8614
hsa-miR-199a-3p-4395415	25.5476	24.2051	25.6398	25.1705	27.4016	26.9477	25.1905	26.0411	27.3964	25.1532	24.7268	23.6258	27.9984	25.6455	26.1082	24.7047
hsa-miR-199b-5p-4373100	30.7367	30.2778	30.6951	31.302	32.0353	30.2942	31.3473	33.1132	33.8477	33.9439	29.6739	29.6384	34.9439	33.6089	34.9439	33.2804
hsa-miR-200a-4378069	21.5633	22.0296	21.4393	28.3007	22.273	23.0538	22.788	21.5136	22.0972	22.2062	26.0175	21.4186	21.2856	19.1304	19.6512	20.4618
hsa-miR-200b-4395362	23.0876	23.1709	22.1326	31.6109	24.8573	25.6363	24.4486	24.5929	24.7322	23.8083	22.6933	22.8663	22.9059	21.2851	21.8543	22.1428
hsa-miR-200c-4395411	22.3756	22.2279	21.0534	31.3427	30.6014	31.5326	22.3415	24.2442	29.5551	22.6518	20.6561	22.2484	20.9056	20.7213	21.2831	22.455
hsa-miR-202-4395474	34.2356	33.8805	35.2356	33.194	35.2356	35.2356	27.3974	35.2356	35.2356	35.2356	30.4479	32.2417	35.2356	35.2356	33.3561	35.2356
hsa-miR-203-4373095	29.4146	24.6906	23.9428	33.834	31.7554	28.3218	25.1451	26.6197	34.4645	25.0519	25.6842	26.0739	27.2711	24.3298	24.3477	32.7793
hsa-miR-204-4373094	27.5262	27.2359	29.6353	25.1189	22.8432	22.4821	26.6295	25.3564	23.3038	27.2133	28.288	25.067	27.5241	26.839	30.0028	28.9452
hsa-miR-205-4373093	31.9489	26.9454	21.2419	33.9126	34.9126	34.9126	34.9126	31.0898	34.9126	26.4247	33.5125	23.353	34.9126	34.9126	34.9126	28.3768
hsa-miR-210-4373089	24.7237	24.861	23.6428	24.8765	22.3699	25.1296	25.7279	22.0197	21.3096	24.9089	25.3728	24.181	22.6887	23.8288	23.3375	23.3627
hsa-miR-214-4395417	24.2265	22.4009	24.4756	22.5072	26.222	25.2281	23.9306	25.1098	25.6921	23.0288	24.181	22.3349	25.6354	23.61	24.1874	23.7748
hsa-miR-215-4373084	27.7866	29.7624	27.9715	28.7639	26.4891	26.2671	30.3119	33.1781	31.811	30.588	29.3933	28.1215	25.1582	22.5947	21.3875	29.7646
hsa-miR-216a-4395331	29.333	32.3319	34.6695	35.6695	31.2709	31.4335	35.6695	35.6695	30.7499	35.6695	35.6695	32.4215	35.6695	32.5767	35.6695	30.0954
hsa-miR-216b-4395437	35.5306	36.5306	36.5306	36.5306	36.5306	32.3366	36.5306	36.5306	31.1678	36.5306	36.5306	36.5306	36.5306	36.5306	36.5306	29.8206
hsa-miR-217-4395448	34.1139	35.3385	35.3385	35.3385	31.5648	32.8633	35.3385	35.3385	32.7427	35.3385	35.3385	35.3385	35.3385	35.3385	34.3385	30.316
hsa-miR-218-4373081	25.3782	24.0681	27.3827	26.0581	25.2394	27.3466	25.0521	26.3361	28.9958	25.2015	24.445	25.9811	30.1856	26.9708	26.7797	27.4518
hsa-miR-219-5p-4373080	37.0257	34.572	37.0257	37.0257	34.1644	37.0257	37.0257	36.0257	37.0257	37.0257	37.0257	33.5964	31.0153	37.0257	37.0257	37.0257
hsa-miR-221-4373077	21.0577	25.0372	24.307	26.8269	25.809	25.5168	26.967	26.6823	24.6748	27.007	24.9347	25.3284	26.0446	24.6924	25.9188	27.2197
hsa-miR-222-4395387	17.774	18.7131	17.774	19.1911	19.5373	18.8088	18.6856	18.9691	17.774	18.798	19.4179	17.774	19.5709	18.777	17.774	19.3666
hsa-miR-223-4395406	20.1074	20.7736	20.6766	22.2394	23.431	20.4216	19.6965	19.375	19.2714	21.2014	18.7273	19.0677	17.774	22.3383	22.2179	22.0148
hsa-miR-224-4395210	27.0399	26.4105	27.7627	24.7584	27.5815	26.4158	24.3917	28.9246	28.1516	27.6507	24.888	25.7529	24.4822	25.0126	25.6827	28.0183
hsa-miR-296-3p-4395212	35.0117	33.2073	35.0117	34.0117	33.1738	35.0117	35.0117	35.0117	35.0117	35.0117	35.0117	35.0117	35.0117	35.0117	35.0117	35.0117
hsa-miR-296-5p-4373066	29.5231	28.2237	29.5475	26.1952	28.6027	27.4155	28.8515	27.803	27.2189	28.7189	26.5729	27.3698	29.4373	28.7065	31.32	30.2284
hsa-miR-299-5p-4373188	37.6503	37.6503	37.6503	37.6503	37.6503	37.6503	32.6254	37.6503	37.6503	37.6503	37.6503	37.6503	37.6503	36.6503	37.6503	31.6087
hsa-miR-301a-4373064	28.2527	27.3245	27.5085	27.8843	26.0893	27.1493	27.6034	28.1441	27.6372	28.6388	26.1354	28.3405	31.3076	27.9575	27.2811	24.3672
hsa-miR-301b-4395503	32.2025	32.2729	33.7698	33.4368	29.7892	30.2443	32.495	34.3642	34.1568	35.3642	31.9908	32.7941	35.3642	30.1198	33.4786	29.277
hsa-miR-302a-4378070	36.6644	34.437	37.6644	37.6644	37.6644	37.6644	37.6644	37.6644	32.8884	37.6644	37.6644	36.2085	37.6644	37.6644	37.6644	37.6644
hsa-miR-302b-4378071	35.7295	35.7295	35.7295	35.7295	34.7295	35.7295	35.7295	35.7295	35.7295	35.7295	35.7295	34.0387	35.7295	35.7295	35.7295	35.7295
hsa-miR-302c-4378072	37.643	37.643	37.643	33.1381	36.643	37.643	37.643	37.643	37.643	37.643	37.643	37.643	37.643	37.643	37.643	37.643
hsa-miR-320-4395388	21.7651	21.5065	20.9478	19.5908	21.0979	22.6806	21.1661	19.7929	20.8442	20.5812	22.2484	21.1229	19.9808	20.988	20.0036	21.4823
hsa-miR-323-3p-4395338	31.5554	29.5576	29.8594	30.5706	30.7777	31.9415	25.9032	32.3472	30.2847	29.4795	27.9544	28.438	29.6795	29.0012	29.3576	25.0085
hsa-miR-324-3p-4395272	27.4342	26.7864	27.9347	27.2746	26.3659	27.0477	27.6467	26.8307	26.8079	26.6916	27.8575	27.2523	28.5202	27.9119	26.6231	26.9349
hsa-miR-324-5p-4373052	27.1342	27.4729	27.1661	28.5061	26.189	26.6251	26.6823	27.8423	27.1589	27.6953	27.4407	27.4017	29.0674	27.6079	27.3294	26.2268
hsa-miR-326-4373050	35.3025	31.9633	35.3025	32.2406	35.3025	35.3025	35.3025	35.3025	34.3025	35.3025	33.942	35.3025	35.3025	35.3025	35.3025	32.7228
hsa-miR-328-4373049	27.3306	27.5548	27.8103	27.5294	26.6159	27.5555	27.0993	28.9761	29.3361	27.9133	28.438	27.8575	29.9618	28.6233	30.3395	28.7014
hsa-miR-329-4373191	36.7422	35.7422	36.7422	36.7422	36.7422	36.7422	32.552	36.7422	36.7422	33.8623	36.7422	36.7422	35.2482	36.7422	36.7422	29.5021
hsa-miR-330-3p-4373047	32.8253	30.9018	30.4546	32.9125	30.5553	31.8809	30.7614	31.729	31.9777	31.7401	32.0476	31.5982	33.9125	30.5921	32.0806	30.2729
hsa-miR-330-5p-4395341	34.664	33.0292	32.7134	32.4337	33.2272	32.731	36.4449	31.1891	30.378	34.0458	37.4449	37.4449	35.6609	32.5121	34.7772	33.1195
hsa-miR-331-3p-4373046	26.8197	25.1734	26.109	26.2277	25.0425	25.0344	26.1586	25.9142	26.6582	26.0675	27.2025	26.2031	28.1157	26.1217	26.2123	26.266
hsa-miR-331-5p-4395344	29.6574	30.0222	29.9382	28.3576	28.9537	29.4385	30.0941	29.3265	33.0517	31.8547	32.3058	32.3058	34.0517	32.0636	28.0994	31.1823
hsa-miR-335-4373045	28.5989	27.6853	28.4659	27.9778	29.7372	27.9594	27.7243	31.6632	31.0219	27.9588	28.2472	28.288	30.4613	28.0285	29.6635	26.8154
hsa-miR-337-5p-4395267	32.5636	30.8449	29.8155	30.9308	31.0744	30.6724	27.5612	29.5542	29.152	30.7616	28.1589	28.3904	33.5636	29.4038	29.1312	27.537
hsa-miR-338-3p-4395363	31.8046	28.0914	33.3745	32.0928	34.0524	34.2758	31.4482	30.0077	30.1805	29.7223	30.1229	33.5125	30.3043	29.3603	29.2524	31.0592
hsa-miR-339-3p-4395295	25.4172	26.1061	25.75	25.9072	25.525	24.991	27.2032	25.611	25.4483	25.4113	25.5952	25.9381	27.0781	25.8661	25.1648	26.3195
hsa-miR-339-5p-4395368	27.1905	27.8111	26.5789	27.575	26.3193	26.5823	28.7124	31.4133	29.4851	29.2926	27.6614	27.3373	34.0486	28.4153	31.276	28.2391
hsa-miR-340-4395369	29.1656	29.9379	30.3292	29.6034	28.7415	29.1293	29.0315	29.6988	29.2148	31.3067	28.8635	30.1893	31.6934	29.6529	31.7197	29.162
has-miR-155-4395459	24.3173	23.5411	23.157	23.2614	25.1397	23.5396	21.8742	23.3583	23.5568	22.0621	23.8444	21.7351	24.339	22.5072	21.5079	23.7202
hsa-let-7b-4395446	20.6835	21.0227	22.2724	20.4425	20.575	22.0759	20.0036	20.5902	19.6873	20.4079	21.8367	18.7273	20.5329	21.0842	21.0715	21.0078
hsa-miR-342-3p-4395371	21.346	20.636	21.6612	22.0251	20.1841	21.0196	21.0827	21.1511	21.5449	21.1025	21.1229	18.4315	22.1517	22.1791	22.068	20.6163
hsa-miR-342-5p-4395258	31.8892	29.2675	36.1981	29.2333	30.4622	37.1981	32.7435	35.1668	35.5956	31.9012	30.3663	29.5982	37.1981	31.064	35.2655	31.2272
hsa-miR-345-4395297	25.9513	25.2768	24.9756	25.677	24.0708	25.7538	25.4942	26.1155	26.5188	25.8266	27.0519	25.9004	26.4691	25.4037	26.6823	25.6058
hsa-miR-361-5p-4373035	25.7652	26.5307	26.9719	27.8423	26.8493	26.1921	27.3344	28.519	26.7119	28.3719	26.2322	26.6611	25.6875	26.7097	29.5177	26.8541
hsa-miR-362-3p-4395228	27.9888	30.4839	29.595	30.6832	29.6924	28.8301	30.224	34.0055	30.0794	32.0811	30.0233	31.5459	34.0055	31.493	33.0055	30.0212
hsa-miR-362-5p-4378092	26.7352	28.8289	28.0457	27.0139	28.6946	28.7266	29.2853	28.8577	28.5735	28.1792	27.8287	30.0233	30.5734	28.5618	27.4999	29.3258
hsa-miR-363-4378090	29.8863	30.0967	28.3723	27.94	30.9	29.3058	30.9938	36.578	30.0355	29.6758	33.3102	30.2369	33.1165	37.578	37.578	30.3962
hsa-miR-365-4373194	25.2727	25.7557	25.0205	25.5085	25.9091	23.6486	23.1848	26.3867	24.8641	25.9653	22.7972	25.7206	27.2108	25.9503	27.5433	26.3631
hsa-miR-369-3p-4373032	33.7941	33.7941	33.7941	33.7941	33.7941	33.7941	33.7941	33.7941	33.7941	33.7941	32.7941	33.7941	33.7941	33.7941	33.7941	32.105
hsa-miR-369-5p-4373195	33.1053	33.1053	33.1053	33.1053	33.1053	33.1053	30.6543	33.1053	33.1053	33.1053	32.1053	31.4956	33.1053	33.1053	33.1053	30.9454
hsa-miR-370-4395386	27.8284	27.5151	27.3494	27.1099	29.61	29.0806	23.9892	27.3208	27.6862	25.3719	26.2751	25.5952	26.424	26.1861	25.28	23.8404
hsa-miR-372-4373029	36.7306	36.7306	34.2438	35.125	36.7306	36.7306	36.7306	36.7306	36.7306	31.5	36.7306	35.7306	27.7378	27.225	31.1202	36.7306
hsa-miR-374a-4373028	25.6057	26.0172	25.8994	25.0659	26.0566	25.3932	25.9398	26.2255	26.0497	26.554	25.8556	26.415	31.1306	26.1489	26.4886	25.3442
hsa-miR-374b-4381045	24.9881	24.8975	24.8788	24.3844	24.432	24.7805	25.2362	26.0765	25.5256	25.7324	25.6442	25.4688	28.7052	25.1495	25.8739	24.2692
hsa-miR-375-4373027	30.4418	24.5491	25.9376	31.8135	31.4673	30.0957	24.8803	24.4299	27.7788	23.7414	26.3291	26.5369	23.7979	22.8867	23.1729	18.6992
hsa-miR-376a-4373026	32.1307	30.6761	30.6422	30.4302	29.6506	29.7871	25.693	30.2681	30.3311	29.7687	27.2523	27.8287	31.6167	28.4598	29.6243	22.8849
hsa-miR-376b-4373196	35.4126	35.4126	35.4126	35.4126	35.4126	35.4126	32.382	35.4126	35.4126	35.4126	32.4787	34.4126	35.4126	35.4126	35.4126	32.1777
hsa-miR-379-4373349	30.5328	29.3988	28.4234	28.8677	30.1211	30.7268	24.9735	32.6446	29.6926	28.9773	27.491	27.491	33.6446	29.7913	29.0806	27.0692
hsa-miR-381-4373020	35.978	35.978	35.978	35.978	35.978	35.978	32.44	35.978	35.978	34.978	35.978	35.978	35.978	33.8079	32.495	31.8409
hsa-miR-382-4373019	37.6667	37.6667	36.6667	37.6667	37.6667	37.6667	29.0806	37.6667	37.6667	37.6667	35.95	33.8648	37.6667	37.6667	37.6667	27.499
hsa-miR-383-4373018	36.5491	36.5491	32.1431	36.5491	36.5491	36.5491	36.5491	36.5491	36.5491	26.5902	36.5491	35.5491	36.5491	34.7453	30.4302	36.5491
hsa-miR-409-5p-4395442	35.2156	36.4877	32.7708	36.4877	36.4877	36.4877	30.3513	36.4877	34.0395	35.4877	33.8648	32.5367	36.4877	36.4877	36.4877	31.3218
hsa-miR-410-4378093	32.5034	31.3797	30.4128	33.2497	32.171	31.8387	27.5214	33.3165	32.3927	32.2268	29.0498	29.0498	30.7818	30.4123	31.4802	25.7255
hsa-miR-411-4381013	28.5418	28.8761	28.0986	29.6458	29.3551	29.4958	24.8429	29.8124	28.8365	27.5578	26.8334	26.9585	31.7815	27.9916	28.5005	24.1687
hsa-miR-422a-4395408	32.8977	32.21	33.9236	36.2399	31.8622	31.6559	32.2691	36.2399	35.2399	32.539	32.4215	31.1667	36.2399	33.0695	36.2399	36.2399
hsa-miR-423-5p-4395451	29.2845	28.0407	28.1882	27.1688	28.1529	28.4743	28.6397	28.8013	27.4377	28.1373	27.9871	29.3529	26.8038	29.6951	27.6889	29.4477
hsa-miR-424-4373201	28.1645	31.4348	33.2277	32.6418	37.9879	30.7915	30.9308	37.9879	28.3565	36.9879	29.9381	30.4899	37.9879	31.1951	33.1528	32.6695
hsa-miR-425-4380926	25.4809	25.6872	24.3593	25.3464	25.7217	26.7762	25.7611	26.1466	26.1507	26.0372	25.1646	25.3728	24.7221	25.4625	25.582	25.5501
hsa-miR-429-4373203	26.2485	26.7427	25.7181	32.7918	27.0799	28.2289	27.6889	27.9486	27.9644	27.8277	31.7918	26.8782	28.2748	24.2794	24.865	24.4292
hsa-miR-431-4395173	38.0044	38.0044	37.0044	38.0044	38.0044	38.0044	32.141	38.0044	38.0044	38.0044	34.4126	32.3599	38.0044	38.0044	38.0044	27.9524
hsa-miR-433-4373205	30.1442	30.9603	30.0995	31.7438	30.24	31.5872	26.5557	33.1796	33.1796	29.1196	28.8166	32.1796	26.7496	29.5708	30.8823	25.9392
hsa-miR-449a-4373207	31.5033	26.8239	28.2704	27.6701	35.3608	30.5627	35.3608	28.584	33.3212	26.5095	30.5796	26.7957	34.3608	29.9244	32.3646	28.9829
hsa-miR-449b-4381011	33.0452	28.5469	30.4962	29.785	33.7884	33.7675	36.0056	33.0311	32.8105	29.3407	34.0387	29.1971	36.0056	35.0056	33.7877	31.2836
hsa-miR-450a-4395414	30.5755	31.7584	31.6235	32.0339	33.8678	34.8678	30.5997	34.8678	34.8678	32.746	31.349	30.5385	34.8678	34.8678	33.5782	32.9109
hsa-miR-450b-5p-4395318	33.1707	36.2897	32.906	36.2897	36.2897	30.6126	35.2897	32.7158	36.2897	36.2897	36.2897	33.192	36.2897	36.2897	36.2897	33.4656
hsa-miR-451-4373360	24.6726	24.1389	24.5182	27.0613	24.6773	26.545	24.5343	27.148	25.2885	22.8508	25.5361	26.2751	23.7222	27.785	26.8696	27.7049
hsa-miR-452-4395440	29.3709	28.779	31.6849	27.4327	30.0943	27.8589	29.2269	31.3072	31.2169	29.1694	28.9679	30.3663	34.71	29.7391	30.0902	30.6651
hsa-miR-453-4395429	37.2287	37.2287	37.2287	37.2287	37.2287	37.2287	33.6607	37.2287	37.2287	37.2287	37.2287	37.2287	37.2287	37.2287	37.2287	36.2287
hsa-miR-454-4395434	25.8694	24.5954	25.1555	24.6978	23.5027	24.5601	25.0968	28.2443	25.1688	24.5875	24.2781	25.1162	27.4101	25.533	25.7611	22.971
hsa-miR-455-3p-4395355	30.3175	27.9328	27.8812	30.3865	26.8975	26.3711	27.3659	29.1344	26.4262	27.4696	29.5529	26.1354	27.5776	28.5061	31.3865	28.8885
hsa-miR-455-5p-4378098	28.9802	27.1858	28.5112	28.1602	26.7661	25.9492	27.8423	25.2931	24.9081	27.5152	28.3405	26.3291	29.5812	29.8854	27.8268	28.6666
hsa-miR-483-5p-4395449	27.7385	30.1859	29.1359	29.9244	31.9755	30.0587	28.1348	29.4216	28.2971	26.1633	29.0036	26.7527	23.9603	28.134	28.2433	29.6436
hsa-miR-484-4381032	22.8365	21.9409	22.4533	22.7214	22.128	21.8824	21.6712	21.8924	22.2474	22.3805	21.6391	22.1144	25.0949	22.4366	22.8886	21.9089
hsa-miR-485-3p-4378095	30.9158	36.1562	31.8128	33.0695	33.4969	32.2068	28.171	36.1562	36.1562	35.1562	29.4898	29.86	36.1562	31.2497	36.1562	27.2658
hsa-miR-486-3p-4395204	29.7428	29.8189	28.995	27.7566	29.3142	31.7142	28.6763	32.9305	32.9305	28.8225	31.9305	30.5796	27.3697	30.3264	32.9305	30.1475
hsa-miR-486-5p-4378096	26.7806	26.6011	26.3776	27.6233	27.368	29.0268	27.8791	32.2054	28.0459	25.6054	28.0675	28.7669	23.8802	29.6134	28.9368	30.61
hsa-miR-487a-4378097	37.3497	34.1634	37.3497	31.1496	32.4864	32.3988	31.3102	37.3497	36.3497	37.3497	32.1796	33.1401	37.3497	33.1359	33.961	31.4141
hsa-miR-487b-4378102	32.3852	30.0631	31.1791	33.3254	32.7535	35.4787	26.9259	36.4787	31.5996	32.3531	28.68	29.4898	36.4787	30.093	36.4787	25.9814
hsa-miR-488-4395468	33.3684	33.3684	33.3684	32.3684	33.3684	33.3684	32.0736	33.3684	33.3684	33.3684	33.3684	33.3684	33.3684	33.3684	33.3684	33.3684
hsa-miR-489-4395469	27.5688	26.2294	26.8902	27.4865	25.0869	26.1529	26.8444	29.2659	27.0989	25.4749	26.8782	28.2472	29.1275	28.9118	28.7653	28.061
hsa-miR-490-3p-4373215	38.4549	37.4549	36.4185	34.9467	38.4549	38.4549	38.4549	38.4549	38.4549	38.4549	38.4549	38.4549	38.4549	38.4549	38.4549	38.4549
hsa-miR-491-5p-4381053	27.2417	27.6421	26.8432	26.9185	27.8423	28.0334	26.2242	28.089	28.2035	27.9935	27.0074	27.6614	28.4618	28.1732	28.3468	27.857
hsa-miR-493-4395475	32.0086	31.4816	30.0244	33.6304	31.819	30.9151	26.314	30.6283	31.7365	31.8104	29.0995	29.1441	34.6304	30.6491	29.5804	27.7424
hsa-miR-494-4395476	26.6912	26.567	27.7193	26.1257	28.3435	28.4291	25.3514	25.3994	27.4939	26.2815	26.7087	27.5304	27.141	26.3609	24.6785	25.182
hsa-miR-495-4381078	30.1798	30.5717	29.7157	34.8137	29.3982	29.6068	25.6555	35.8137	29.2827	30.3191	27.0958	29.0036	35.8137	29.4502	30.9473	24.9612
hsa-miR-499-5p-4381047	36.5363	36.5363	35.052	36.5363	35.3401	36.5363	36.5363	35.5363	36.5363	36.5363	36.5363	36.5363	36.5363	36.5363	36.5363	36.5363
hsa-miR-500-4395539	26.1191	28.1794	27.5915	26.7861	28.0545	26.8611	28.9034	28.4144	27.0496	28.5174	28.481	28.5843	32.3659	27.7363	28.4515	28.1525
hsa-miR-501-3p-4395546	32.9689	37.9847	33.121	35.465	33.0443	36.9847	33.0055	37.9847	37.9847	37.9847	32.6825	37.9847	37.9847	32.3919	37.9847	34.8233
hsa-miR-501-5p-4373226	26.1803	27.7219	28.0057	26.6918	28.3958	27.5129	29.4531	27.2678	27.3219	27.3119	30.4899	27.9086	26.53	27.1138	26.3061	27.3783
hsa-miR-502-3p-4395194	29.4615	30.3202	29.8989	29.6868	30.4181	30.0146	31.7688	33.9564	29.8526	31.6104	31.8366	30.6313	30.8566	31.799	32.2325	31.1441
hsa-miR-502-5p-4373227	27.6138	29.1083	29.4834	30.0602	29.9713	29.1816	29.4092	35.6858	29.0461	28.5757	34.6858	32.7349	35.6858	31.5443	33.6737	30.3563
hsa-miR-503-4373228	28.8806	32.142	31.9601	31.4536	34.6025	32.9384	31.2122	32.9433	31.2809	33.4871	31.3979	31.349	35.0324	31.9453	36.0324	36.0324
hsa-miR-504-4395195	28.4463	29.6413	29.3056	29.556	35.0767	30.3809	35.0767	35.0767	35.0767	30.2733	35.0767	31.1269	35.0767	31.6665	35.0767	34.0767
hsa-miR-505-4395200	30.0903	33.5351	28.7546	29.1714	31.315	30.5146	30.1191	34.5351	31.3737	32.6151	29.3529	32.0476	34.5351	30.3699	34.5351	30.7739
hsa-miR-508-3p-4373233	30.0528	34.0575	35.0575	35.0575	35.0575	31.0886	26.1952	35.0575	35.0575	35.0575	31.1269	27.7877	35.0575	35.0575	35.0575	35.0575
hsa-miR-509-5p-4395346	31.0412	32.3883	32.2121	36.8221	31.5113	29.8844	26.7681	36.8221	36.8221	36.8221	30.5385	28.0675	28.3408	36.8221	35.8221	34.7171
hsa-miR-510-4395352	38.4549	38.4549	38.4549	38.4549	38.4549	38.4549	29.5086	38.4549	38.4549	38.4549	37.4549	31.3979	38.4549	38.4549	38.4549	38.4549
hsa-miR-512-3p-4381034	30.7979	29.6766	30.5878	34.4041	38.4549	38.4549	32.0217	38.4549	38.4549	30.6992	33.5964	37.4549	38.4549	30.702	32.3038	33.054
hsa-miR-513-5p-4395201	32.2676	32.2676	32.2676	32.2676	32.2676	32.2676	31.2676	32.2676	32.2676	32.2676	31.2661	32.2676	32.2676	32.2676	32.2676	32.2676
hsa-miR-515-3p-4395480	32.7629	34.0353	34.0353	34.0353	34.0353	34.0353	34.0353	34.0353	34.0353	33.0353	34.0353	34.0353	34.0353	34.0353	34.0353	34.0353
hsa-miR-515-5p-4373242	36.2564	35.2564	34.1206	36.2564	36.2564	36.2564	36.2564	36.2564	36.2564	36.2564	36.2564	36.2564	36.2564	36.2564	36.2564	36.2564
hsa-miR-516b-4395172	34.9622	33.9622	34.9622	34.9622	34.9622	34.9622	34.9622	34.9622	34.9622	33.168	34.9622	34.9622	34.9622	34.9622	34.9622	34.9622
hsa-miR-517a-4395513	29.7002	28.4961	29.3876	30.6241	31.1658	32.1325	29.8999	30.7589	34.192	29.4258	33.192	30.2828	30.9308	29.1465	31.3659	29.7225
hsa-miR-517c-4373264	29.58	28.9755	29.187	31.5536	35.5769	34.5769	31.0877	34.07	35.5769	30.2249	35.5769	30.4479	30.2452	30.8852	35.5769	30.1827
hsa-miR-518a-3p-4395508	37.4549	38.4549	34.7809	38.4549	38.4549	38.4549	38.4549	38.4549	38.4549	37.4549	38.4549	38.4549	38.4549	38.4549	38.4549	38.4549
hsa-miR-518b-4373246	31.734	31.8179	34.5227	30.156	33.3826	34.7133	32.6921	26.8838	35.0506	31.6779	35.5491	35.3955	35.9227	31.302	35.6158	33.5573
hsa-miR-518d-3p-4373248	38.4549	32.817	38.4549	38.4549	36.9894	36.6357	33.493	34.9678	38.4549	36.6405	34.5475	38.4549	38.4549	36.402	37.4549	32.3548
hsa-miR-518e-4395506	32.2663	31.3344	31.8994	33.9251	33.9251	33.9251	33.9251	33.9251	33.9251	30.9465	33.9251	33.9251	33.9251	32.7182	32.9251	33.9251
hsa-miR-518f-4395499	35.9319	31.5764	33.5759	32.1728	38.4549	31.7909	38.4549	38.4549	34.7552	33.6717	38.4549	38.4549	37.4549	38.4549	30.2953	36.6866
hsa-miR-519a-4395526	30.8572	28.4524	30.0658	34.6964	37.1032	33.0171	31.8625	32.0501	36.0835	29.5459	37.1032	31.6642	32.693	31.8433	36.1032	31.6726
hsa-miR-519d-4395514	38.4549	32.8862	32.2768	38.4549	38.4549	38.4549	33.2383	38.4549	38.4549	30.0837	38.4549	38.4549	31.8973	37.4549	38.4549	33.1732
hsa-miR-519e-4395481	34.789	34.789	34.789	34.789	34.789	34.789	34.789	32.4179	34.789	34.789	34.789	33.789	34.789	34.789	34.789	34.789
hsa-miR-520a-3p-4373268	33.6394	32.6394	33.6394	32.495	33.6394	33.6394	33.6394	33.6394	33.6394	33.6394	33.6394	33.6394	33.6394	33.6394	33.6394	33.6394
hsa-miR-520g-4373257	35.5377	35.5377	35.5377	35.5377	35.5377	35.5377	35.5377	35.5377	35.5377	35.5377	35.5377	35.5377	34.5377	33.8845	35.5377	35.5377
hsa-miR-521-4373259	38.0086	32.5031	35.2216	38.0086	35.6769	38.0086	33.3878	38.0086	32.3285	32.8099	37.0086	33.6852	38.0086	38.0086	38.0086	38.0086
hsa-miR-522-4395524	37.2085	30.5297	37.2085	37.2085	37.2085	35.8744	37.2085	37.2085	37.2085	30.493	36.2085	33.0775	37.2085	37.2085	37.2085	37.2085
hsa-miR-523-4395497	38.4549	38.4549	38.4549	38.4549	37.4549	38.4549	36.6929	38.4549	38.4549	38.4549	38.4549	33.942	31.1814	38.4549	38.4549	38.4549
hsa-miR-525-3p-4395496	33.9181	35.9634	32.9775	36.9778	36.9778	36.9778	36.9778	36.9778	36.9778	33.2216	36.9778	34.1405	36.9778	32.9176	36.9778	35.9778
hsa-miR-532-3p-4395466	25.2135	25.6484	25.3202	26.3763	25.5889	23.8328	26.5889	27.502	26.2267	26.2034	26.0435	25.8022	24.8692	26.0284	26.9603	26.1047
hsa-miR-532-5p-4380928	22.0698	22.7612	23.0762	22.8274	23.5831	22.2193	23.6076	24.0141	23.2261	22.9302	23.6258	23.8444	23.0235	23.7039	23.8157	23.2898
hsa-miR-539-4378103	30.6827	30.2328	28.5665	29.7332	30.3753	29.9719	24.6245	29.9587	28.9545	29.8292	27.7021	27.6176	28.5908	28.9645	27.446	23.6675
hsa-miR-541-4395312	37.9026	37.9026	37.9026	37.9026	37.9026	37.9026	31.6492	37.9026	37.9026	37.9026	34.2679	37.9026	36.9026	37.9026	37.9026	30.8878
hsa-miR-542-3p-4378101	31.1696	32.7025	31.5141	35.6901	35.6901	31.3276	32.8661	34.6901	33.4363	35.6901	35.6901	32.9304	35.6901	31.8846	35.6901	33.982
hsa-miR-542-5p-4395351	28.94	29.6014	30.241	32.5585	36.4429	30.1535	32.3279	31.2491	30.1126	34.7242	29.86	30.3244	35.4429	32.992	33.2718	31.3621
hsa-miR-545-4395378	29.9696	33.8076	31.7475	31.2473	30.0571	30.4241	30.703	34.8076	32.5987	33.1091	32.8591	34.8076	34.8076	34.8076	32.8454	33.3566
hsa-miR-548a-3p-4380948	34.3783	37.2385	37.2385	34.2502	37.2385	37.2385	36.2385	34.5253	37.2385	37.2385	37.2385	34.5475	37.2385	37.2385	37.2385	37.2385
hsa-miR-548b-5p-4395519	34.8326	30.6205	31.8552	29.4324	33.2905	33.1562	33.2996	32.2801	32.1901	31.4563	31.4956	31.9908	33.8326	33.3136	29.9564	32.4149
hsa-miR-548c-3p-4380993	33.2821	37.994	37.994	37.994	36.1615	37.994	34.732	37.994	37.994	37.994	37.994	37.994	37.994	36.994	32.6464	37.994
hsa-miR-548c-5p-4395540	36.4162	33.1004	33.2885	29.8839	33.1159	33.3498	32.9345	32.1222	32.1068	33.7818	32.7349	31.7918	31.3575	32.6587	31.7988	33.638
hsa-miR-548d-3p-4381008	35.3145	35.3145	32.336	35.3145	35.3145	35.3145	35.3145	35.3145	35.3145	35.3145	32.5367	35.3145	35.3145	32.0066	35.3145	34.3145
hsa-miR-548d-5p-4395348	37.4253	32.9553	32.5739	31.0015	35.8893	35.3261	35.9918	32.8598	32.9673	31.9648	36.4253	34.7955	34.8486	35.3534	31.4259	35.2732
hsa-miR-551b-4380945	33.5689	31.2974	36.3356	36.3356	31.9118	36.3356	34.3385	36.3356	36.3356	35.3356	32.9304	36.3356	36.3356	34.6276	36.3356	32.5931
hsa-miR-561-4380938	34.7759	35.7759	35.7759	35.7759	32.818	35.7759	35.7759	35.7759	35.7759	35.7759	35.7759	35.7759	35.7759	35.7759	35.7759	35.7759
hsa-miR-570-4395458	33.1145	36.4316	33.662	36.4316	32.5479	33.2104	36.4316	34.2032	32.5227	36.4316	36.4316	36.4316	36.4316	36.4316	35.4316	34.5959
hsa-miR-574-3p-4395460	31.3145	31.026	30.1243	30.5239	30.8397	32.6745	30.5574	34.8712	34.8712	33.2839	31.8765	30.7398	34.8712	30.8255	33.8712	31.7284
hsa-miR-576-3p-4395462	34.516	35.4076	32.0729	30.2488	32.2373	32.5212	34.0014	33.4358	32.0417	33.5806	32.2417	32.6825	36.4076	30.0557	29.8222	34.9457
hsa-miR-576-5p-4395461	36.9365	36.9365	35.9365	36.9365	36.9365	35.1438	36.9365	36.9365	33.5458	36.9365	36.9365	36.9365	36.9365	34.1886	36.9365	36.9365
hsa-miR-579-4395509	31.6095	32.4469	30.9308	35.8188	31.688	31.1371	35.8188	34.8188	31.6716	35.8188	31.4534	31.7189	35.8188	30.5481	30.5747	35.8188
hsa-miR-582-3p-4395510	33.3637	35.4573	32.3948	31.6793	31.2107	33.2704	35.4573	35.4573	33.1864	35.4573	29.6384	35.4573	35.4573	33.1903	35.4573	34.4573
hsa-miR-582-5p-4395175	36.1945	35.0898	37.3872	37.3872	34.4535	36.3872	35.125	37.3872	37.3872	37.3872	31.1667	37.3872	37.3872	37.3872	37.3872	37.3872
hsa-miR-589-4395520	38.4549	38.4549	38.4549	38.4549	38.4549	37.4549	34.8368	38.4549	38.4549	34.1562	33.0775	37.0086	31.9738	36.1728	38.4549	38.4549
hsa-miR-590-5p-4395176	26.5578	27.3578	25.981	26.9618	27.2423	26.3244	27.4818	26.2739	26.6014	27.7347	26.1647	26.9187	29.3818	26.2576	26.4442	27.6232
hsa-miR-597-4380960	29.9244	32.0732	30.1927	32.9893	29.0909	31.4835	31.1321	31.1428	29.6484	32.0251	30.7999	30.8582	33.9893	30.4978	31.659	31.4661
hsa-miR-598-4395179	27.8578	28.3069	35.3832	28.0147	32.0928	28.9426	30.4302	35.3614	30.4237	30.1409	30.1893	28.8166	37.3608	30.9463	36.3608	27.1144
hsa-miR-615-3p-4386777	33.4264	33.4264	33.4264	33.4264	32.4264	31.3748	33.4264	33.4264	33.4264	33.4264	33.4264	33.4264	33.4264	33.4264	33.4264	33.4264
hsa-miR-615-5p-4395464	37.9799	36.2187	37.9799	36.9799	31.6252	34.9643	37.9799	37.9799	36.6048	35.6725	37.9799	37.9799	32.0465	35.6897	35.0788	37.9799
hsa-miR-616-4395525	38.4549	38.4549	32.0184	37.4549	32.6265	32.0045	38.4549	38.4549	38.4549	38.4549	34.7955	36.4253	38.4549	32.1316	38.4549	38.4549
hsa-miR-618-4380996	28.7332	32.0201	35.5347	36.3795	31.1237	32.5916	33.9126	30.3198	30.8815	36.1577	35.3955	31.9305	37.3795	37.3795	32.7764	32.4711
hsa-miR-625-4395542	31.0822	30.4016	30.3715	30.4763	28.6572	31.0455	30.8743	31.9123	28.4129	31.256	31.6642	29.9381	32.4432	27.5197	28.0422	30.521
hsa-miR-627-4380967	35.0455	36.7186	35.7186	32.7085	36.7186	34.4311	36.7186	31.5265	34.6283	36.7186	31.5459	35.0712	31.4864	32.8422	33.2093	35.1076
hsa-miR-628-5p-4395544	30.4009	28.9349	29.4309	28.6727	28.4444	28.0865	29.7668	29.6059	29.4269	30.0432	30.0644	30.7999	31.7999	30.0125	30.4775	29.1168
hsa-miR-629-4395547	31.2136	31.2459	30.288	30.3421	30.1511	30.9816	37.0209	30.517	31.5409	32.8825	30.0981	31.0398	33.4835	30.7642	28.6717	31.0121
hsa-miR-636-4395199	31.6751	31.6929	31.1396	31.1921	29.8444	31.227	31.4905	36.317	31.071	32.4174	37.317	33.2436	29.8587	31.3904	32.7132	32.2386
hsa-miR-642-4380995	31.8476	29.3579	31.4719	28.9758	33.5877	33.4672	30.5126	30.9666	32.6833	29.9547	28.9205	29.9833	30.639	29.3206	30.0489	28.7465
hsa-miR-651-4381007	35.8432	35.8432	35.8432	35.8432	34.8432	35.8432	34.2085	35.8432	35.8432	35.8432	35.8432	35.8432	35.8432	35.8432	35.8432	35.8432
hsa-miR-652-4395463	27.9556	26.1341	29.0906	30.1239	28.8958	28.1823	28.8057	28.4652	30.233	28.6785	28.6429	29.718	30.5164	28.0791	29.7125	27.8291
hsa-miR-654-3p-4395350	35.8956	35.8956	34.8956	35.8956	35.8956	35.8956	30.1795	33.6488	35.8956	33.3714	31.5982	31.8765	30.1082	31.0163	35.8956	29.9378
hsa-miR-654-5p-4381014	35.2914	34.2914	35.2914	35.2914	35.2914	35.2914	28.44	35.2914	35.2914	35.2914	31.7189	30.9782	33.9265	35.2914	35.2914	28.4672
hsa-miR-655-4381015	35.379	34.7016	32.654	38.4549	32.9654	34.8287	30.1454	37.4549	33.7552	34.8384	32.6075	33.0034	33.5956	35.1803	38.4549	29.6793
hsa-miR-660-4380925	25.0307	26.3678	26.235	26.0293	26.8085	24.6612	27.2942	27.088	25.6482	26.7842	26.5369	27.0074	27.3272	26.5318	27.0139	26.7334
hsa-miR-671-3p-4395433	28.6895	29.496	28.9586	30.1973	28.8423	28.6833	30.4719	33.2383	36.9612	32.69	29.8992	29.8992	29.9078	28.8053	30.1909	30.7132
hsa-miR-708-4395452	26.9931	28.2621	24.6126	30.8057	29.566	27.0942	26.5164	26.7335	26.2729	26.7373	26.7957	24.445	29.5074	27.1709	26.8223	25.4864
hsa-miR-744-4395435	28.4001	27.0393	26.7177	28.7124	27.7147	28.2698	27.931	28.0303	27.8604	27.6037	27.5304	28.7185	30.0148	27.5623	27.5908	26.6389
hsa-miR-758-4395180	37.0029	32.5618	32.5116	38.0029	35.1623	32.2742	29.5667	38.0029	38.0029	34.5941	33.4066	32.8591	33.7142	30.4552	36.9682	28.6226
hsa-miR-873-4395467	36.2392	32.7563	31.0527	31.8584	36.2392	36.2392	36.2392	36.2392	36.2392	36.2392	36.2392	35.2392	36.2392	36.2392	36.2392	36.2392
hsa-miR-874-4395379	26.0279	28.6901	32.454	30.0156	30.2887	31.1787	28.7591	31.4748	30.4717	31.113	28.7669	30.0981	27.8423	29.2656	28.5587	29.6045
hsa-miR-876-5p-4395316	35.4771	33.711	33.0535	35.4771	35.4771	32.7936	34.4771	35.4771	35.4771	35.4771	35.4771	35.4771	35.4771	35.4771	35.4771	35.4771
hsa-miR-885-5p-4395407	23.5489	31.1145	27.4148	37.614	28.0112	27.7339	28.9904	30.4167	29.7979	30.1137	31.0398	28.6429	33.345	33.9722	36.614	32.9805
hsa-miR-886-3p-4395305	23.7033	23.6061	26.1367	23.629	23.0163	24.3432	24.922	23.6557	24.5153	22.5433	25.4098	25.6842	25.7839	24.1024	23.8859	26.5242
hsa-miR-886-5p-4395304	23.7564	22.4762	26.2052	24.2254	22.9174	24.1139	25.0172	23.6094	25.5933	22.2814	25.7529	24.6271	25.4087	23.7586	22.9878	25.9023
hsa-miR-887-4395485	33.6542	30.1216	34.7059	29.0695	29.9244	34.7059	29.8222	30.8284	33.6392	30.8845	32.3599	30.4071	34.7059	33.7059	30.631	34.7059
hsa-miR-888-4395323	26.4325	36.8591	36.8591	35.8591	36.8591	36.8591	36.8591	36.8591	36.8591	36.8591	36.8591	36.8591	36.8591	36.8591	36.8591	35.4194
hsa-miR-889-4395313	35.9127	33.2615	35.9127	35.9127	32.892	35.9127	29.6075	35.9127	35.9127	34.4463	33.789	34.9127	35.9127	35.9127	35.9127	27.6657
hsa-miR-891a-4395302	23.6115	34.0871	34.0871	32.3094	34.0871	34.0871	31.3941	34.0871	34.0871	34.0871	30.1521	34.0871	34.0871	34.0871	33.0871	31.9343
hsa-miR-892a-4395306	27.364	33.697	33.697	33.697	32.697	33.697	33.697	33.697	33.697	33.697	33.697	33.697	33.697	33.697	33.697	33.697
hsa-miR-147-4373131	37.1498	37.1498	37.1498	37.1498	37.1498	36.1498	37.1498	31.5872	37.1498	37.1498	37.1498	37.1498	37.1498	37.1498	37.1498	37.1498
hsa-miR-211-4373088	37.4385	37.4385	32.833	37.4385	37.4385	37.4385	37.4385	37.4385	37.4385	37.4385	37.4385	37.4385	37.4385	37.4385	37.4385	36.4385
hsa-miR-212-4373087	26.6372	28.0026	26.2802	28.6281	27.883	27.6943	25.8609	28.7452	26.9986	28.084	25.9811	26.0435	26.3721	26.3134	26.3585	25.2879
hsa-miR-219-1-3p-4395206	34.8967	34.8967	34.8967	33.7392	31.0308	34.8967	34.8967	34.8967	34.8967	34.8967	34.8967	34.8967	34.8967	31.3412	31.5303	33.8967
hsa-miR-220c-4395322	37.1362	33.6164	37.1362	36.1362	37.1362	37.1362	34.9616	37.1362	37.1362	37.1362	37.1362	37.1362	37.1362	37.1362	31.892	37.1362
hsa-miR-346-4373038	31.2724	35.3007	35.3007	32.8349	34.3007	35.3007	35.3007	30.1634	29.9398	31.1565	35.3007	35.3007	35.3007	35.3007	35.3007	32.3016
hsa-miR-376c-4395233	28.2959	27.7649	28.627	29.3445	28.7907	29.3499	24.7819	29.6512	28.6818	28.4249	26.4897	27.2966	29.7348	27.273	28.1975	23.9627
hsa-miR-412-4373199	37.6801	36.6801	37.6801	37.6801	37.6801	37.6801	35.4316	37.6801	37.6801	37.6801	37.6801	37.6801	37.6801	37.6801	37.6801	37.6801
hsa-miR-492-4373217	34.1886	30.3613	29.0394	34.1886	31.3566	34.1886	33.1886	29.748	30.9476	32.4778	31.0802	34.1886	30.7047	30.1866	27.6408	34.1886
hsa-miR-506-4373231	34.0949	34.0949	34.0949	34.0949	34.0949	33.0949	28.3947	34.0949	34.0949	34.0949	33.0034	30.1521	34.0949	34.0949	34.0949	34.0949
hsa-miR-511-4373236	30.2267	27.3906	30.9969	28.254	30.7127	32.4605	28.5282	30.3686	29.8962	29.5958	29.2575	30.0644	31.5475	30.2834	30.1499	30.4779
hsa-miR-517b-4373244	31.4614	35.0194	34.0194	35.0194	35.0194	35.0194	35.0194	35.0194	35.0194	35.0194	35.0194	35.0194	35.0194	35.0194	35.0194	35.0194
hsa-miR-519c-3p-4373251	33.2223	34.2223	34.2223	34.2223	34.2223	34.2223	34.2223	34.2223	34.2223	34.2223	33.1401	34.2223	34.2223	34.2223	34.2223	34.2223
hsa-miR-520b-4373252	37.6735	37.6735	34.387	37.6735	37.6735	37.6735	37.6735	37.6735	37.6735	36.3922	35.2392	36.6735	37.6735	33.5227	34.4946	37.6735
PIPE-T output tab-separated text file containing the expression values of every sample and transcript. Any missing value was substituted with an appropriate estimated value according to the imputation method and percentage of missing values set up by the user in the PIPE-T graphical interface.

## Sheet: Table S4
Table S4. Differential expressed microRNAs for metastatic cancer dataset
	genes	feature.pos	t.test	p.value	adj.p.value	ddCt	FC	meanCalibrator	meanTarget	categoryCalibrator	categoryTarget
104	hsa-miR-212-4373087		4.00815	0.00148384	0.449463	-1.42199	2.67954	27.4814	26.0594	OK	OK
267	hsa-miR-545-4395378		-3.09705	0.00788526	0.449463	2.0668	0.238688	31.8472	33.914	Undetermined	Undetermined
43	hsa-miR-140-3p-4395345		-3.11825	0.0080301	0.449463	1.40965	0.376402	26.5257	27.9353	OK	OK
216	hsa-miR-489-4395469		-3.02851	0.00929748	0.449463	1.52193	0.34822	26.8099	28.3318	OK	OK
228	hsa-miR-502-5p-4373227		-3.10693	0.00948337	0.449463	3.29992	0.101537	29.8135	33.1135	Undetermined	Undetermined
94	hsa-miR-200c-4395411		3.10977	0.0111324	0.449463	-4.41439	21.3238	25.7926	21.3782	OK	OK
44	hsa-miR-140-5p-4373374		-2.87999	0.0124421	0.449463	1.24514	0.421866	23.4566	24.7018	OK	OK
37	hsa-miR-135b-4395372		2.93707	0.013118	0.449463	-2.91575	7.5462	28.8476	25.9318	OK	OK
93	hsa-miR-200b-4395362		2.91152	0.0144702	0.449463	-2.51646	5.72175	24.8077	22.2913	OK	OK
296	hsa-miR-642-4380995		2.8065	0.0145166	0.449463	-1.67274	3.1882	31.2825	29.6098	OK	OK
134	hsa-miR-29c-4395171		-2.92644	0.0150735	0.449463	1.33949	0.395159	23.3515	24.691	OK	OK
21	hsa-miR-125a-3p-4395310		-2.78995	0.017333	0.473768	1.1909	0.438031	29.8348	31.0257	OK	OK
299	hsa-miR-654-3p-4395350		2.81019	0.0194946	0.48792	-3.00814	8.04529	34.7469	31.7388	Undetermined	Undetermined
175	hsa-miR-370-4395386		2.60403	0.0208259	0.48792	-1.686	3.21764	27.2861	25.6001	OK	OK
179	hsa-miR-375-4373027		2.55817	0.0255935	0.559645	-3.94312	15.3814	27.5136	23.5704	OK	OK
149	hsa-miR-328-4373049		-2.59215	0.0282004	0.562643	1.2148	0.430833	27.7721	28.9869	OK	OK
293	hsa-miR-628-5p-4395544		-2.52951	0.0322641	0.562643	1.09719	0.467425	29.2813	30.3785	OK	Undetermined
25	hsa-miR-127-3p-4373147		2.33771	0.0347704	0.562643	-1.51226	2.85256	26.1673	24.655	OK	OK
276	hsa-miR-570-4395458		-2.30547	0.0377838	0.562643	1.46027	0.363426	34.4987	35.959	Undetermined	Undetermined
311	hsa-miR-886-3p-4395305		-2.31058	0.0420944	0.562643	1.22464	0.427905	24.0071	25.2317	OK	OK
45	hsa-miR-141-4373137		2.28808	0.0430951	0.562643	-3.64007	12.4673	28.3915	24.7515	OK	OK
262	hsa-miR-532-5p-4380928		-2.21397	0.0440274	0.562643	0.519005	0.697853	23.0315	23.5505	OK	OK
188	hsa-miR-410-4378093		2.29877	0.0467988	0.562643	-2.28467	4.87252	31.7013	29.4166	OK	OK
302	hsa-miR-660-4380925		-2.18942	0.0485521	0.562643	0.663717	0.63125	26.1947	26.8584	OK	OK
145	hsa-miR-323-3p-4395338		2.20939	0.048812	0.562643	-1.98782	3.96637	30.2277	28.2399	OK	OK
319	hsa-miR-92a-4395169		2.15513	0.0490482	0.562643	-0.810422	1.75372	23.8615	23.051	OK	OK
309	hsa-miR-876-5p-4395316		-2.25251	0.0507945	0.562643	0.78733	0.579415	34.6898	35.4771	Undetermined	Undetermined
246	hsa-miR-518b-4373246		-2.14103	0.0514374	0.562643	2.29398	0.203912	32.2631	34.5571	OK	OK
67	hsa-miR-181c-4373115		-2.2308	0.0524821	0.562643	0.921574	0.527933	30.5007	31.4223	OK	OK
292	hsa-miR-627-4380967		2.15285	0.0527434	0.562643	-1.88289	3.68813	35.0933	33.2104	Undetermined	OK
326	MammU6-4395470		-2.02057	0.0537056	0.562643	0.254079	0.838522	18.4078	18.6618	OK	OK
321	hsa-miR-95-4373011		2.1124	0.054892	0.562643	-1.23312	2.35075	28.4456	27.2125	OK	OK
310	hsa-miR-885-5p-4395407		-2.08099	0.0577325	0.569724	3.29012	0.102229	29.4756	32.7657	Undetermined	OK
68	hsa-miR-182-4395445		2.05586	0.0590568	0.569724	-1.77081	3.41247	31.1668	29.396	Undetermined	OK
171	hsa-miR-363-4378090		-2.16809	0.0610635	0.572252	3.32419	0.0998431	30.3784	33.7026	OK	Undetermined
97	hsa-miR-204-4373094		-2.00311	0.0661655	0.581796	2.04323	0.24262	25.7345	27.7777	OK	OK
263	hsa-miR-539-4378103		2.06077	0.0662364	0.581796	-1.96151	3.89469	29.2929	27.3314	OK	OK
83	hsa-miR-195-4373105		-2.00624	0.0681879	0.581796	0.931732	0.524229	24.4342	25.3659	OK	OK
165	hsa-miR-346-4373038		-1.95591	0.0708226	0.581796	1.7138	0.304856	33.0871	34.8009	Undetermined	Undetermined
152	hsa-miR-330-5p-4395341		-2.04739	0.0709508	0.581796	2.07428	0.237454	33.0856	35.1599	OK	Undetermined
207	hsa-miR-455-5p-4378098		-1.94879	0.0767529	0.606189	1.32713	0.398559	27.1111	28.4383	OK	OK
153	hsa-miR-331-3p-4373046		-1.98133	0.0797188	0.606189	0.766369	0.587895	25.9205	26.6869	OK	OK
79	hsa-miR-193a-3p-4395361		-2.01039	0.0832466	0.606189	1.70648	0.306406	30.6229	32.3294	OK	Undetermined
106	hsa-miR-215-4373084		1.98657	0.0849143	0.606189	-3.22302	9.33738	29.293	26.0699	OK	OK
223	hsa-miR-499-5p-4381047		-1.9281	0.0859338	0.606189	0.368044	0.774832	36.1682	36.5363	Undetermined	Undetermined
194	hsa-miR-425-4380926		1.82025	0.0904357	0.606189	-0.437722	1.35446	25.7467	25.309	OK	OK
118	hsa-miR-224-4395210		1.84236	0.0905128	0.606189	-1.26931	2.41046	26.9087	25.6394	OK	OK
129	hsa-miR-296-3p-4395212		-1.88156	0.0925754	0.606189	0.464229	0.724858	34.5475	35.0117	Undetermined	Undetermined
164	hsa-miR-345-4395297		-1.81662	0.0964281	0.606189	0.619485	0.650903	25.566	26.1855	OK	OK
61	hsa-miR-154-4373270		1.86824	0.0997798	0.606189	-3.6378	12.4476	36.7443	33.1065	Undetermined	Undetermined
80	hsa-miR-193a-5p-4395392		-1.77278	0.104226	0.606189	0.70722	0.612499	27.851	28.5582	OK	OK
60	hsa-miR-153-4373305		1.88424	0.113741	0.606189	-0.94407	1.92395	36.3132	35.3691	Undetermined	Undetermined
69	hsa-miR-183-4395380		1.69122	0.11418	0.606189	-2.09702	4.27824	31.953	29.856	Undetermined	OK
160	hsa-miR-33b-4395196		-1.74077	0.115711	0.606189	0.757675	0.591449	34.1722	34.9299	Undetermined	Undetermined
66	hsa-miR-181a-4373117		-1.7508	0.117911	0.606189	0.699211	0.615909	25.1262	25.8254	OK	OK
64	hsa-miR-16-4373121		-1.74001	0.118978	0.606189	0.508398	0.703003	22.1293	22.6377	OK	OK
318	hsa-miR-9-4373285		-1.66941	0.120439	0.606189	2.16181	0.223475	27.2274	29.3892	OK	OK
154	hsa-miR-331-5p-4395344		-1.73665	0.120641	0.606189	1.59863	0.33019	30.0695	31.6681	OK	Undetermined
217	hsa-miR-490-3p-4373215		-1.71077	0.121286	0.606189	0.654454	0.635316	37.8004	38.4549	Undetermined	Undetermined
24	hsa-miR-126-4395339		-1.72581	0.121365	0.606189	1.37517	0.385508	21.1313	22.5065	OK	OK
141	hsa-miR-30c-4373060		-1.66286	0.123915	0.606189	1.15473	0.44915	20.2218	21.3766	OK	OK
224	hsa-miR-500-4395539		-1.75337	0.124511	0.606189	1.31424	0.402138	27.6476	28.9619	OK	OK
257	hsa-miR-521-4373259		-1.62997	0.12614	0.606189	1.72516	0.302466	35.3962	37.1214	Undetermined	Undetermined
120	hsa-miR-23b-4373073		-1.67708	0.127976	0.606189	1.23433	0.425039	27.7544	28.9888	OK	Undetermined
255	hsa-miR-520b-4373252		1.7074	0.12942	0.606189	-1.33721	2.52663	37.2167	35.8795	Undetermined	Undetermined
230	hsa-miR-504-4395195		-1.61086	0.1297	0.606189	1.89235	0.269368	31.791	33.6834	Undetermined	Undetermined
307	hsa-miR-873-4395467		-1.63381	0.133168	0.606189	1.13834	0.454281	34.9342	36.0725	Undetermined	Undetermined
99	hsa-miR-20a-4373286		1.58732	0.134957	0.606189	-0.659323	1.57934	23.6013	22.942	OK	OK
176	hsa-miR-372-4373029		1.71603	0.13746	0.606189	-3.25247	9.52996	35.7983	32.5458	Undetermined	Undetermined
140	hsa-miR-30b-4373290		-1.59993	0.142349	0.606189	1.05436	0.48151	19.9765	21.0308	OK	OK
71	hsa-miR-185-4395382		-1.55227	0.142955	0.606189	0.478023	0.717961	26.0605	26.5385	OK	OK
169	hsa-miR-362-3p-4395228		-1.56549	0.145403	0.606189	1.31606	0.40163	30.3663	31.6824	Undetermined	Undetermined
308	hsa-miR-874-4395379		1.54034	0.147012	0.606189	-1.02467	2.03449	30.0474	29.0227	OK	OK
202	hsa-miR-451-4373360		-1.5368	0.156069	0.606189	1.17198	0.443812	25.1435	26.3155	OK	OK
59	hsa-miR-152-4395170		-1.49587	0.156893	0.606189	0.666999	0.629816	26.1551	26.8221	OK	OK
121	hsa-miR-24-4373072		-1.4939	0.157993	0.606189	0.341554	0.789191	20.7389	21.0805	OK	OK
81	hsa-miR-193b-4395478		-1.5193	0.158768	0.606189	0.901409	0.535364	22.486	23.3874	OK	OK
245	hsa-miR-518a-3p-4395508		-1.53614	0.15888	0.606189	0.567405	0.67483	37.8875	38.4549	Undetermined	Undetermined
13	hsa-miR-105-4395278		1.64132	0.160568	0.606189	-2.3125	4.96742	37.1108	34.7983	Undetermined	Undetermined
65	hsa-miR-17-4395419		1.48185	0.162693	0.606189	-0.52425	1.43819	21.6697	21.1454	OK	OK
208	hsa-miR-483-5p-4395449		1.51799	0.164334	0.606189	-1.48065	2.79074	29.1036	27.6229	OK	OK
113	hsa-miR-22-4373079		-1.55935	0.168371	0.606189	1.36345	0.388651	23.5794	24.9428	OK	OK
32	hsa-miR-132-4373143		1.48544	0.168834	0.606189	-0.936323	1.91364	26.2428	25.3065	OK	OK
254	hsa-miR-520a-3p-4373268		-1.49577	0.168929	0.606189	0.214435	0.861884	33.4249	33.6394	Undetermined	Undetermined
40	hsa-miR-138-4395395		-1.46639	0.169004	0.606189	1.86655	0.274228	27.5862	29.4527	OK	OK
180	hsa-miR-376a-4373026		1.5313	0.169818	0.606189	-1.99331	3.98151	29.9378	27.9445	OK	OK
14	hsa-miR-106a-4395280		1.45393	0.170381	0.606189	-0.535603	1.44955	21.5381	21.0025	OK	OK
239	hsa-miR-515-3p-4395480		-1.48671	0.171261	0.606189	0.22724	0.854267	33.8081	34.0353	Undetermined	Undetermined
215	hsa-miR-488-4395468		-1.48476	0.171766	0.606189	0.229485	0.852939	33.139	33.3684	Undetermined	Undetermined
126	hsa-miR-27b-4373068		-1.44267	0.173368	0.606189	0.355214	0.781754	25.0691	25.4243	OK	OK
124	hsa-miR-26b-4395167		-1.52333	0.175018	0.606189	0.608999	0.655652	24.6568	25.2658	OK	OK
300	hsa-miR-654-5p-4381014		1.45753	0.179686	0.606189	-1.89402	3.71669	34.5063	32.6123	Undetermined	Undetermined
227	hsa-miR-502-3p-4395194		-1.41488	0.179877	0.606189	0.71786	0.607999	30.6988	31.4167	OK	OK
297	hsa-miR-651-4381007		-1.44838	0.181436	0.606189	0.263473	0.83308	35.5798	35.8432	Undetermined	Undetermined
62	hsa-miR-15a-4373123		-1.43492	0.184538	0.606189	1.04326	0.485231	28.1793	29.2226	OK	Undetermined
197	hsa-miR-433-4373205		1.43512	0.18482	0.606189	-1.65794	3.15565	30.6809	29.023	Undetermined	OK
229	hsa-miR-503-4373228		-1.45184	0.185567	0.606189	1.54152	0.343524	32.0901	33.6316	OK	Undetermined
241	hsa-miR-516b-4395172		-1.42955	0.186625	0.606189	0.279421	0.823922	34.6828	34.9622	Undetermined	Undetermined
11	hsa-miR-101-4395364		-1.43999	0.186707	0.606189	0.712894	0.610095	29.8633	30.5762	OK	Undetermined
74	hsa-miR-18a-4395533		1.40447	0.187061	0.606189	-0.772168	1.70783	28.1234	27.3513	OK	OK
256	hsa-miR-520g-4373257		1.51382	0.190492	0.606189	-0.442203	1.35868	35.5377	35.0955	Undetermined	Undetermined
306	hsa-miR-758-4395180		1.39269	0.191297	0.606189	-2.09724	4.2789	34.7682	32.671	Undetermined	OK
173	hsa-miR-369-3p-4373032		1.50858	0.191778	0.606189	-0.448188	1.36433	33.7941	33.3459	Undetermined	Undetermined
287	hsa-miR-615-3p-4386777		-1.3997	0.195116	0.606189	0.305166	0.809349	33.1213	33.4264	Undetermined	Undetermined
218	hsa-miR-491-5p-4381053		-1.36566	0.196071	0.606189	0.414764	0.750142	27.5031	27.9179	OK	OK
240	hsa-miR-515-5p-4373242		-1.39033	0.197848	0.606189	0.313575	0.804645	35.9428	36.2564	Undetermined	Undetermined
290	hsa-miR-618-4380996		-1.36048	0.200486	0.606189	1.78997	0.289179	32.7654	34.5554	OK	Undetermined
196	hsa-miR-431-4395173		1.4282	0.201295	0.606189	-2.52837	5.76918	37.318	34.7897	Undetermined	Undetermined
190	hsa-miR-412-4373199		-1.37816	0.201447	0.606189	0.324849	0.798382	37.3552	37.6801	Undetermined	Undetermined
123	hsa-miR-26a-4395166		-1.37986	0.203902	0.606907	0.482399	0.715787	21.5441	22.0265	OK	OK
184	hsa-miR-381-4373020		1.38175	0.208568	0.606907	-1.17787	2.26242	35.5242	34.3463	Undetermined	Undetermined
283	hsa-miR-589-4395520		1.3788	0.209148	0.606907	-1.70614	3.26286	37.5632	35.8571	Undetermined	Undetermined
35	hsa-miR-134-4373299		1.33915	0.210075	0.606907	-1.32995	2.51394	28.3644	27.0344	OK	OK
182	hsa-miR-376c-4395233		1.35183	0.21275	0.606907	-1.21221	2.31692	28.3713	27.1591	OK	OK
128	hsa-miR-28-5p-4373067		-1.32389	0.212787	0.606907	0.497012	0.708573	26.0023	26.4993	OK	OK
146	hsa-miR-324-3p-4395272		-1.33363	0.219659	0.618618	0.434606	0.739896	27.082	27.5166	OK	OK
275	hsa-miR-561-4380938		-1.31262	0.221796	0.618618	0.395791	0.760073	35.3801	35.7759	Undetermined	Undetermined
77	hsa-miR-191-4395410		1.32015	0.222552	0.618618	-0.518165	1.43213	20.0318	19.5136	OK	OK
30	hsa-miR-130a-4373145		-1.32216	0.225259	0.620882	0.945858	0.519121	26.5834	27.5292	OK	OK
167	hsa-miR-34c-5p-4373036		-1.26324	0.227171	0.620935	1.95677	0.257605	28.8157	30.7725	Undetermined	Undetermined
272	hsa-miR-548d-3p-4381008		1.29496	0.234239	0.628157	-0.883115	1.84435	35.0167	34.1335	Undetermined	Undetermined
181	hsa-miR-376b-4373196		1.29332	0.234588	0.628157	-0.891744	1.85542	35.1095	34.2178	Undetermined	Undetermined
243	hsa-miR-517b-4373244		-1.2706	0.235732	0.628157	0.455798	0.729107	34.5636	35.0194	Undetermined	Undetermined
75	hsa-miR-18b-4395328		1.3009	0.237474	0.628157	-1.78626	3.44919	29.639	27.8528	OK	OK
248	hsa-miR-518e-4395506		-1.21963	0.243527	0.639014	0.557571	0.679445	32.9997	33.5573	Undetermined	Undetermined
78	hsa-miR-192-4373108		1.25881	0.250234	0.647238	-2.19365	4.57463	25.1639	22.9703	OK	OK
259	hsa-miR-523-4395497		1.29187	0.250607	0.647238	-1.68821	3.22256	38.1787	36.4905	Undetermined	Undetermined
139	hsa-miR-302c-4378072		-1.22201	0.252742	0.647651	0.55049	0.682788	37.0925	37.643	Undetermined	Undetermined
174	hsa-miR-369-5p-4373195		1.20301	0.259554	0.652556	-0.549831	1.46391	32.8602	32.3103	Undetermined	Undetermined
203	hsa-miR-452-4395440		-1.20931	0.260561	0.652556	1.14231	0.453035	29.6141	30.7564	OK	OK
170	hsa-miR-362-5p-4378092		-1.19972	0.265378	0.652556	0.674737	0.626446	28.2941	28.9688	OK	OK
53	hsa-miR-147-4373131		-1.1843	0.266626	0.652556	0.656252	0.634524	36.4935	37.1498	Undetermined	Undetermined
92	hsa-miR-200a-4378069		1.17215	0.271052	0.652556	-1.39896	2.63711	22.7265	21.3275	OK	OK
22	hsa-miR-125a-5p-4395309		-1.16071	0.271173	0.652556	0.573468	0.671999	26.6779	27.2514	OK	OK
328	RNU48-4373383		-1.15297	0.272492	0.652556	0.486481	0.713764	22.3449	22.8314	OK	OK
317	hsa-miR-892a-4395306		-1.16383	0.274419	0.652556	0.733309	0.601523	32.9637	33.697	Undetermined	Undetermined
7	hsa-let-7f-4373164		-1.21973	0.275648	0.652556	2.03308	0.244334	26.7136	28.7467	OK	OK
312	hsa-miR-886-5p-4395304		-1.14211	0.276477	0.652556	0.719979	0.607106	24.0196	24.7396	OK	OK
159	hsa-miR-339-5p-4395368		-1.17563	0.27654	0.652556	1.40023	0.37887	28.0961	29.4963	OK	OK
178	hsa-miR-374b-4381045		-1.18789	0.281156	0.658709	0.758606	0.591067	25.0932	25.8518	OK	OK
27	hsa-miR-128-4395327		-1.17779	0.284671	0.662214	0.852005	0.554014	27.9242	28.7762	OK	OK
137	hsa-miR-302a-4378070		-1.11313	0.287237	0.663477	0.65769	0.633893	36.7641	37.4218	Undetermined	Undetermined
271	hsa-miR-548c-5p-4395540		1.10167	0.289392	0.66378	-0.680051	1.6022	33.01	32.3299	OK	OK
249	hsa-miR-518f-4395499		-1.11197	0.29335	0.667468	1.74963	0.297379	34.8839	36.6336	Undetermined	Undetermined
177	hsa-miR-374a-4373028		-1.16282	0.29507	0.667468	1.01642	0.494341	25.8807	26.8971	OK	OK
100	hsa-miR-20b-4373263		1.07252	0.305101	0.685433	-0.439926	1.35653	25.9184	25.4784	OK	OK
125	hsa-miR-27a-4373287		-1.08458	0.311141	0.694247	0.330652	0.795177	23.8224	24.1531	OK	OK
82	hsa-miR-194-4373106		1.07616	0.319387	0.702557	-1.84106	3.58272	28.3417	26.5006	OK	OK
161	hsa-miR-340-4395369		-1.06589	0.320487	0.702557	0.597595	0.660855	29.6159	30.2135	OK	OK
303	hsa-miR-671-3p-4395433		1.03148	0.325452	0.702557	-0.920239	1.89243	30.8228	29.9026	OK	OK
322	hsa-miR-96-4373372		1.02305	0.327397	0.702557	-1.10085	2.14481	33.7958	32.695	Undetermined	Undetermined
47	hsa-miR-142-5p-4395359		-1.05042	0.328623	0.702557	0.589215	0.664705	29.9346	30.5239	OK	Undetermined
327	RNU44-4373384		1.01879	0.331731	0.702557	-0.478534	1.39333	24.1532	23.6747	OK	OK
111	hsa-miR-219-1-3p-4395206		1.02508	0.334598	0.702557	-0.817984	1.76294	34.3944	33.5764	Undetermined	Undetermined
213	hsa-miR-487a-4378097		0.996615	0.337243	0.702557	-1.19561	2.29041	34.7257	33.5301	Undetermined	Undetermined
157	hsa-miR-338-3p-4395363		0.995867	0.337711	0.702557	-0.903084	1.87006	31.505	30.6019	OK	OK
9	hsa-miR-1-4395333		-0.995088	0.337739	0.702557	1.42538	0.372322	33.7223	35.1477	Undetermined	Undetermined
172	hsa-miR-365-4373194		-1.02165	0.339767	0.702557	0.779283	0.582656	25.1516	25.9309	OK	OK
320	hsa-miR-93-4373302		0.982724	0.342454	0.702557	-0.385687	1.30648	25.6462	25.2606	OK	OK
221	hsa-miR-494-4395476		0.993117	0.342711	0.702557	-0.573278	1.4879	26.8402	26.2669	OK	OK
36	hsa-miR-135a-4373140		0.980415	0.348929	0.705386	-1.41962	2.67515	31.6413	30.2217	OK	OK
264	hsa-miR-541-4395312		0.994689	0.349285	0.705386	-1.31623	2.49015	37.2772	35.961	Undetermined	Undetermined
313	hsa-miR-887-4395485		-0.968544	0.352239	0.705386	1.01705	0.494125	31.7356	32.7526	Undetermined	Undetermined
91	hsa-miR-19b-4373098		0.959162	0.353803	0.705386	-0.30667	1.23685	22.22	21.9133	OK	OK
10	hsa-miR-100-4373160		-0.957249	0.354844	0.705386	0.405975	0.754726	24.7837	25.1897	OK	OK
110	hsa-miR-218-4373081		-0.959555	0.363639	0.718515	0.863138	0.549756	26.1059	26.969	OK	OK
265	hsa-miR-542-3p-4378101		-0.933492	0.369411	0.71856	0.83355	0.561147	33.4777	34.3112	Undetermined	Undetermined
210	hsa-miR-485-3p-4378095		0.94846	0.370135	0.71856	-1.63348	3.1026	33.3297	31.6963	Undetermined	Undetermined
156	hsa-miR-337-5p-4395267		0.946621	0.373793	0.71856	-0.928953	1.90389	30.2931	29.3641	OK	Undetermined
133	hsa-miR-29b-4373288		-0.937086	0.376211	0.71856	0.638985	0.642165	26.144	26.783	OK	OK
17	hsa-miR-10a-4373153		0.914763	0.381478	0.71856	-0.698937	1.62331	27.1787	26.4798	OK	OK
8	hsa-let-7g-4395393		-0.926573	0.382017	0.71856	0.329701	0.795701	24.4333	24.763	OK	OK
199	hsa-miR-449b-4381011		-0.906327	0.385718	0.71856	1.15801	0.448129	32.0617	33.2197	Undetermined	Undetermined
19	hsa-miR-122-4395356		-0.907308	0.386599	0.71856	0.901442	0.535351	33.5267	34.4282	Undetermined	Undetermined
130	hsa-miR-296-5p-4373066		-0.914154	0.390191	0.71856	0.729163	0.603254	28.21	28.9391	OK	OK
166	hsa-miR-34a-4395168		-0.883352	0.392041	0.71856	0.45057	0.731753	23.0549	23.5054	OK	OK
96	hsa-miR-203-4373095		0.883236	0.393747	0.71856	-1.57635	2.98215	28.324	26.7477	OK	OK
185	hsa-miR-382-4373019		0.899658	0.395265	0.71856	-1.65578	3.15093	36.7081	35.0523	Undetermined	Undetermined
285	hsa-miR-597-4380960		-0.883993	0.396707	0.71856	0.574822	0.671369	30.9702	31.5451	OK	Undetermined
122	hsa-miR-25-4373071		0.875756	0.398004	0.71856	-0.248611	1.18806	25.5712	25.3226	OK	OK
52	hsa-miR-146b-5p-4373178		-0.872312	0.404386	0.71856	0.717543	0.608132	22.4401	23.1577	OK	OK
90	hsa-miR-19a-4373099		0.854996	0.406958	0.71856	-0.310809	1.2404	27.2065	26.8957	OK	OK
2	hsa-let-7a-4373169		-0.88323	0.411389	0.71856	0.677943	0.625056	24.2871	24.965	OK	OK
294	hsa-miR-629-4395547		0.846076	0.412833	0.71856	-0.773433	1.70933	31.6183	30.8449	OK	OK
250	hsa-miR-519a-4395526		-0.847253	0.413368	0.71856	1.13985	0.453807	32.3734	33.5132	Undetermined	Undetermined
57	hsa-miR-149-4395366		-0.868724	0.413671	0.71856	1.20478	0.433837	27.3006	28.5053	OK	OK
209	hsa-miR-484-4381032		-0.880264	0.415133	0.71856	0.465035	0.724453	22.2154	22.6804	OK	OK
314	hsa-miR-888-4395323		-0.848602	0.416072	0.71856	0.902703	0.534884	35.7165	36.6192	Undetermined	Undetermined
295	hsa-miR-636-4395199		-0.850831	0.420094	0.71856	0.986859	0.504575	31.8067	32.7936	OK	Undetermined
38	hsa-miR-136-4373173		-0.831942	0.421292	0.71856	0.428316	0.743129	37.208	37.6363	Undetermined	Undetermined
273	hsa-miR-548d-5p-4395348		-0.824209	0.425277	0.71856	0.791459	0.577759	33.8955	34.687	Undetermined	OK
89	hsa-miR-199b-5p-4373100		-0.844898	0.425896	0.71856	0.922218	0.527697	31.7593	32.6815	OK	Undetermined
112	hsa-miR-219-5p-4373080		0.850635	0.426832	0.71856	-0.941788	1.92091	36.3942	35.4524	Undetermined	Undetermined
268	hsa-miR-548a-3p-4380948		-0.820752	0.427215	0.71856	0.507666	0.70336	36.2823	36.79	Undetermined	Undetermined
325	hsa-miR-99b-4373007		-0.837708	0.429191	0.71856	0.460712	0.726628	24.1737	24.6344	OK	OK
236	hsa-miR-511-4373236		-0.814202	0.429384	0.71856	0.45376	0.730137	29.843	30.2968	OK	OK
84	hsa-miR-196b-4395326		-0.803783	0.439965	0.732531	1.05814	0.480251	27.4015	28.4596	OK	OK
195	hsa-miR-429-4373203		0.798322	0.448717	0.737912	-1.07089	2.10073	27.8239	26.7531	Undetermined	OK
158	hsa-miR-339-3p-4395295		-0.783001	0.451982	0.737912	0.256611	0.837052	25.737	25.9937	OK	OK
29	hsa-miR-129-5p-4373171		0.808678	0.453328	0.737912	-0.460116	1.37565	29.4638	29.0037	Undetermined	Undetermined
127	hsa-miR-28-3p-4395557		-0.773959	0.454283	0.737912	0.308395	0.80754	22.7979	23.1063	OK	OK
220	hsa-miR-493-4395475		0.779857	0.455775	0.737912	-0.895821	1.86067	31.0368	30.141	OK	Undetermined
20	hsa-miR-124-4373295		-0.769482	0.458777	0.737912	1.26523	0.416032	33.0271	34.2923	Undetermined	Undetermined
201	hsa-miR-450b-5p-4395318		-0.757703	0.461922	0.737912	0.688403	0.620541	34.6143	35.3027	Undetermined	Undetermined
1	has-miR-155-4395459		0.767757	0.462641	0.737912	-0.438418	1.35512	23.3807	22.9423	OK	OK
206	hsa-miR-455-3p-4395355		-0.760861	0.466054	0.737912	0.656239	0.634531	28.0183	28.6745	OK	Undetermined
298	hsa-miR-652-4395463		-0.752615	0.466893	0.737912	0.426532	0.744048	28.6565	29.083	OK	OK
48	hsa-miR-143-4395360		-0.758568	0.467944	0.737912	0.697986	0.616432	23.7632	24.4612	OK	OK
26	hsa-miR-127-5p-4395340		0.762703	0.477146	0.748822	-0.356226	1.28007	36.4631	36.1069	Undetermined	Undetermined
304	hsa-miR-708-4395452		0.731873	0.479658	0.74918	-0.654766	1.57436	27.3594	26.7046	OK	OK
23	hsa-miR-125b-4373148		-0.712056	0.489249	0.760538	0.30009	0.812202	24.409	24.7091	OK	OK
189	hsa-miR-411-4381013		0.714764	0.4975	0.769717	-0.800565	1.74178	28.5063	27.7057	OK	OK
119	hsa-miR-23a-4373074		-0.70013	0.502195	0.771331	0.312408	0.805297	27.9811	28.2935	OK	OK
73	hsa-miR-187-4373307		-0.68935	0.503247	0.771331	1.71185	0.305268	28.2778	29.9896	Undetermined	Undetermined
231	hsa-miR-505-4395200		-0.683608	0.510807	0.779278	0.733381	0.601492	31.2024	31.9358	Undetermined	Undetermined
191	hsa-miR-422a-4395408		-0.661623	0.525358	0.797765	0.721843	0.606323	33.5077	34.2296	Undetermined	Undetermined
76	hsa-miR-190-4373110		0.64797	0.529724	0.800689	-0.56658	1.48101	32.1338	31.5672	Undetermined	Undetermined
51	hsa-miR-146b-3p-4395472		-0.632164	0.538224	0.809805	0.468329	0.722802	30.3242	30.7925	OK	OK
147	hsa-miR-324-5p-4373052		-0.62036	0.551662	0.826234	0.265112	0.832134	27.2472	27.5123	OK	OK
101	hsa-miR-21-4373090		0.606278	0.554374	0.826521	-0.310125	1.23981	22.6577	22.3476	OK	OK
103	hsa-miR-211-4373088		-0.600034	0.560463	0.828602	0.293886	0.815702	36.9779	37.2718	Undetermined	Undetermined
131	hsa-miR-299-5p-4373188		0.605842	0.562177	0.828602	-0.671106	1.59229	37.1478	36.4767	Undetermined	Undetermined
138	hsa-miR-302b-4378071		0.608008	0.5645	0.828602	-0.181811	1.13431	35.6295	35.4477	Undetermined	Undetermined
136	hsa-miR-301b-4395503		0.596408	0.565874	0.828602	-0.63884	1.55708	32.8096	32.1707	Undetermined	Undetermined
56	hsa-miR-148b-4373129		0.572215	0.576274	0.840079	-0.355011	1.279	29.418	29.063	OK	OK
286	hsa-miR-598-4395179		-0.577675	0.579827	0.84032	1.10259	0.465679	30.6954	31.798	OK	Undetermined
87	hsa-miR-199a-3p-4395415		0.571257	0.583408	0.84032	-0.4011	1.32051	25.8693	25.4682	OK	OK
258	hsa-miR-522-4395524		-0.556632	0.586573	0.84032	0.617682	0.651717	35.7357	36.3533	Undetermined	Undetermined
222	hsa-miR-495-4381078		0.561221	0.588889	0.84032	-0.990391	1.98672	30.5357	29.5453	Undetermined	Undetermined
6	hsa-let-7e-4395517		-0.551733	0.589939	0.84032	0.150033	0.90123	21.8031	21.9531	OK	OK
42	hsa-miR-139-5p-4395400		-0.548876	0.59181	0.84032	0.285575	0.820414	25.2256	25.5112	OK	OK
105	hsa-miR-214-4395417		0.54314	0.596557	0.843408	-0.328236	1.25548	24.2821	23.9539	OK	OK
301	hsa-miR-655-4381015		0.542521	0.600683	0.844269	-0.764254	1.69849	34.5178	33.7535	Undetermined	Undetermined
28	hsa-miR-129-3p-4373297		-0.535783	0.602314	0.844269	0.959607	0.514197	34.456	35.4156	Undetermined	Undetermined
214	hsa-miR-487b-4378102		0.538443	0.606193	0.845609	-1.05396	2.07622	32.2542	31.2003	Undetermined	Undetermined
219	hsa-miR-492-4373217		0.531634	0.608426	0.845609	-0.636945	1.55503	31.9685	31.3316	Undetermined	Undetermined
284	hsa-miR-590-5p-4395176		-0.524191	0.617777	0.851293	0.28001	0.823585	26.8517	27.1317	OK	OK
266	hsa-miR-542-5p-4395351		-0.501187	0.625392	0.851293	0.573775	0.671856	31.6351	32.2089	Undetermined	OK
192	hsa-miR-423-5p-4395451		-0.509731	0.626535	0.851293	0.263373	0.833138	28.2325	28.4959	OK	OK
150	hsa-miR-329-4373191		0.509031	0.627177	0.851293	-0.648671	1.56772	35.9352	35.2865	Undetermined	Undetermined
212	hsa-miR-486-5p-4378096		-0.502326	0.627841	0.851293	0.561136	0.677768	27.7513	28.3125	OK	OK
54	hsa-miR-147b-4395373		0.495106	0.629098	0.851293	-0.866117	1.82275	33.6885	32.8223	Undetermined	Undetermined
211	hsa-miR-486-3p-4395204		-0.495411	0.630684	0.851293	0.477225	0.718358	30.0701	30.5474	Undetermined	Undetermined
204	hsa-miR-453-4395429		-0.482814	0.637706	0.854218	0.190138	0.876522	36.8719	37.0621	Undetermined	Undetermined
291	hsa-miR-625-4395542		0.491606	0.638059	0.854218	-0.427582	1.34498	30.449	30.0214	OK	OK
58	hsa-miR-150-4373127		0.483179	0.640822	0.85443	-0.474698	1.38963	21.993	21.5183	OK	OK
116	hsa-miR-222-4395387		-0.454876	0.660621	0.877261	0.177576	0.884187	18.6025	18.7801	OK	OK
12	hsa-miR-103-4373158		-0.451065	0.665454	0.878659	0.271835	0.828265	26.9384	27.2102	OK	OK
115	hsa-miR-221-4373077		-0.439604	0.667031	0.878659	0.301196	0.811579	25.3886	25.6898	OK	OK
187	hsa-miR-409-5p-4395442		0.437032	0.671534	0.880326	-0.499279	1.41351	35.0303	34.5311	Undetermined	Undetermined
39	hsa-miR-137-4373301		0.43321	0.673746	0.880326	-0.299944	1.2311	33.6432	33.3432	Undetermined	Undetermined
280	hsa-miR-579-4395509		0.427119	0.679022	0.880326	-0.520448	1.4344	33.1759	32.6554	Undetermined	Undetermined
155	hsa-miR-335-4373045		0.424379	0.679032	0.880326	-0.295287	1.22713	28.8793	28.584	OK	OK
50	hsa-miR-146a-4373132		-0.418202	0.687522	0.887823	0.72791	0.603778	23.7092	24.4371	OK	OK
31	hsa-miR-130b-4373144		0.392287	0.704248	0.897787	-0.211886	1.1582	27.1936	26.9817	OK	OK
143	hsa-miR-32-4395220		-0.38848	0.705561	0.897787	0.553035	0.681585	32.3677	32.9207	Undetermined	Undetermined
251	hsa-miR-519c-3p-4373251		0.389646	0.706819	0.897787	-0.0803534	1.05728	34.1223	34.0419	Undetermined	Undetermined
85	hsa-miR-197-4373102		-0.384175	0.708233	0.897787	0.234968	0.849704	26.1327	26.3676	OK	OK
117	hsa-miR-223-4395406		0.387887	0.708924	0.897787	-0.362708	1.28584	20.7194	20.3567	OK	OK
234	hsa-miR-509-5p-4395346		0.37288	0.717089	0.9037	-0.724691	1.65255	33.1094	32.3847	Undetermined	Undetermined
315	hsa-miR-889-4395313		0.373299	0.719102	0.9037	-0.550762	1.46486	34.5683	34.0176	Undetermined	Undetermined
323	hsa-miR-98-4373009		-0.355295	0.728225	0.907995	0.313651	0.804603	28.368	28.6816	Undetermined	Undetermined
107	hsa-miR-216a-4395331		-0.353358	0.730415	0.907995	0.437015	0.738662	33.2467	33.6837	Undetermined	Undetermined
277	hsa-miR-574-3p-4395460		-0.347413	0.73469	0.907995	0.310106	0.806583	32.0086	32.3188	Undetermined	Undetermined
95	hsa-miR-202-4395474		0.345007	0.735854	0.907995	-0.386684	1.30738	34.0121	33.6254	Undetermined	Undetermined
305	hsa-miR-744-4395435		-0.349009	0.737965	0.907995	0.181338	0.881885	27.8279	28.0093	OK	OK
238	hsa-miR-513-5p-4395201		0.343947	0.73913	0.907995	-0.0669285	1.04748	32.1676	32.1007	Undetermined	Undetermined
163	hsa-miR-342-5p-4395258		0.331142	0.747192	0.914473	-0.512318	1.42634	32.9655	32.4532	Undetermined	Undetermined
49	hsa-miR-145-4395389		0.323893	0.751238	0.915587	-0.208721	1.15566	20.8973	20.6886	OK	OK
41	hsa-miR-139-3p-4395424		-0.317928	0.755242	0.915587	0.472515	0.720707	28.9454	29.4179	Undetermined	OK
4	hsa-let-7c-4373167		-0.316687	0.756476	0.915587	0.139039	0.908124	26.7621	26.9012	OK	OK
235	hsa-miR-510-4395352		0.306877	0.764842	0.92231	-0.448197	1.36433	37.5603	37.1121	Undetermined	Undetermined
151	hsa-miR-330-3p-4373047		-0.294994	0.775651	0.92701	0.176804	0.884661	31.5739	31.7507	OK	Undetermined
63	hsa-miR-15b-4373122		0.290239	0.778975	0.92701	-0.29349	1.2256	27.8199	27.5264	OK	OK
261	hsa-miR-532-3p-4395466		-0.284885	0.780018	0.92701	0.117941	0.921502	25.8501	25.968	OK	OK
183	hsa-miR-379-4373349		0.287895	0.780045	0.92701	-0.341283	1.26688	29.4359	29.0946	OK	Undetermined
279	hsa-miR-576-5p-4395461		-0.274263	0.789019	0.932269	0.160353	0.894806	36.3182	36.4785	Undetermined	Undetermined
168	hsa-miR-361-5p-4373035		0.268909	0.794945	0.932269	-0.165166	1.12129	27.1089	26.9437	OK	OK
102	hsa-miR-210-4373089		0.263761	0.795814	0.932269	-0.161703	1.11861	23.957	23.7953	OK	OK
278	hsa-miR-576-3p-4395462		0.268842	0.795839	0.932269	-0.31378	1.24296	33.0063	32.6925	OK	Undetermined
200	hsa-miR-450a-4395414		-0.260378	0.799692	0.933448	0.237882	0.847989	32.7808	33.0187	Undetermined	Undetermined
316	hsa-miR-891a-4395302		-0.254828	0.802653	0.933583	0.313312	0.804792	32.5925	32.9058	Undetermined	Undetermined
242	hsa-miR-517a-4395513		-0.250009	0.806848	0.93449	0.195119	0.873501	30.5783	30.7734	Undetermined	OK
253	hsa-miR-519e-4395481		-0.243054	0.8115	0.93449	0.0704431	0.952345	34.5519	34.6224	Undetermined	Undetermined
252	hsa-miR-519d-4395514		-0.243276	0.81198	0.93449	0.393573	0.761242	35.9214	36.315	Undetermined	Undetermined
288	hsa-miR-615-5p-4395464		0.235669	0.81885	0.939101	-0.272698	1.20807	36.3985	36.1258	Undetermined	Undetermined
281	hsa-miR-582-3p-4395510		-0.232549	0.821806	0.939207	0.249523	0.841175	33.6935	33.943	Undetermined	Undetermined
70	hsa-miR-184-4373113		-0.222449	0.82768	0.942365	0.255899	0.837465	30.7639	31.0198	Undetermined	OK
98	hsa-miR-205-4373093		-0.219659	0.830316	0.942365	0.541994	0.686821	31.1214	31.6634	Undetermined	Undetermined
247	hsa-miR-518d-3p-4373248		0.216189	0.833388	0.942591	-0.25812	1.19592	36.5363	36.2782	Undetermined	Undetermined
114	hsa-miR-220c-4395322		0.21384	0.836745	0.943135	-0.204599	1.15237	36.4667	36.2621	Undetermined	Undetermined
88	hsa-miR-199a-5p-4373272		-0.203886	0.843416	0.947399	0.144565	0.904652	30.1556	30.3002	Undetermined	Undetermined
232	hsa-miR-506-4373231		0.196586	0.847497	0.948734	-0.169038	1.12431	33.4249	33.2558	Undetermined	Undetermined
33	hsa-miR-133a-4395357		-0.177854	0.861399	0.961017	0.244001	0.8444	26.9196	27.1636	OK	OK
193	hsa-miR-424-4373201		0.167099	0.86993	0.967245	-0.278896	1.21327	32.8511	32.5722	Undetermined	Undetermined
55	hsa-miR-148a-4373130		0.15864	0.876222	0.970949	-0.0852366	1.06086	26.9027	26.8175	OK	OK
324	hsa-miR-99a-4373008		-0.149014	0.883758	0.973399	0.0501027	0.965868	24.5291	24.5792	OK	OK
260	hsa-miR-525-3p-4395496		0.148996	0.884368	0.973399	-0.133197	1.09672	35.7947	35.6615	Undetermined	Undetermined
148	hsa-miR-326-4373050		-0.136082	0.893929	0.980632	0.0833977	0.943832	34.5624	34.6458	Undetermined	Undetermined
3	hsa-let-7b-4395446		0.130982	0.898781	0.981323	-0.0660358	1.04684	20.7761	20.7101	OK	OK
162	hsa-miR-342-3p-4395371		0.130567	0.900543	0.981323	-0.0803971	1.05731	21.1753	21.0949	OK	OK
15	hsa-miR-106b-4373155		0.120927	0.905995	0.983995	-0.0569906	1.04029	24.9461	24.8891	OK	OK
142	hsa-miR-31-4395390		-0.115776	0.910884	0.98604	0.162792	0.893295	23.7008	23.8636	OK	OK
269	hsa-miR-548b-5p-4395519		0.0997364	0.922258	0.987719	-0.0740531	1.05267	32.2414	32.1673	Undetermined	OK
46	hsa-miR-142-3p-4373136		0.0887627	0.930712	0.987719	-0.041251	1.02901	23.6631	23.6219	OK	OK
244	hsa-miR-517c-4373264		-0.0811395	0.936836	0.987719	0.11153	0.925606	32.041	32.1525	Undetermined	Undetermined
72	hsa-miR-186-4395396		-0.0767236	0.940152	0.987719	0.0180037	0.987598	23.615	23.633	OK	OK
270	hsa-miR-548c-3p-4380993		0.075126	0.941779	0.987719	-0.0772778	1.05503	37.0134	36.9361	Undetermined	Undetermined
198	hsa-miR-449a-4373207		-0.0691129	0.945969	0.987719	0.104672	0.930016	30.3967	30.5013	Undetermined	OK
5	hsa-let-7d-4395394		0.0683107	0.946903	0.987719	-0.0245321	1.01715	24.6027	24.5782	OK	OK
86	hsa-miR-198-4395384		0.061946	0.952135	0.987719	-0.0508735	1.03589	31.9323	31.8814	OK	Undetermined
282	hsa-miR-582-5p-4395175		0.0619868	0.952503	0.987719	-0.0681472	1.04837	36.4186	36.3504	Undetermined	Undetermined
34	hsa-miR-133b-4395358		0.0583826	0.954288	0.987719	-0.0990133	1.07104	32.0689	31.9699	OK	OK
135	hsa-miR-301a-4373064		0.0597262	0.954465	0.987719	-0.0583111	1.04125	27.6232	27.5649	OK	OK
144	hsa-miR-320-4395388		0.0575088	0.955176	0.987719	-0.0263172	1.01841	20.9973	20.971	OK	OK
226	hsa-miR-501-5p-4373226		-0.050988	0.960726	0.987719	0.0348358	0.976143	27.5863	27.6211	OK	OK
274	hsa-miR-551b-4380945		-0.0492134	0.961585	0.987719	0.0466184	0.968203	34.813	34.8596	Undetermined	Undetermined
108	hsa-miR-216b-4395437		0.0487393	0.962285	0.987719	-0.0626627	1.04439	35.4749	35.4123	Undetermined	Undetermined
205	hsa-miR-454-4395434		-0.0419317	0.967452	0.987719	0.0304255	0.979131	25.1478	25.1782	OK	OK
16	hsa-miR-107-4373154		0.039608	0.969136	0.987719	-0.0303	1.02122	30.0765	30.0462	Undetermined	Undetermined
186	hsa-miR-383-4373018		0.0354738	0.972228	0.987719	-0.050616	1.03571	35.1126	35.062	Undetermined	Undetermined
237	hsa-miR-512-3p-4381034		-0.0346117	0.972925	0.987719	0.0602923	0.95907	34.2007	34.261	Undetermined	Undetermined
18	hsa-miR-10b-4395329		0.0335157	0.97413	0.987719	-0.0466638	1.03287	25.5341	25.4874	OK	OK
132	hsa-miR-29a-4395223		0.031226	0.975673	0.987719	-0.0127423	1.00887	21.418	21.4052	OK	OK
289	hsa-miR-616-4395525		0.0216191	0.98311	0.992185	-0.0305293	1.02139	36.4834	36.4528	Undetermined	Undetermined
233	hsa-miR-508-3p-4373233		-0.0106116	0.99173	0.996712	0.0168542	0.988386	33.1739	33.1908	Undetermined	Undetermined
225	hsa-miR-501-3p-4395546		0.00813804	0.993674	0.996712	-0.0108629	1.00756	35.6528	35.642	Undetermined	Undetermined
109	hsa-miR-217-4395448		-0.00340481	0.997366	0.997366	0.00319014	0.997791	34.3316	34.3348	Undetermined	Undetermined
PIPE-T output tab-separated text file containing the results of the differential expression analysis.

## Sheet: Table S5
Table S5. Raw data file for NSLC dataset
miRNA	GSM1054691_ADC1-A_dot.txt	GSM1054692_ADC2-A_dot.txt	GSM1054693_ADC3-A_dot.txt	GSM1054694_ADC4-A_dot.txt	GSM1054695_ADC5-A_dot.txt	GSM1054696_ADC6-A_dot.txt	GSM1054697_ADC7-A_dot.txt	GSM1054698_ADC8-A_dot.txt	GSM1054699_ADC9-A_dot.txt	GSM1054700_ADC10-A_dot.txt	GSM1054701_ADC11-A_dot.txt	GSM1054702_ADC12-A_dot.txt	GSM1054703_ADC13-A_dot.txt	GSM1054704_ADC14-A_dot.txt	GSM1054705_ADC15-A_dot.txt	GSM1054706_ADC16-A_dot.txt	GSM1054707_ADC17-A_dot.txt	GSM1054708_ADC18-A_dot.txt	GSM1054709_ADC19-A_dot.txt	GSM1054710_ADC20-A_dot.txt	GSM1054711_SCC1-A_dot.txt	GSM1054712_SCC2-A_dot.txt	GSM1054713_SCC3-A_dot.txt	GSM1054714_SCC4-A_dot.txt	GSM1054715_SCC5-A_dot.txt	GSM1054716_SCC6-A_dot.txt	GSM1054717_SCC7-A_dot.txt	GSM1054718_SCC8-A_dot.txt	GSM1054719_SCC9-A_dot.txt	GSM1054720_SCC10-A_dot.txt	GSM1054721_SCC11-A_dot.txt	GSM1054722_SCC12-A_dot.txt	GSM1054723_SCC13-A_dot.txt	GSM1054724_SCC14-A_dot.txt	GSM1054725_SCC15-A_dot.txt	GSM1054726_SCC16-A_dot.txt	GSM1054727_SCC17-A_dot.txt	GSM1054728_SCC18-A_dot.txt	GSM1054729_SCC19-A_dot.txt	GSM1054730_SCC20-A_dot.txt	GSM1054731_SCC21-A_dot.txt	GSM1054732_SCC22-A_dot.txt	GSM1054733_SCC23A_dot.txt	GSM1054734_SCC24-A_dot.txt
MammU6-4395470	20.826	20.778	20.308	20.873	20.97	21.825	19.711	25.937	19.929	19.91	25.94	20.334	20.252	22.251	19.249	19.172	20.169	19.851	20.158	20.016	21.328	21.059	21.157	20.885	24.747	21.368	20.115	20.422	20.769	20.184	22.422	19.744	21.793	20.69	21.639	20.449	21.124	23.187	21.916	20.336	23.189	22.07	19.526	22.488
RNU44-4373384	24.874	25.094	24.17	23.949	24.035	26.141	24.056	26.182	21.923	25.068	24.99	25.891	24.263	26.442	25.131	25.209	25.052	25.047	26.48	26.581	25.019	26.366	25.162	25.888	26.781	25.302	25.964	26.196	25.512	24.273	25.625	25.33	24.77	25.573	26.142	25.874	25.779	27.351	26.052	25.123	29.744	25.449	24.486	26.8
RNU48-4373383	23.129	23.033	22.752	22.587	22.963	23.76	23.561	24.595	20.96	22.596	22.979	23.309	23.815	24.34	22.604	22.661	23.808	23.138	23.961	23.036	23.329	23.931	23.411	23.46	24.115	23.407	23.195	23.25	23.469	23.992	23.299	23.192	23.276	23.85	23.962	22.901	23.292	25.018	22.944	22.405	24.859	23.392	22.656	25.783
ath-miR159a-4373390	40	40	40	40	40	40	40	40	40	40	40	40	40	40	40	40	40	40	40	40	40	40	40	40	40	40	40	40	40	40	40	40	40	40	40	40	40	40	40	40	40	40	40	40
has-miR-155-4395459	37.757	40	36.983	40	37.142	40	40	35.592	40	40	37.29	25.925	26.351	25.235	26.503	28.183	26.596	25.893	26.369	27.221	40	33.641	38.325	40	40	40	40	40	40	40	38.257	40	40	40	39.049	40	40	40	40	40	28.239	27.05	27.04	27.174
hsa-let-7a-4373169	27.1	26.525	26.643	27.496	26.522	25.973	27.455	28.188	26.184	27.015	28.425	28.411	29.544	40	28.342	30.113	28.678	29.096	31.401	31.086	27.748	27.883	28.405	28.829	29.426	28.417	29.23	28.656	28.672	27.121	27.475	26.923	28.267	27.954	28.559	27.614	26.946	30.812	29.226	28.375	39.848	29.645	29.453	29.059
hsa-let-7b-4395446	24.709	24.232	24.608	25.033	23.612	22.24	26.434	23.66	24.618	24.256	24.376	24.916	26.051	24.756	24.87	25.467	26.168	25.293	26.785	27.019	24.266	24.343	25.851	25.835	24.857	24.571	25.875	25.339	26.318	24.821	23.726	24.321	25.265	24.987	25.101	24.536	23.531	25.594	25.5	25.121	30.194	24.851	26.668	25.464
hsa-let-7c-4373167	28.477	27.968	28.356	29.82	28.723	26.827	31.929	29.089	29.116	28.499	29.469	28.899	29.948	29.073	28.747	29.627	29.576	28.985	31.578	31.83	28.832	28.218	29.605	29.119	28.781	29.624	29.761	28.896	29.866	29.061	26.917	28.017	28.929	29.641	29.839	27.537	27.947	30.199	30.46	30.081	35.299	30.755	31.201	29.264
hsa-let-7d-4395394	27.424	26.545	27.591	27.408	26.597	26.355	28.104	27.571	26.772	27.328	27.93	27.311	27.989	27.626	27.014	29.163	28.146	27.969	29.621	30.632	27.604	27.852	27.842	28.848	29.532	27.902	29.201	28.472	28.506	27.211	27.463	27.288	28.572	26.975	28.37	27.151	26.75	28.841	28.857	27.924	32.403	28.038	28.835	27.904
hsa-let-7e-4395517	24.429	24.229	24.09	25.094	24.144	23.541	24.817	25.896	23.556	24.341	25.242	25.286	25.948	25.385	25	26.288	25.619	25.637	26.677	27.382	25.228	24.995	25.219	25.744	27.23	25.777	26.726	25.992	25.435	24.771	24.512	24.531	25.37	24.681	25.662	24.276	24.033	26.909	25.236	25.222	30.666	26.612	26.038	25.768
hsa-let-7f-4373164	30.471	30.518	29.922	30.484	29.889	30.566	31.069	32.816	29.65	30.664	31.76	32.509	33.284	31.845	35.183	34.584	33.879	33.746	35.636	35.649	31.063	31.225	31.406	32.345	37.73	31.712	34.168	32.002	31.354	31.027	31.844	31.316	33.677	31.567	34.086	33.425	31.172	38.533	34.503	35.975	40	38.779	40	32.411
hsa-let-7g-4395393	26.05	25.967	26.002	26.566	25.251	26.064	26.671	27.405	25.743	26.134	27.026	26.04	26.806	26.73	26.647	28.549	26.519	26.537	28.09	28.145	26.535	26.762	27.579	27.733	29.061	27.851	27.744	27.233	27.289	27.038	26.533	26.555	27.085	26.419	26.879	26.531	25.995	28.139	27.085	26.496	31.282	28.148	27.424	27.905
hsa-miR-1-4395333	35.036	33.656	34.663	35.94	37.274	33.527	36.418	34.53	34.383	34.526	36.877	34.163	40	39.51	35.167	38.728	37.869	39.237	37.02	39.192	33.663	36.943	35.706	31.003	37.207	40	37.223	38.492	37.567	40	33.992	33.796	35.762	34.276	33.738	33.287	32.759	31.652	35.618	38.204	40	40	32.204	33.643
hsa-miR-100-4373160	25.508	25.363	24.616	26.77	24.32	24.961	27.806	27.289	24.266	25.672	29.333	25.1	25.904	25.963	25.426	27.724	26.408	25.426	26.977	27.8	24.429	25.191	26.652	26.052	28.968	26.954	26.173	25.869	25.747	26.681	25.533	25.367	27.277	26.897	26.104	25.038	25.505	26.822	25.55	24.95	26.248	27.828	27.24	27.603
hsa-miR-101-4395364	32.569	32.222	32.177	32.407	30.884	33.189	32.157	33.972	32.657	32.949	33.226	32.046	34.667	32.297	33.599	36.002	33.603	33.45	34.083	34.795	31.34	31.351	33.398	34.53	33.382	33.144	33.526	31.669	33.645	32.401	32.604	33.067	33.777	31.231	31.698	31.549	31.028	31.974	31.688	32.513	36.951	37.564	33.993	33.901
hsa-miR-103-4373158	27.984	27.033	28.106	27.883	27.285	27.249	26.934	28.694	27.883	27.913	28.946	28.562	28.903	28.539	28.653	30.891	29.159	28.927	30.152	30.876	28.282	28.276	28.636	29.065	30.5	29.072	29.32	29.064	28.673	28.985	28.132	28.182	28.121	28.205	29.483	28.272	27.703	28.717	29.152	29.002	32.414	28.641	28.122	29.399
hsa-miR-105-4395278	40	32.741	40	40	40	40	32.326	40	40	40	40	40	34.266	33.951	40	39.728	40	40	40	40	33.756	34.976	40	34.902	40	40	36.586	40	33.246	37.524	40	40	40	36.18	38.279	40	32.202	40	36.148	40	40	40	36.756	36.089
hsa-miR-106a-4395280	23.686	22.962	24.172	23.073	22.079	23.98	21.269	25.511	22.991	23.869	25.667	23.752	24.053	23.643	24.516	25.978	24.788	24.197	25.338	25.812	24.064	24.886	22.855	24.978	27.2	24.651	24.533	25.309	24.332	23.219	24.087	24.185	23.24	23.278	24.97	24.945	22.536	24.681	25.077	25.433	30.41	25.598	23.635	23.797
hsa-miR-106b-4373155	27.174	27.392	27.888	27.423	26.187	28.784	26.1	28.65	27.325	28.094	30.101	28.015	28.736	28.236	29.653	30.475	29.106	28.825	29.681	29.834	27.083	27.991	28.146	28.547	32.376	28.299	27.614	28.167	28.256	27.145	27.951	28.769	27.918	26.799	28.431	28	27.034	27.871	27.335	28.158	31.975	28.72	28.127	28.645
hsa-miR-107-4373154	40	35.449	35.542	37.741	33.807	34.212	32.769	34.527	31.329	39.474	37.324	36.278	33.493	34.637	34.906	35.586	36.575	40	36.336	40	36.693	35.023	33.136	37.075	35.85	36.783	40	35.306	37.487	33.895	33.39	40	40	33.951	40	40	35.415	40	40	35.824	40	37.92	33.725	36.575
hsa-miR-10a-4373153	26.969	26.072	28.093	28.957	27.94	27.608	26.02	28.241	29.191	26.272	28.051	28.278	28.984	27.781	28.513	30.544	28.075	27.702	28.89	29.466	27.475	27.879	29.135	28.613	30.003	29.348	28.956	28.806	28.998	29.42	28.335	28.105	29.07	28.391	28.277	27.471	28.006	29.362	29.567	27.226	30.345	29.322	28.765	28.837
hsa-miR-10b-4395329	31.695	29.779	33.002	35.61	33.034	33.917	26.964	32.828	32.629	28.732	31.465	34.94	34.705	33.333	36.696	40	36.965	31.402	37.417	40	29.942	34.034	39.066	32.758	30.372	36.672	31.091	31.301	35.975	33.396	34.17	33.035	32.151	32.056	31.058	31.21	31.043	33.764	36.978	30.204	40	36.222	35.296	36.774
hsa-miR-122-4395356	40	40	40	40	40	40	34.461	40	40	40	40	40	40	34.633	40	40	40	40	40	40	40	38.076	40	40	40	40	40	40	40	40	40	40	40	40	40	40	40	40	40	40	40	40	40	40
hsa-miR-124-4373295	31.251	34.93	30.519	33.812	33.028	36.35	31.392	40	29.38	28.577	40	30.855	29.522	38.663	32.354	31.139	30.596	30.144	30.081	30.36	34.03	31.947	30.659	29.47	36.191	32.111	27.157	28.242	30.619	31.624	39.423	30.363	32.55	29.125	26.091	26.892	35.266	30.075	28.272	27.83	25.729	34.145	31.079	40
hsa-miR-125a-3p-4395310	34.977	34.013	34.355	35.638	33.658	32.067	34.743	32.349	34.312	36.145	32.516	33.142	32.87	32.964	33.836	32.976	40	33.444	35.652	36.451	33.835	33.932	33.106	32.911	32.871	37.793	33.437	34.362	32.954	33.967	33.63	33.286	37.165	34.038	33.448	33.954	33.653	33.878	34.933	32.849	33.692	33.961	35.223	35.233
hsa-miR-125a-5p-4395309	27.86	27.857	28.893	28.905	27.723	26.616	27.766	28.266	27.777	28.249	27.068	26.989	28.573	27.567	27.063	27.267	28.528	27.789	28.938	29.047	27.938	28.276	30.009	29.423	29.855	30.211	29.937	29.519	29.022	28.726	27.969	27.872	29.607	28.743	29.11	27.953	27.436	28.818	29.482	28.613	29.523	28.142	28.747	28.006
hsa-miR-125b-4373148	25.826	26.124	25.97	27.381	25.378	25.646	28.016	26.96	25.625	26.031	27.466	26.325	26.985	26.932	26.281	27.039	27.396	26.044	27.817	28.618	25.44	25.587	27.226	26.388	26.228	27.106	26.53	25.968	26.419	27.068	26.305	25.973	26.938	26.974	26.027	25.73	26.183	27.062	26.68	25.535	27.586	27.897	27.191	27.94
hsa-miR-126-4395339	22.887	20.902	21.799	22.837	22.374	20.747	23.821	23.152	22.279	22.542	22.674	20.594	23.75	22.063	21.444	23.256	22.326	22.639	22.562	23.41	22.356	21.161	23.249	22.833	24.195	25.046	23.658	22.839	23.179	24.053	22.076	20.943	24.435	23.515	23.679	21.933	21.123	24.198	24.267	23.583	27.277	23.72	24.328	23.359
hsa-miR-127-3p-4373147	27.731	29.745	26.849	29.011	28.591	29.185	31.398	29.138	30.858	29.686	26.59	29.667	30.102	30.824	28.996	30.891	30.983	28.705	29.907	29.857	27.407	29.298	29.761	28.457	28.624	30.611	29.122	27.76	28.728	29.171	28.503	28.826	28.618	28.972	27.611	27.964	28.257	27.492	29.055	26.676	29.103	29.834	28.989	29.707
hsa-miR-127-5p-4395340	40	40	38.138	40	40	40	40	40	40	40	40	40	40	40	40	40	40	40	40	40	40	40	40	40	40	40	40	40	40	40	40	40	40	40	40	40	40	40	40	40	40	40	40	40
hsa-miR-128-4395327	32.481	31.206	31.716	33.562	30.806	32.462	30.972	33.773	32.132	32.829	32.058	31.886	34.018	32.285	33.031	33.236	33.786	33.668	34.15	35.056	31.255	33.058	31.112	31.6	33.236	32.425	32.573	31.883	32.481	30.598	31.563	32.808	31.727	29.933	33.099	31.133	30.257	34.282	33.542	33.591	40	31.913	31.367	33.318
hsa-miR-129-3p-4373297	40	40	40	40	40	40	40	40	34.511	38.933	40	40	40	36.428	40	40	40	40	40	40	40	40	31.817	40	40	40	40	40	40	31.999	40	33.685	40	40	40	40	40	40	40	40	40	38.201	40	40
hsa-miR-129-5p-4373171	40	40	40	40	40	40	40	40	40	40	40	40	40	40	40	40	40	40	40	40	40	40	40	40	40	40	40	40	40	40	40	40	40	40	40	40	40	40	40	40	40	40	40	40
hsa-miR-130a-4373145	28.736	27.422	29.969	30.204	28.096	27.551	28.912	29.558	28.215	29.314	31.504	30.01	30.702	29.652	29.754	34.008	30.659	31.176	31.615	32.737	28.723	28.902	30.769	31.972	32.361	31.616	30.874	30.778	40	30.451	28.933	28.392	30.405	30.142	30.429	30.172	27.758	30.621	31.556	31.099	39.023	32.403	32.28	29.467
hsa-miR-130b-4373144	30.907	30.389	32.302	29.967	29.515	30.902	28.034	31.788	30.483	31.047	31.646	32.485	31.765	31.156	33.024	33.702	32.328	31.685	32.785	36.824	29.768	30.141	29.685	31.022	33.654	30.281	29.978	30.414	30.531	29.879	29.988	32.694	30.063	30.157	30.724	30.325	29.194	31.138	31.885	31.834	38.234	31.115	30.129	30.874
hsa-miR-132-4373143	26.704	27.175	27.216	27.294	25.763	26.893	25.956	27.813	27.273	26.945	30.05	27.282	27.785	26.809	27.721	28.571	28.079	28.272	29.042	28.696	26.204	27.676	27.486	27.403	30.958	27.993	28.775	27.561	26.999	27.456	27.232	28.036	27.736	27.355	28.333	27.118	26.576	28.725	26.836	26.739	33.037	27.877	27.677	27.655
hsa-miR-133a-4395357	30.923	30.002	30.625	32.29	32.443	29.034	34.191	32.404	31.496	30.328	31.946	29.488	31.297	30.054	29.29	30.374	29.684	31.376	33.176	31.975	31.399	30.373	33.139	30.293	30.062	36.612	32.167	30.957	32.434	32.986	30.635	29.696	31.699	33.323	32.965	30.647	29.791	34.957	35.188	32.656	36.815	34.283	32.732	31.065
hsa-miR-133b-4395358	34.634	33.416	35.447	34.475	40	33.364	40	35.514	36.336	33.009	35.094	32.723	34.3	33.548	32.988	34.428	33.568	36.803	40	34.997	36.143	34.791	36.452	32.991	33.587	40	34.976	33.55	40	36.321	33.531	33.195	39.72	40	36.724	36.331	33.674	38.103	36.532	38.862	40	40	36.258	33.71
hsa-miR-134-4373299	33.475	34.492	31.808	34.009	37.335	32.486	40	33.678	37.623	40	30.292	34.304	35.569	33.973	33.404	34.968	40	33.677	33.443	35.184	32.375	37.835	35.009	33.306	32.555	39.535	34.7	33.403	34.099	35.295	32.255	33.637	33.725	34.239	34.454	35.311	33.179	31.893	37.583	32.206	35.897	35.186	33.254	32.618
hsa-miR-135a-4373140	34.078	32.836	31.758	33.563	32.186	34.508	32.411	35.117	32.453	32.872	34.547	33.709	34.908	36.045	40	40	34.867	35.647	34.827	40	33.246	33.406	35.373	34.364	35.777	37.164	36.877	36.185	34.551	39.931	33.281	33.027	40	33.481	33.423	31.642	32.392	34.624	31.205	32.823	40	40	37.709	40
hsa-miR-135b-4395372	27.691	29.147	27.045	26.976	25.959	29.877	29.816	29.253	26.151	26.935	27.992	28.163	28.362	28.625	30.343	31.967	29.423	27.469	29.699	30.329	27.725	28.21	30.562	31.009	31.012	30.93	29.455	31.578	29.146	29.418	28.899	29.956	32.098	30.799	28.463	26.54	28.55	30.618	25.791	28.09	33.708	29.224	29.098	29.232
hsa-miR-136-4373173	40	40	40	40	40	37.626	40	40	40	40	39.103	40	40	40	40	40	40	40	40	40	36.168	40	40	40	40	39.19	40	40	40	40	40	40	40	40	40	40	38.016	35.042	39.763	38.788	38.883	40	40	39.496
hsa-miR-137-4373301	40	40	40	33.222	32.775	40	40	33.907	40	40	40	40	34.525	40	40	40	40	33.909	40	40	40	33.089	40	40	40	40	40	40	32.73	36.164	40	34.446	40	40	33.868	34.372	34.664	40	40	33.147	40	40	40	40
hsa-miR-138-4395395	29.797	27.621	29.256	30.045	28.478	26.125	27.066	29.391	30.211	29.162	29.737	25.564	30.226	29.31	26.427	29.955	28.286	27.846	29.835	30.919	28.053	27.488	30.319	29.178	30.784	29.424	29.512	29.261	26.523	26.186	27.826	26.732	32.131	27.928	30.214	27.971	27.179	30.537	28.644	30.514	32.596	28.969	29.914	30.317
hsa-miR-139-3p-4395424	40	40	40	40	40	33.89	40	40	40	40	38.247	40	40	34.384	39.572	40	40	40	40	40	40	40	40	40	33.852	40	40	40	40	40	40	40	40	40	40	40	38.275	40	40	40	40	40	40	40
hsa-miR-139-5p-4395400	29.849	28.028	29.457	29.563	29.177	27.183	28.979	30.357	30.019	29.525	29.437	28.535	30.972	28.671	27.205	27.782	29.016	29.574	30.031	31.285	29.806	28.475	30.517	29.2	28.31	31.487	30.32	28.977	29.925	30.616	29.409	27.41	30.076	32.241	32.426	29.127	28.364	32.295	35.512	30.636	40	30.246	32.032	29.986
hsa-miR-140-3p-4395345	30.597	29.667	30.467	31.417	30.107	28.69	31.49	31.773	31.872	30.638	31.4	29.459	29.991	30.076	29.079	29.692	30.054	29.638	30.2	30.638	30.471	30.314	32.195	30.166	28.616	31.573	30.602	30.047	30.659	32.24	31.051	29.835	31.849	31.813	32.154	31.269	30.284	33.433	32.795	30.517	34.522	30.959	30.411	31.057
hsa-miR-140-5p-4373374	26.587	26.144	26.596	27.653	26.399	26.492	27.535	27.635	27.14	26.952	28.586	26.195	26.831	26.926	27.427	29.039	27.313	26.489	27.36	27.643	25.945	26.356	28.044	26.827	26.12	29.218	27.266	26.492	27.111	28.133	27.213	26.947	27.964	27.768	26.963	26.266	26.203	27.507	27.716	26.52	31.499	29.144	28.674	28.128
hsa-miR-141-4373137	25.673	25.465	26.767	27.748	24.964	26.878	25.971	26.78	25.805	27.928	26.681	28.764	29.887	26.699	28.918	30.951	29.011	28.563	29.561	29.003	26.804	27.069	28.419	29.063	29.719	25.867	27.81	27.965	28.614	27.137	25.814	28.764	27.397	27.685	28.963	27.379	26.188	26.991	27.023	28.243	32.49	27.923	28.859	27.674
hsa-miR-142-3p-4373136	26.94	26.326	26.955	27.506	25.589	27.721	27.652	27.457	28.342	27.914	28.532	27.554	28.213	27.419	29.229	30.585	29.213	27.903	27.88	29.515	25.387	26.292	28.049	27.859	32.351	28.427	27.122	26.985	27.066	27.651	27.603	28.416	28.982	28.227	27.419	27.318	26.283	27.49	25.96	26.373	31.004	28.994	29.705	30.177
hsa-miR-142-5p-4395359	32.32	32.306	33.419	33.599	30.841	32.431	33.586	32.048	33.308	32.801	33.045	32.934	35.394	31.091	36.325	34.785	34.396	34.545	33.237	37.28	30.975	31.495	33.573	33.012	37.928	34.402	33.472	33.505	32.153	34.201	32.447	35.513	34.861	34.738	32.145	33.289	32.221	33.166	32.901	34.704	40	33.243	38.405	36.66
hsa-miR-143-4395360	25.29	25.678	26.013	26.878	26.078	25.269	27.064	27.092	26.205	26.379	27.131	25.488	26.564	26.359	26.114	28.389	26.214	26.847	27.927	27.651	26.149	25.482	27.444	26.196	26.651	28.79	26.939	26.056	27.25	27.269	26.38	26.029	28.06	26.92	26.706	25.764	25.596	27.694	27.744	26.524	30.255	28.403	27.779	27.095
hsa-miR-145-4395389	22.716	22.43	23.095	23.832	23.274	21.365	24.64	23.907	23.599	23.296	23.579	22.843	24.025	23.473	21.86	22.632	22.985	23.397	25.502	25.004	23.397	22.595	24.116	22.841	21.554	25.563	24.144	23.056	24.299	24.021	23.257	22.062	24.422	24.642	24.16	23.119	22.984	25.621	25.713	23.841	27.154	24.751	23.973	24.734
hsa-miR-146a-4373132	23.37	22.438	24.463	24.832	22.879	24.242	24.912	23.88	25.099	24.176	23.946	24.265	24.855	24.542	24.922	27.499	24.956	24.008	25.313	24.257	23.04	23.092	25.104	24.256	25.297	24.52	24.426	24.087	24.142	25.493	23.615	24.701	26.183	24.707	23.882	24.218	22.356	25.11	25.254	23.763	27.448	25.911	25.699	25.997
hsa-miR-146b-3p-4395472	35.821	32.755	33.645	33.733	31.214	35.54	33.784	32.689	40	33.297	33.247	33.536	36.218	33.394	32.582	34.049	34.793	32.815	34.495	33.779	32.305	33.936	33.392	32.426	33.668	40	32.803	35.618	34.108	37.772	34.845	36.614	36.589	35.894	32.99	32.872	32.514	33.104	40	32.228	32.926	33.919	36.427	36.203
hsa-miR-146b-5p-4373178	24.858	23.839	24.894	24.535	23.228	24.835	25.195	24.801	25.49	24.134	24.778	24.255	24.671	24.393	24.561	26.444	25.666	24.105	24.97	25.203	24.374	24.512	25.181	25.116	27.242	26.44	25.763	25.215	25.057	26.019	24.664	24.901	26.85	25.622	25.057	24.292	23.461	26.041	26.175	23.787	27.779	26.53	26.287	25.5
hsa-miR-147-4373131	40	39.54	40	40	40	40	40	40	40	40	40	40	40	40	40	40	40	40	40	40	40	40	40	40	40	40	40	40	40	40	40	40	40	40	35.23	40	40	40	40	40	40	40	40	40
hsa-miR-147b-4395373	36.273	40	37.226	40	35.167	40	35.742	38.4	40	40	40	40	35.12	35.046	40	40	40	36.026	35.172	40	39.628	40	35.175	36.065	40	34.438	35.429	34.432	36.363	35.949	40	40	38.08	40	36.463	40	40	40	40	40	34.175	38.303	40	35.058
hsa-miR-148a-4373130	27.861	28.725	28.425	28.347	28.887	29.717	28.815	30.013	28.698	28.379	31.567	28.707	31.024	29.273	29.809	32.205	29.848	29.42	30.807	30.799	27.324	28.91	30.181	30.18	31.157	30.755	28.956	29.135	29.751	29.087	29.275	29.715	30.038	29.413	28.96	28.41	27.945	29.738	28.267	27.786	34.037	30.837	30.348	31.629
hsa-miR-148b-4373129	32.151	31.62	31.981	32.907	31.721	32.436	31.755	33.105	32.2	32.927	31.979	31.914	33.106	34.206	32.801	35.784	32.962	32.336	34.093	34.567	31.556	32.165	33.294	33.349	35.666	32.959	34.062	34.546	33.315	32.443	31.949	33.419	32.232	30.826	33.341	30.463	31.489	32.475	33.092	32.924	40	34.677	32.837	34.098
hsa-miR-149-4395366	30.659	32.392	30.406	28.128	29.646	30.05	34.593	31.811	31.628	28.685	29.45	28.872	30.608	29.062	30.286	30.419	31.927	29.473	31.122	32.23	30.08	28.328	34.16	31.363	29.061	28.922	28.199	27.762	26.057	23.881	29.976	29.954	28.644	25.303	27.581	25.296	27.564	30.138	30.568	30.765	38.885	27.158	26.798	28.482
hsa-miR-150-4373127	24.828	23.551	25.021	25.403	23.302	23.584	25.796	25.02	25.786	23.846	27.552	23.163	24.718	23.204	23.396	24.1	23.865	24.073	24.625	25.877	23.445	23.359	25.323	23.689	26.993	25.166	25.268	24.094	24.329	25.985	24.354	24.235	25.903	25.9	26.493	25.221	23.679	26.371	25.457	24.343	27.219	24.884	24.782	25.765
hsa-miR-152-4395170	28.066	28.727	28.566	29.298	28.359	28.438	29.125	29.511	30.667	27.984	31.35	28.45	29.336	29.202	29.405	31	30.23	28.812	29.968	30.813	26.909	28.066	30.354	28.949	31.113	30.051	30.38	28.221	29.344	27.533	27.845	28.837	28.796	28.202	27.785	28.282	27.289	28.972	29.681	28.274	31.965	28.232	28.754	29.046
hsa-miR-153-4373305	40	40	40	40	40	40	40	40	40	40	40	40	40	40	40	40	40	40	40	40	40	40	40	40	40	40	34.955	40	40	40	40	40	40	40	40	40	40	40	40	40	40	40	40	34.773
hsa-miR-154-4373270	40	40	40	40	40	40	40	40	40	40	35.484	40	40	40	40	40	40	40	40	40	38.023	40	40	40	38.896	40	40	40	40	40	40	40	40	40	40	40	40	40	40	40	40	40	40	40
hsa-miR-15a-4373123	31.975	30.559	30.329	32.157	28.453	30.903	31.649	31.478	34.71	32.538	32.324	31.455	32.527	31.284	33.747	37.747	36.1	32.459	29.958	34.307	30.621	30.522	35.727	32.117	40	33.998	32.216	32.671	31.056	34.742	31.586	33.305	40	34.429	32.82	33.649	32.175	30.68	30.373	31.538	33.289	32.362	40	33.341
hsa-miR-15b-4373122	27.979	25.891	27.502	26.832	26.179	27.124	24.904	28.55	25.91	27.501	29.059	28.426	29.648	28.801	28.26	28.776	28.51	28.75	32.838	32.225	28.432	28.978	27.628	29.548	30.216	28.239	29.603	28.928	29.242	26.602	28.092	27.473	28.625	27.657	30.785	29.099	27.439	30.902	30.436	30.236	40	30.618	27.507	29.224
hsa-miR-16-4373121	22.854	21.76	22.988	22.665	21.201	22.417	21.972	24.449	22.437	22.875	24.081	22.396	24.247	23.011	23.595	24.791	24.04	23.095	24.618	24.56	23.306	23.252	23.964	23.947	24.829	23.979	23.925	23.515	23.915	23.244	22.932	22.758	24.4	23.247	24.002	23.287	22.006	24.7	23.805	23.65	28.059	24.61	24.222	24.034
hsa-miR-17-4395419	23.818	23.003	24.207	23.449	22.242	24.01	21.45	25.314	23.062	23.974	25.267	23.888	24.121	23.539	24.757	25.929	25.18	24.252	25.273	25.853	24.206	24.906	22.792	25.143	26.965	24.954	25.064	25.973	24.502	23.248	24.166	24.136	23.278	23.508	25.161	24.971	22.731	24.846	24.966	25.733	29.95	25.293	23.765	23.593
hsa-miR-181a-4373117	28.641	28.335	28.407	29.159	27.418	27.541	30.678	29.786	29.593	29.329	30.849	28.652	29.581	29.105	28.635	30.202	30.094	29.188	30.749	31.013	28.323	29.062	30.046	30.158	33.907	30.628	30.111	30.111	30.606	30.858	29.016	28.979	30.114	30.31	29.487	29.155	28.614	30.277	30.138	29.501	32.147	29.634	30.42	29.972
hsa-miR-181c-4373115	33.484	33.895	34.023	35.429	33.194	33.194	37.201	37.413	34.447	34.371	37.78	34.504	36	34.933	34.292	36.13	35.855	36.001	37.821	36.44	34.451	35.057	34.947	36.472	40	37.157	34.93	35.047	36.388	37.014	35.065	34.765	36.376	35.492	33.612	33.164	32.791	34.031	33.819	33.705	36.992	36.646	36.174	38.034
hsa-miR-182-4395445	30.874	30.974	30.844	30.088	30.674	34.865	28.944	34.437	31.261	29.703	32.132	32.022	32.651	34.142	33.647	33.965	34.517	32.794	38.648	34.748	32.98	33.129	31.868	33.135	36.342	31.93	31.823	33.571	33.942	30.288	32.625	34.083	31.603	30.418	32.165	30.846	31.989	32.398	31.097	30.065	40	32.121	31.801	32.982
hsa-miR-183-4395380	32.965	31.248	31.874	31.225	32.005	35.138	29.892	34.222	31.138	29.712	32.461	32.559	33.111	34.38	35.621	40	34.93	34.917	40	37.452	34.395	35.956	32.838	34.419	36.13	32.884	33.119	34.35	35.69	30.718	33.408	35.584	31.233	30.863	33.696	31.464	32.984	33.511	31.864	33.261	38.478	33.633	32.285	34.628
hsa-miR-184-4373113	40	33.105	35.315	33.054	34.539	29.905	36.841	36.821	40	34.689	40	32.341	40	31.365	28.972	30.132	30.695	32.283	34.238	34.829	32.913	31.54	33.853	35.893	40	33.375	33.926	34.028	32.703	40	32.12	32.85	36.538	37.918	34.34	30.08	32.496	36.658	35.832	40	38.342	40	34.659	33.545
hsa-miR-185-4395382	30.247	29.553	30.86	30.55	28.724	29.734	29.932	30.382	30.751	29.961	31.181	29.997	31.573	30.067	30.314	31.897	31.716	30.814	32.684	31.986	28.746	30.173	31.289	30.484	33.077	30.291	29.99	29.212	30.179	30.138	30.398	30.091	31.232	30.305	31.146	30.551	29.808	30.751	29.967	29.966	32.096	30.521	30.199	32.098
hsa-miR-186-4395396	27.459	26.491	27.185	26.702	25.964	26.13	25.917	29.3	26.12	26.901	29.633	25.97	27.508	26.825	26.607	27.219	27.476	26.75	27.714	27.744	27.035	27.412	28.28	27.726	30.604	28.63	28.126	27.69	26.957	27.341	26.286	26.51	27.169	26.979	27.112	26.377	25.313	26.706	27.095	26.759	29.659	27.375	27.582	27.826
hsa-miR-187-4373307	32.792	34.938	35.106	40	34.176	34.262	35.315	33.027	40	31.02	30.452	30.512	40	31.626	31.912	37.388	39.472	34.42	34.012	40	33.774	33.017	40	36.917	31.205	40	37.24	36.896	34.615	40	33.535	38.141	32.257	40	35.662	38.933	33.985	40	40	39.232	40	32.031	37.764	33.125
hsa-miR-188-3p-4395217	40	40	40	40	40	40	40	40	40	40	40	40	40	40	40	40	40	40	40	40	40	40	40	40	40	40	40	40	40	40	40	40	40	40	40	40	40	40	40	40	40	40	40	40
hsa-miR-18a-4395533	30.103	29.602	30.243	30.237	28.613	31.065	27.344	31.818	30.61	31.123	30.727	31.743	32.617	30.675	34.934	34.904	34.317	31.74	33.519	40	29.555	30.815	29.075	31.988	34.538	31.359	31.076	32.029	30.305	29.921	30.847	35.364	29.217	29.963	31.122	32.119	29.232	30.585	31.415	32.161	40	33.791	30.378	31.932
hsa-miR-18b-4395328	38.826	35.39	39.8	40	36.201	40	33.152	38.615	40	40	36.171	36.319	40	35.013	40	40	40	38.103	40	40	37.834	34.602	36.887	40	40	40	40	40	39.858	39.991	40	40	37.018	40	40	40	36.567	37.791	40	40	40	40	36.833	40
hsa-miR-190-4373110	35.907	40	38.737	40	36.999	37.546	37.046	39.835	40	40	40	38.219	40	36.206	40	40	36.824	35.108	40	40	39.432	40	39.057	39.815	40	40	36.916	37.303	39.321	37.065	36.163	37.985	35.942	33.309	33.395	33.685	31.88	33.402	35.701	40	40	34.978	37.688	38.613
hsa-miR-191-4395410	24.041	23.207	23.831	23.623	22.831	23.473	23.009	24.359	23.9	23.203	24.064	23.648	24.115	23.73	23.695	24.293	24.358	23.92	24.688	23.875	24.451	24.226	24.793	24.968	24.972	25.472	24.881	24.578	24.571	24.427	23.803	23.734	23.594	23.223	25.403	24.212	23.396	24.97	24.588	24.516	27.121	24.788	23.511	24.861
hsa-miR-192-4373108	29.916	31.438	30.431	32.279	30.616	32.982	26.325	38.826	31.509	32.005	34.961	30.805	32.379	31.186	34.244	32.467	27.038	30.823	31.807	27.362	30.923	31.406	31.948	31.437	40	30.17	32.366	30.27	32.552	32.754	33.32	32.256	30.493	31.697	31.036	31.117	30.279	32.878	31.51	31.836	34.809	32.492	31.349	32.162
hsa-miR-193a-3p-4395361	34.21	31.884	33.648	32.242	31.481	31.373	32.656	33.947	35.37	31.942	35.293	32.045	33.136	31.042	32.876	32.476	32.784	31.956	32.27	34.759	31.588	33.207	33.063	34.158	34.544	32.84	34.285	32.956	32.169	34.66	32.393	31.834	32.775	35.578	32.726	32.171	31.955	31.899	31.876	32.45	34.21	33.494	31.811	31.977
hsa-miR-193a-5p-4395392	30.767	29.534	31.197	30.468	29.008	29.594	30.687	30.385	31.212	29.893	31.589	30.357	31.12	31.468	30.395	29.935	32.485	31.163	31.668	33.361	29.625	30.397	30.224	30.839	29.877	32.488	30.848	29.729	29.64	31.857	31.092	30.072	30.251	32.534	30.272	29.428	30.579	30.046	29.503	29.484	29.97	31.377	30.36	33.761
hsa-miR-193b-4395478	26.676	24.888	24.085	26.803	27.415	26.944	25.698	27.305	25.616	25.954	26.045	26.502	26.371	26.66	27.368	27.625	27.394	25.679	27.614	29.433	26.376	27.299	27.599	27.187	27.024	28.7	28.696	27.409	25.052	25.788	26.96	27.479	27.588	26.659	26.751	26.945	26.897	28.012	26.676	26.748	28.766	25.094	26.34	25.976
hsa-miR-194-4373106	30.815	31.106	31.986	33.792	31.562	32.9	27.393	32.476	33.25	33.39	31.109	31.355	34.531	31.651	33.271	33.332	27.338	30.93	32.984	28.581	31.807	31.985	35.233	35.262	35.896	31.816	40	33.883	33.168	33.46	32.232	32.68	31.68	33.566	34.014	32.115	31.302	35.56	32.372	33.735	40	32.338	32.569	35.163
hsa-miR-195-4373105	25.473	25.721	25.711	26.692	25.478	25.072	27.012	28.468	26.144	25.404	30.298	25.662	26.796	26.795	26.883	28.613	26.876	26.325	27.978	28.573	25.906	26.378	28.158	26.918	30.368	28.289	27.802	26.242	27.059	27.246	26.588	25.271	27.836	26.207	26.292	25.723	25.284	27.93	27.19	25.682	31.79	29.072	28.217	28.036
hsa-miR-196b-4395326	36.618	34.323	35.169	30.872	28.317	34.409	27.276	33.994	36.506	32.222	40	32.913	37.659	33.389	34.11	35.639	34.316	34.146	30.774	37.256	29.922	30.71	30.769	33.893	39.82	30.093	31.186	33.3	31.37	27.904	29.894	34.912	31.479	28.702	30.039	27.779	29.032	32.819	31.029	32.774	37.843	29.843	31.199	29.501
hsa-miR-197-4373102	29.775	28.502	30.675	28.682	27.853	28.118	29.525	31.394	30.882	30.864	33.272	29.005	30.629	28.977	29.224	30.659	31.002	30.404	32.085	31.894	28.936	29.528	29.871	30.563	32.254	30.065	30.307	30.191	29.221	30.026	29.156	30.696	30.58	29.763	31.159	30.281	28.767	30.419	31.336	29.924	32.757	29.861	29.554	30.771
hsa-miR-198-4395384	34.584	40	35.757	40	34.86	40	40	36.069	40	34.868	40	39.852	36.809	38.448	40	40	40	38.308	35.928	40	40	40	40	38.772	36.15	40	34.478	34.787	35.641	39.037	36.226	40	40	35.114	34.536	38.386	40	40	40	40	40	38.01	36.16	40
hsa-miR-199a-3p-4395415	24.296	25.955	25.166	25.32	24.783	25.552	26.76	25.017	25.843	25.04	26.454	25.454	25.529	26.207	27.1	28.495	26.125	25.428	26.851	28.095	24.253	25.748	25.866	26.687	26.819	27.319	27.603	26.284	26.405	26.453	26.253	25.996	26.017	25.313	24.918	25.022	25.337	27.655	26.317	24.751	31.034	28.732	26.433	25.986
hsa-miR-199a-5p-4373272	31.678	34.109	31.191	33.402	32.847	32.533	34.55	33.167	32.538	32.501	39.492	33.987	34.459	36.904	35.558	40	34.427	32.45	34.268	36.336	31.18	32.258	33.223	35.149	35.558	40	34.194	33.978	32.435	33.438	33.871	32.475	33.212	33.505	31.347	32.321	31.816	33.905	31.934	31.749	34.414	35.634	34.137	40
hsa-miR-199b-5p-4373100	33.533	35.663	33.191	33.496	32.807	36.825	35.76	34.75	33.186	33.024	39.623	36.021	36.355	34.438	34.507	40	33.378	32.369	40	40	34.295	33.654	36.085	34.652	40	36	40	34.495	40	40	40	35.353	35.288	33.571	32.282	33.164	33.518	35.17	34.43	33.483	35.496	33.833	34.36	38.192
hsa-miR-19a-4373099	28.124	28.353	27.856	28.614	26.728	29.979	26.508	31.298	28.551	28.551	30.552	29.039	29.609	29.244	30.456	32.177	30.938	29.401	30.224	31.069	27.842	29.273	28.387	29.566	33.507	29.586	28.481	29.447	28.847	28.304	29.644	29.991	28.786	27.144	27.335	27.88	26.918	27.293	27.011	27.608	39.755	31.073	30.043	29.887
hsa-miR-19b-4373098	24.441	24.72	24.797	25.124	23.523	26.306	23.169	26.765	24.233	25.341	26.89	25.248	25.786	25.587	27.209	28.166	27.212	25.311	26.578	27.578	24.838	25.377	24.959	26.341	28.63	26.038	25.191	26.152	26.009	25.15	26.155	26.09	25.749	24.875	25.198	25.731	24.462	25.385	25.132	25.644	29.844	27.708	26.349	26.462
hsa-miR-200a-4378069	26.497	26.546	26.84	28.225	26.494	28.578	26.087	28.907	26.821	26.409	28.966	27.55	29.76	28.141	29.814	39.098	27.222	28.196	30.231	27.407	26.636	27.422	29.302	28.584	29.108	26.398	26.247	28.025	30.156	29.018	27.543	29.672	26.704	25.739	27.775	27.279	26.965	27.467	27.31	29.811	40	28.215	28.484	28.738
hsa-miR-200b-4395362	24.632	24.443	24.788	26.056	24.4	26.395	23.882	27.732	24.518	23.985	26.092	25.72	26.528	26.711	26.405	29.089	24.339	25.877	27.958	25.183	25.388	25.282	26.616	26.234	26.296	24.318	24.792	25.969	27.638	25.94	24.97	26.513	23.623	22.977	25.14	24.694	24.318	25.635	25.433	26.666	30.561	26.59	24.927	26.861
hsa-miR-200c-4395411	22.828	22.293	23.081	23.877	21.951	23.039	21.985	24.474	22.402	23.351	23.029	25.095	24.895	23.85	23.731	25.157	24.261	24.605	25.239	24.299	24.046	24.168	24.153	24.691	24.044	22.473	23.427	23.361	24.939	22.884	22.729	24.731	23.152	24.376	25.485	23.808	23.181	23.896	24.614	25.216	27.387	24.002	22.921	24.474
hsa-miR-202-4395474	32.916	31.823	31.772	32.746	33.055	33.613	32.013	35.939	34.43	32.12	40	33.547	32.265	35.663	34.431	35.358	33.462	33.043	34.589	36.64	31.804	33.611	32.6	32.289	39.576	32.951	31.932	33.534	33.59	31.879	33.568	34.953	32.093	32.51	31.841	33.014	33.061	32.353	32.299	31.289	34.022	32.901	32.201	40
hsa-miR-203-4373095	25.573	27.16	26.099	27.665	27.003	27.459	40	28.243	24.92	28.472	28.875	27.862	29.519	29.021	27.958	30.213	27.788	28.177	28.963	30.468	25.894	27.333	28.823	27.233	31.157	27.141	27.875	27.006	27.853	23.928	26.222	26.579	23.879	26.297	26.131	27.707	25.08	28.889	27.182	27.483	34.535	26.541	25.834	26.624
hsa-miR-204-4373094	31.97	31.576	30.376	32.499	31.324	30.438	33.738	35.255	32.143	31.218	36.668	31.449	32.182	32.244	32.755	31.382	32.288	32.655	34.713	35.093	30.596	29.292	32.623	30.594	32.503	32.694	32.068	30.998	31.951	26.766	30.422	29.938	32.014	31.055	32.8	31.053	30.74	29.275	33.441	30.991	40	29.05	30.854	32.949
hsa-miR-205-4373093	30.706	26.601	34.574	32.914	35.172	30.19	40	40	40	30.094	30.728	32.327	33.654	30.105	33.07	32.125	32.381	29.146	28.397	33.852	25.635	26.147	27.972	27.211	28.772	25.018	25.955	26.113	26.697	25.229	25.817	32.23	24.133	24.786	25.692	25.475	26.395	26.252	34.495	34.315	36.188	25.167	25.997	26.124
hsa-miR-208-4373091	40	40	40	40	40	37.511	40	40	40	39.774	40	40	40	40	40	40	40	40	40	40	38.238	40	40	40	40	40	40	35.878	40	40	40	40	40	40	40	40	40	40	40	40	40	40	36.512	40
hsa-miR-208b-4395401	40	40	40	40	40	40	40	38.379	40	39.691	40	40	40	40	40	40	40	40	40	40	40	40	40	40	40	40	40	40	40	40	40	40	40	40	36.352	40	40	37.565	40	39.337	40	40	39.403	40
hsa-miR-20a-4373286	25.089	24.77	25.162	24.753	23.348	25.726	22.864	27.022	24.078	25.195	28.406	26.419	26.448	25.997	27.353	28.944	27.048	26.2	27.761	28.334	25.785	26.478	24.435	26.626	30.759	26.138	26.126	26.958	26.256	24.524	25.844	26.201	25.248	24.576	25.948	26.018	23.963	26.145	26.136	27.056	32.122	28.421	26.886	25.964
hsa-miR-20b-4373263	30.156	26.527	30.033	30.61	29.558	30.48	28.282	32.139	30.506	29.38	31.358	30.057	33.093	29.35	31.563	31.357	31.981	30.395	33.437	34.035	30.82	29.977	30.301	30.742	31.124	30.851	31.895	31.445	31.08	30.894	29.474	30.278	29.58	30.229	31.737	30.119	28.855	30.164	30.462	31.209	40	31.802	29.105	30.594
hsa-miR-21-4373090	21.991	23.935	22.929	22.56	21.116	25.525	23.761	23.356	22.67	23.424	24.269	24.69	24.453	24.242	26.742	29.109	25.579	23.703	25.186	25.791	22.659	23.976	24.701	24.836	28.301	24.256	24.527	23.612	24.516	24.159	24.663	26.668	24.88	24.286	23.029	23.765	23.925	24.648	23.626	22.811	28.822	25.522	25.394	25.539
hsa-miR-210-4373089	27.675	26.844	29.302	29.316	25.7	29.493	26.573	27.78	28.703	28.431	28.608	28.296	27.399	27.877	29.707	32.363	29.31	27.573	28.97	28.369	26.479	27.904	29.794	29.761	32.659	29.923	28.971	28.637	30.333	26.608	26.482	30.063	28.356	28.449	26.909	27.963	26.858	28.233	32.826	28.476	30.223	26.15	26.661	27.375
hsa-miR-211-4373088	37.941	40	40	40	35.281	35.649	40	40	40	35.936	40	40	40	40	40	40	32.418	40	35.961	40	40	40	37.643	39.427	40	40	40	37.444	36.201	40	40	36.413	40	37.481	39.804	37.899	35.329	40	40	39.729	40	40	40	40
hsa-miR-212-4373087	30.832	30.942	30.365	30.724	29.869	31.694	30.269	33.338	30.87	30.874	36.504	30.789	31.727	31.051	32.303	32.38	32.275	32.416	31.827	32.723	31.238	31.426	40	31.34	36.639	31.061	31.679	30.965	31.032	31.184	31.336	31.644	31.653	30.928	31.783	30.685	30.928	31.146	30.715	30.889	33.246	32.11	31.276	31.607
hsa-miR-214-4395417	26.129	28.143	27.117	27.129	26.868	26.405	29.146	26.238	28.398	26.574	27.686	26.954	27.747	27.991	27.619	26.978	28.154	26.981	27.971	28.69	26.067	27.361	26.625	28.503	27.266	28.946	28.953	27.381	27.943	27.931	40	26.997	27.465	27.803	26.789	26.834	26.353	28.412	28.149	25.979	29.724	27.504	27.232	27.528
hsa-miR-215-4373084	36.917	38.351	35.611	40	40	40	35.934	40	40	38.115	40	36.19	40	40	40	40	34.872	34.884	40	38.146	37.277	40	40	40	40	40	40	40	35.441	40	40	40	40	40	40	40	40	36.69	34.306	40	40	40	40	37.941
hsa-miR-216a-4395331	40	40	40	40	40	40	40	35.629	40	40	40	40	40	40	40	40	40	40	40	40	40	40	40	40	40	40	40	36.677	40	40	36.817	40	40	40	40	40	40	40	40	40	40	40	40	40
hsa-miR-216b-4395437	40	40	40	40	40	40	40	40	33.231	36.549	40	40	35.991	40	40	40	40	36.759	39.325	40	40	40	40	40	40	40	40	40	40	36.826	40	40	40	36.392	40	37.547	35.907	40	40	40	40	40	37.091	40
hsa-miR-217-4395448	40	40	35.943	40	40	40	40	36.828	40	40	40	40	40	40	40	40	40	40	40	40	34.999	40	40	40	40	40	40	35.756	40	35.623	40	40	40	40	40	40	40	40	40	40	40	40	40	40
hsa-miR-218-4373081	29.302	28.139	28.404	29.925	28.281	28.658	29.731	29.506	29.941	29.401	30.118	28.004	30.235	29.453	30.11	30.937	29.665	29.629	30.352	30.832	28.291	27.97	29.434	30.02	30.786	30.784	29.612	29.489	30.55	28.997	29.095	28.163	32.237	28.218	28.768	28.259	27.888	30.024	30.514	29.289	34.33	30.662	31.446	31.175
hsa-miR-219-1-3p-4395206	40	38.975	40	40	40	40	40	40	40	40	40	40	40	40	40	40	40	40	40	40	40	40	40	40	40	40	40	40	40	40	40	40	40	40	40	40	40	40	40	40	40	40	40	40
hsa-miR-219-2-3p-4395501	40	40	40	40	40	40	40	40	40	40	40	40	40	40	40	40	40	40	40	40	40	40	40	40	40	40	40	40	40	40	40	40	40	40	40	40	40	40	40	40	40	40	40	40
hsa-miR-219-5p-4373080	40	40	40	40	40	40	40	40	40	40	40	40	36.489	40	40	40	40	40	40	40	40	40	40	40	40	40	40	40	40	40	40	40	40	40	40	40	40	40	40	40	40	36.615	40	40
hsa-miR-22-4373079	29.974	31.402	33.299	35.779	30.164	31.66	37.2	29.411	34.783	33.996	30.063	30.919	33.7	31.664	36.771	40	34.941	32.097	36.319	40	28.234	31.392	37.737	35.153	33.076	40	33.787	32.878	35.772	38.893	33.747	36.935	36.389	37.466	33.519	35.815	33.165	36.085	34.739	32.064	40	34.306	38.625	34.596
hsa-miR-220-4373078	40	40	40	40	40	40	40	40	40	40	40	40	40	40	40	40	40	40	40	40	40	40	40	40	40	40	40	40	40	40	40	40	40	40	40	40	40	40	40	40	40	40	40	40
hsa-miR-220b-4395317	40	40	40	40	40	40	40	40	40	40	40	40	40	40	40	40	40	40	40	40	40	40	40	40	40	40	40	40	40	40	40	40	40	40	40	40	40	40	40	40	40	40	40	40
hsa-miR-220c-4395322	40	40	40	40	40	40	40	40	40	40	40	40	40	40	40	40	40	40	40	40	40	40	40	40	40	40	40	40	40	40	40	40	40	40	40	40	40	40	40	40	40	40	40	40
hsa-miR-221-4373077	29.503	28.479	29.796	27.658	25.677	28.294	32.525	28.59	30.079	28.068	29.151	27.993	27.762	30.227	29.034	30.383	29.588	28.232	30.112	31.011	27.343	28.823	30.524	30.154	29.781	29.235	27.215	29.242	29.104	26.128	28.983	28.787	26.314	29.531	28.062	28.264	28.167	29.879	30.885	28.248	30.37	28.401	27.965	28.951
hsa-miR-222-4395387	23.108	21.854	23.143	22.406	20.661	21.264	25.33	23.619	22.997	22.42	26.17	21.718	22.505	22.64	22.268	23.824	22.788	22.014	23.625	23.44	21.728	22.618	24.343	22.774	25.317	23.163	22.578	22.802	23.409	22.975	21.717	21.952	21.832	24.127	22.96	22.974	22.3	24.334	24.458	22.093	25.549	22.961	23.068	23.298
hsa-miR-223-4395406	22.416	21.92	23.221	22.802	22.519	21.76	23.998	23.982	24.071	23.422	25.156	21.468	23.703	22.773	22.473	24.396	18.91	22.9	19.332	19.148	20.46	21.93	23.649	21.578	24.966	23.004	22.893	22.495	21.398	23.062	22.631	22.643	23.612	22.599	23.004	22.963	22.516	23.577	24.147	23.497	25.737	24.069	23.549	20.276
hsa-miR-224-4395210	30.085	24.259	28.355	26.449	24.721	28.144	29.337	28.841	27.878	26.976	30.799	28.496	27.553	26.085	30.347	32.957	31.054	28.35	29.609	34.354	26.318	29.565	31.179	28.203	31.446	27.01	29.944	28.437	29.682	24.957	27.642	29.213	27.745	30.402	27.353	28.853	28.903	28.731	28.23	26.169	40	26.859	28.749	28.002
hsa-miR-23a-4373074	33.328	30.992	33.183	33.228	30.981	30.85	32.985	32.996	34.008	31.017	37.093	36.197	40	34.747	39.664	40	40	38.041	40	38.505	30.792	32.606	36.3	31.993	40	32.541	32.932	31.978	31.366	31.82	33.725	31.647	33.367	33.351	32.033	32.607	31.518	34.113	30.791	32.388	40	34.782	38.924	38.289
hsa-miR-23b-4373073	29.885	30.774	30.359	30.972	30.552	28.449	32.031	31.181	28.734	29.118	31.552	31.612	30.772	31.585	31.476	33.269	31.389	31.97	35.088	35.084	31.715	29.898	31.433	32.451	32.411	29.819	32.359	31.826	33.238	31.381	30.408	30.034	31.109	29.929	32.3	30.044	30.428	30.814	34.611	31.956	40	34.389	31.449	34.069
hsa-miR-24-4373072	21.881	22.153	22.03	23.166	22.146	21.784	23.113	23.269	22.047	22.172	23.597	22.113	22.75	22.793	21.982	24.112	23.017	22.42	23.638	23.684	22.019	22.884	23.85	23.196	24.536	23.908	23.976	23.339	23.007	22.452	22.953	21.854	22.991	22.176	22.965	22.335	22.21	24.177	23.444	22.466	26.644	22.622	22.501	23.043
hsa-miR-25-4373071	27.868	27.714	28.953	28.255	26.245	28.394	27.087	29.784	28.146	28.313	30.819	28.663	28.939	28.965	28.8	29.775	29.265	29.215	29.885	30.263	27.113	28.992	28.286	28.616	31.361	28.215	27.831	27.983	28.636	27.322	28.083	28.865	28.304	27.364	28.718	28.528	27.448	27.805	28.271	28.379	30.36	28.977	28.289	29.663
hsa-miR-26a-4395166	23.846	23.358	23.86	24.631	23.25	22.572	24.355	25.5	23.331	23.724	26.083	23.675	24.949	24.232	23.866	25.969	24.335	23.791	25.89	26	24.003	23.958	25.433	25.239	27.215	25.752	25.732	25.297	24.995	25.032	23.86	23.328	25.203	24.153	24.966	23.705	23.007	25.965	25.548	24.2	29.093	26.014	25.141	25.487
hsa-miR-26b-4395167	25.71	25.324	25.389	25.932	25.233	24.836	26.217	28.222	24.734	25.722	28.07	25.966	27.436	26.55	27.009	28.742	27.012	26.619	28.596	28.372	26.57	25.956	27.665	27.069	30.791	28.03	27.805	27.216	27.011	26.836	25.847	25.968	27.376	25.91	26.038	24.831	24.371	27.235	26.219	25.963	33.494	28.787	28.269	27.946
hsa-miR-27a-4373287	25.578	26.099	26.052	26.425	24.928	25.907	27.515	27.009	26.839	26.185	28.513	26.098	26.574	26.741	26.724	27.916	27.012	25.996	27.622	28.002	25.128	25.977	27.416	27.048	28.775	26.562	26.344	26.37	26.259	25.766	26.699	26.438	26.822	25.963	25.644	25.729	25.87	27.235	25.976	25.941	29.055	26.291	26.838	27.07
hsa-miR-27b-4373068	26.939	28.51	27.775	29.002	27.481	28.393	29.573	28.961	27.578	28.762	29.791	28.23	27.933	29.175	29.158	31.3	29.004	28.949	29.505	30.508	27.844	28.163	28.293	28.974	30.186	28.183	29.292	28.817	29.991	27.743	28.829	28.46	29.036	27.387	28.509	27.682	27.361	28.313	29.786	27.951	31.99	29.773	28.98	29.505
hsa-miR-28-3p-4395557	26.815	26.026	27.729	26.718	25.38	26.027	27.337	27.747	27.763	26.367	28.436	26.374	27.315	26.806	26.206	27.449	26.627	26.787	27.278	26.789	25.966	27.004	28.613	26.977	28.502	27.756	26.979	26.825	27.368	27.121	26.455	26.883	27.762	27.086	26.936	26.98	26.391	27.032	27.714	26.481	27.502	26.175	26.763	26.539
hsa-miR-28-5p-4373067	27.833	27.409	28.885	28.608	26.986	28.655	28.582	29.175	29.168	28.283	29.463	28.731	28.916	28.973	28.768	30.676	28.766	29.168	29.802	30.179	27.604	28.895	29.435	28.501	30.576	29.556	28.906	28.677	28.994	28.543	28.812	29.045	29.111	28.333	28.754	28.724	28.783	29.186	29.888	28.308	32.384	28.213	28.389	29.336
hsa-miR-296-3p-4395212	40	40	40	40	40	40	40	40	40	40	40	38.215	40	40	40	37.924	40	40	40	40	40	40	38.045	40	40	40	37.523	40	40	40	40	40	40	37.411	40	40	37.434	40	40	40	40	40	40	40
hsa-miR-296-5p-4373066	33.694	32.286	34.755	34.023	30.619	32.215	35.703	38.084	37.363	32.756	40	33.829	35.541	34.232	33.053	33.636	34.637	33.933	35.343	35.837	32.392	34.06	33.184	33.85	40	35.213	31.218	34.265	33.094	35.499	32.566	32.719	34.28	31.507	32.686	32.925	31.544	35.641	33.655	33.29	35.724	33.377	30.891	34.631
hsa-miR-298-4395301	40	40	40	40	40	40	40	40	40	40	40	40	40	40	40	40	40	40	40	40	40	40	40	40	40	40	40	40	40	40	40	40	40	40	40	40	40	40	40	40	40	40	40	40
hsa-miR-299-3p-4373189	40	36.067	40	37.483	40	40	40	39.656	40	40	40	40	40	40	40	40	40	40	40	40	36.752	40	40	40	40	40	40	40	40	40	40	37.102	40	40	40	35.929	40	40	40	40	40	40	40	40
hsa-miR-299-5p-4373188	34.681	40	35.01	36.499	38.108	36.788	40	40	40	40	39.876	35.533	34.175	40	36.083	40	40	40	40	40	34.884	35.896	40	37.621	37.062	40	40	37.97	38.685	36.234	35.899	40	39.673	39.453	33.633	40	37.979	40	40	33.275	40	40	39.115	40
hsa-miR-29a-4395223	23.303	23.071	22.778	22.139	21.022	23.308	24.707	24.042	22.126	24.023	25.516	23.519	23.33	23.79	23.903	26.057	24.282	24.152	25.437	25.878	23.257	23.376	24.967	24.646	25.887	25.937	24.946	24.644	24.425	24.799	24.282	23.846	25.989	25.282	24.446	23.604	23.272	25.117	24.278	23.046	26.966	25.689	25.491	25.086
hsa-miR-29b-4373288	29.732	29.184	29.31	28.947	27.569	29.825	31.087	30.579	29.185	30.756	32.746	31.131	31.227	30.657	31.266	32.742	31.864	30.966	32.975	33.04	29.524	29.162	32.363	31.446	35.751	32.591	31.354	31.508	30.742	31.781	30.582	31.298	33.101	32.462	32.666	30.942	29.829	31.148	30.338	30.824	34.576	32.099	33.303	33.038
hsa-miR-29c-4395171	26.869	26.096	26.075	26.513	25.104	26.283	28.521	33.3	25.815	27.21	36.465	27.327	27.399	27.433	27.481	30.116	28.257	29.018	29.039	29.069	27.467	26.872	28.897	28.916	37.717	29.191	28.875	28.063	28.385	28.732	27.088	27.423	29.533	28.178	27.806	26.808	26.419	28.471	27.659	27.021	31.952	30.427	29.676	28.438
hsa-miR-301a-4373064	31.144	30.105	30.791	29.854	29.813	31.54	28.117	34.115	32.189	30.444	32.392	32.081	30.886	31.676	34.262	32.88	33.981	32.105	34.377	38.243	30.861	31.295	31.443	32.325	38.561	32.5	32.109	32.209	31.94	30.759	31.627	31.868	29.915	30.654	30.787	30.979	30.625	30.093	31.711	31.582	40	31.876	31.314	32.155
hsa-miR-301b-4395503	35.284	33.361	40	33.942	32.766	37.294	31.027	35.7	40	33.127	33.607	40	35.582	34.87	36.963	40	40	37.732	40	40	36.415	33.555	35.132	40	36.02	40	34.998	38.326	34.432	34.256	32.966	36.026	33.19	32.202	33.85	34.994	32.117	35.402	35.411	40	34.895	34.494	33.934	35.701
hsa-miR-302a-4378070	40	40	40	40	40	38.933	40	40	40	40	40	40	40	40	40	40	40	40	40	40	40	40	40	40	40	40	40	40	40	40	40	40	40	40	40	40	40	34.969	40	40	40	40	40	40
hsa-miR-302b-4378071	40	40	40	40	40	40	40	40	40	40	40	40	40	40	40	40	40	40	40	40	40	40	40	40	40	40	40	40	40	40	40	40	40	40	40	40	35.253	35.063	40	40	40	40	40	40
hsa-miR-302c-4378072	40	40	40	40	40	40	40	40	40	40	40	40	40	40	40	40	40	37.039	40	40	40	40	40	40	40	40	40	36.978	34.939	35.609	40	40	40	40	40	40	40	40	40	40	40	40	40	40
hsa-miR-30b-4373290	24.952	23.687	24.495	24.663	23.119	22.881	23.815	25.667	23.273	24.191	25.659	24.022	25.472	25.127	23.994	25.948	24.785	24.96	26.939	27.007	25.217	24.531	25.753	26.069	26.567	26.273	26.094	25.965	25.807	25.963	24.463	23.608	25.788	25.277	26.317	24.506	23.706	26.256	26.077	25.647	29.521	25.989	25.639	26.6
hsa-miR-30c-4373060	24.88	23.472	24.45	24.513	23.66	22.718	24.238	25.258	23.457	23.638	25.791	23.106	24.85	24.167	23.259	24.765	23.726	24.197	25.799	25.342	24.638	23.995	25.358	25.458	25.968	25.444	25.613	25.407	25.08	25.554	24.166	22.847	24.976	24.946	25.593	23.839	23.39	25.245	24.956	25.429	28.341	25.8	25.143	25.345
hsa-miR-31-4395390	28.495	24.057	27.624	30.561	28.632	29.923	26.961	28.25	32.811	30.322	29.421	29.14	29.533	31.491	29.562	40	25.531	26.84	30.561	28.235	24.609	25.894	27.559	27.978	26.883	32.417	29.696	28.922	26.99	25.119	28.572	31.623	26.936	30.834	26.638	26.44	28.759	29.928	30.7	27.977	28.766	31.946	28.608	26.328
hsa-miR-32-4395220	35.743	32.804	34.079	34.333	33.035	33.487	34.731	34.958	32.589	33.488	34.213	35.496	34.602	33.602	34.331	35.82	37.569	34.94	37.07	39.243	34.09	33.656	35.518	37.525	40	35.176	34.209	35.912	33.359	32.97	33.568	33.474	34.121	32.007	35.428	33.606	31.838	33.188	32.428	35.207	40	33.799	35.991	33.578
hsa-miR-320-4395388	24.895	24.911	25.881	25.616	25.182	24.149	25.595	26.012	25.116	25.276	25.44	25.036	25.987	25.379	24.657	24.941	25.576	25.613	26.043	26.051	24.989	24.956	26.334	25.727	24.711	25.227	25.516	25.102	25.963	25.976	24.922	24.784	25.326	24.972	25.629	25.13	24.586	26.02	25.797	25.399	26.889	25.525	25.235	25.683
hsa-miR-323-3p-4395338	32.427	32.804	30.436	33.782	32.772	32.391	33.498	34.055	32.622	33.237	29.473	33.001	32.945	33.121	32.252	32.362	32.413	32.444	32.848	33.147	32.394	33.138	33.042	32.623	33.938	33.169	33.537	33.698	31.904	33.097	31.626	32.291	32.122	32.12	32.883	32.522	33.341	31.104	33.045	32.276	32.91	32.353	31.658	32.812
hsa-miR-324-3p-4395272	30.181	29.017	30.209	30.186	29.32	28.862	30	30.383	30.592	29.837	30.071	28.986	29.579	29.503	29.192	30.492	31.079	30.663	30.827	30.893	29.399	29.505	30.53	30.164	30.91	29.909	29.925	30.181	30.901	29.778	29.621	30.268	29.253	29.285	30.81	29.713	28.581	29.778	30.527	30.552	30.455	29.285	28.828	30.43
hsa-miR-324-5p-4373052	29.499	28.798	29.606	29.715	28.984	29.917	29.522	30.38	29.554	29.401	29.963	29.445	28.951	29.589	30.268	32.224	31.728	30.401	31.363	31.617	29.108	29.371	29.805	30.191	31.71	30.018	30.3	30.438	29.937	30.488	29.597	30.624	29.345	28.549	30.031	29.65	28.694	28.991	30.208	30.322	31.9	29.325	28.331	30.644
hsa-miR-325-4373051	40	40	40	40	40	40	40	40	40	40	40	40	40	40	40	40	40	40	40	40	40	40	40	40	40	40	40	40	40	40	40	40	40	40	40	40	40	40	40	40	40	40	40	40
hsa-miR-326-4373050	40	40	40	40	40	38.185	40	40	36.402	40	40	40	40	40	40	40	37.517	40	40	40	40	40	40	40	40	40	40	40	40	40	39.388	40	40	40	40	40	40	40	40	40	40	40	40	40
hsa-miR-328-4373049	30.138	27.822	29.495	29.554	28.823	26.955	30.37	32.174	29.86	29.211	32.719	28.594	30.212	30.071	28.288	28.036	30.137	30.451	31.962	31.777	28.921	28.759	29.427	29.328	33.881	29.956	30.53	30.05	30.415	29.96	28.245	29.305	28.782	31.501	30.268	28.78	28.389	30.152	31.096	29.547	31.191	28.886	30.789	31.837
hsa-miR-329-4373191	38.103	40	40	40	40	40	40	40	40	40	40	40	40	40	35.291	40	40	40	40	40	40	35.013	40	40	40	40	40	40	40	40	40	40	40	40	40	40	40	40	40	40	40	40	40	40
hsa-miR-330-3p-4373047	35.851	35.394	35.796	36.094	34.656	35.186	35.612	36.468	36.185	34.294	35.787	35.678	37.883	38.217	35.208	34.948	36.199	35.221	37.121	38.811	36.326	35.479	36.468	36.726	36.167	36.853	36.104	35.6	35.925	35.771	35.237	35.111	34.659	36.121	35.809	34.847	34.639	36.346	37.813	35.603	38.452	34.702	34.401	35.923
hsa-miR-330-5p-4395341	40	40	40	40	40	40	40	38.152	40	40	40	40	40	40	40	40	40	40	40	40	40	40	40	40	40	40	40	40	40	40	40	40	40	40	40	40	37.927	40	40	36.383	40	40	40	40
hsa-miR-331-3p-4373046	25.71	25.354	26.195	26.168	25.427	26.594	26.116	27.79	26.159	25.841	27.187	26.173	27.111	27.06	25.741	26.653	26.82	26.868	27.697	27.29	26.065	26.276	27.212	26.822	29.494	27.316	26.828	26.784	26.459	26.12	27.198	26.087	27.115	27.067	27.55	26.232	25.709	27.379	27.191	26.479	28.046	26.289	25.702	27.706
hsa-miR-331-5p-4395344	32.481	35.2	34.323	35.256	32.116	36.099	34.942	33.618	40	36.713	34.752	36.534	35.299	35.209	34.062	40	35.127	35.335	38.632	40	32.676	33.808	33.96	35.431	35.291	37.282	32.798	32.806	33.673	33.394	39.303	40	36.14	36.512	33.435	38.534	34.735	32.537	34.048	33.266	31.245	35.36	36.06	36.757
hsa-miR-335-4373045	31.07	30.212	30.098	30.995	29.943	30.424	29.48	32.871	28.721	30.804	32.343	31.049	32.121	31.986	32.354	33.621	32.274	32.079	31.884	33.62	30.824	31.112	31.145	32.116	34.224	32.908	31.972	31.599	31.939	30.813	32.227	29.897	31.933	30.598	31.564	30.823	30.208	30.752	31.891	30.501	40	33.899	32.363	34.206
hsa-miR-337-5p-4395267	34.075	40	32.077	33.912	34.954	35.166	36.874	34.125	40	34.11	31.946	34.695	34.235	34.369	40	40	37.645	34.786	40	40	33.62	36.522	38.832	36.535	38.847	34.314	36.642	33.614	36.782	40	34.506	34.483	36.381	35.732	33.39	32.928	34.51	34.205	33.788	33.677	40	40	34.491	34.523
hsa-miR-338-3p-4395363	33.968	31.689	33.432	34.013	34.014	30.464	37.382	34.842	31.713	34.865	34.805	34.261	38.975	32.982	33.756	35.505	34.248	33.266	40	40	32.966	31.988	35.035	33.891	40	35.277	40	36.091	34.064	35.409	32.845	33.255	36.585	40	39.699	34.862	32.064	34.619	31.82	40	40	38.15	36.426	34.319
hsa-miR-339-3p-4395295	30.63	30.069	30.64	29.991	28.438	30.002	30.024	31.279	29.817	29.205	31.807	29.868	30.096	30.104	29.761	31.641	30.982	30.061	30.997	32.035	29.943	29.971	31.399	30.755	32.261	31.253	31.538	30.631	30.893	30.366	29.746	30.6	31.003	29.984	30.492	30.223	29.744	32.158	31.709	30.225	31.253	30.451	30.504	30.926
hsa-miR-339-5p-4395368	31.353	31.006	34.794	31.897	28.78	31.182	32.277	33.168	32.412	31.361	32.948	31.667	33.4	33.206	31.702	31.626	34.06	32.336	35.575	33.212	32.034	31.384	33.553	32.235	32.44	32.192	33.364	31.943	32.724	31.544	31.207	33.217	33.22	31.769	33.945	32.042	30.996	36.896	36.881	32.102	34.741	32.955	31.982	34.58
hsa-miR-33b-4395196	35.017	38	40	40	40	40	37.742	40	40	40	40	40	40	40	40	40	40	40	40	40	40	40	40	40	40	40	40	40	40	36.149	40	39.498	35.53	40	40	36.132	40	35.879	40	40	40	40	40	40
hsa-miR-340-4395369	29.114	28.73	29.663	30.214	28.674	30.478	29.008	30.791	29.313	30.476	29.493	30.15	30.128	30.298	29.519	33.468	31.741	30.815	32.456	31.538	29.51	29.476	30.891	30.672	33.974	31.956	30.647	30.224	30.975	30.527	30.459	31.521	31.345	29.265	30.245	29.77	28.968	30.009	30.611	29.682	32.847	30.157	29.635	31.969
hsa-miR-342-3p-4395371	25.113	24.674	25.767	25.593	24.736	24.725	26.621	24.968	26.156	24.98	26.154	24.847	25.051	25.127	24.486	24.976	25.37	24.992	26.422	26.639	24.952	25.285	26.576	25.586	26.715	26.527	26.821	25.838	25.911	26.696	24.831	25.335	25.999	25.968	26.26	25.769	24.976	27.057	27.317	25.102	28.311	25.394	25.961	26.637
hsa-miR-342-5p-4395258	36.991	38.416	40	38.244	35.33	35.351	40	34.347	40	37.068	36.141	34.318	37.939	35.026	35.993	37.028	37.989	35.132	40	39.187	34.634	35.885	38.838	37.472	35.063	40	36.724	40	40	40	36.129	39.258	40	40	40	40	40	40	38.794	39.042	40	40	40	36.766
hsa-miR-345-4395297	27.985	26.044	28.899	28.205	27.044	27.687	27.295	28.675	28.602	26.872	29.844	27.734	28.211	27.664	27.297	29.055	28.232	27.653	28.973	28.844	27.011	27.779	28.123	28.409	28.993	27.582	27.442	27.946	28.292	28.575	27.06	28.373	26.408	27.932	28.605	27.826	26.912	28.162	29.059	27.884	30.085	27.478	27.097	28.524
hsa-miR-346-4373038	40	40	40	40	40	40	40	40	40	40	40	40	40	40	40	40	40	40	40	40	40	40	40	40	40	40	38.439	38.913	40	38.251	40	40	40	40	40	40	40	39.223	40	40	40	40	40	40
hsa-miR-34a-4395168	25.928	25.463	25.678	25.876	23.743	24.884	26.438	24.936	26.847	25.22	26.99	25.527	26.718	25.233	26.837	29.123	27.136	25.471	27.784	27.88	24.98	25.5	27.531	26.892	29.077	27.329	27.023	26.401	27.055	27.296	25.497	26.822	26.786	26.612	25.73	25.525	24.583	26.409	25.039	24.975	29.24	26.312	27.22	26.8
hsa-miR-34c-5p-4373036	36.881	28.92	32.386	32.569	32.729	28.552	37.715	31.985	38.091	30.41	34.049	33.006	34.879	32.591	30.097	35.966	31.922	31.565	33.44	34.404	33.839	29.55	37.98	32.739	31.269	37.944	30.153	31.28	32.336	32.458	29.84	34.289	30.731	33.544	31.563	33.095	29.047	28.468	40	34.012	39.305	32.69	31.75	34.333
hsa-miR-361-5p-4373035	32.088	30.188	31.652	30.74	29.389	29.94	30.599	32.647	30.808	30.793	35.515	31.271	31.826	31.543	30.879	32.789	31.981	32.205	36.774	35.941	32.383	29.967	30.947	31.514	35.021	31.906	32.549	31.555	31.214	30.427	30.054	31.779	30.606	31.585	33.185	31.383	30.685	32.427	34.001	31.599	40	31.675	32.167	33.385
hsa-miR-362-3p-4395228	34.376	34.458	34.775	33.878	33.169	34.229	35.388	33.293	33.407	35.113	34.988	34.982	35.508	35.194	36.476	40	35.616	34.779	40	35.494	34.563	37.772	34.197	40	40	40	35.322	34.816	37.022	35.33	40	36.594	35.406	32.799	40	34.956	33.526	36.95	35.302	35.79	35.162	40	35.162	35.374
hsa-miR-362-5p-4378092	31.281	30.204	31.678	30.688	29.872	30.973	29.941	32.929	31.007	29.775	31.471	30.985	31.79	31.99	31.027	32.035	32.87	31.417	31.607	32.507	30.512	30.887	32.433	31.928	33.279	31.759	30.022	31.105	30.95	30.116	30.971	31.104	30.299	29.946	31.875	30.279	30.175	32.647	31.343	30.373	33.975	30.671	29.999	31.855
hsa-miR-363-4378090	35.134	31.771	38.454	38.842	35.17	37.131	33.862	37.655	37.412	34.19	37.802	35.186	40	33.917	38.962	40	35.65	34.103	37.406	37.547	40	40	36.461	40	40	35.392	40	40	35.207	36.664	35	36.015	40	35.383	36.848	34.742	40	40	34.591	35.347	40	38.755	34.419	35.126
hsa-miR-365-4373194	28.625	27.645	27.178	29.225	28.477	29.772	27.205	29.304	27.354	27.519	28.969	28.983	28.535	30.056	29.311	30.108	29.025	27.832	30.232	31.498	28.444	29.603	29.171	29.48	28.993	30.418	30.406	29.302	27.561	28.055	30.357	28.962	28.635	28.3	28.922	28.592	29.509	30.353	28.269	28.957	32.403	29.729	28.137	29.97
hsa-miR-367-4373034	40	40	40	40	40	40	40	40	40	40	40	40	40	40	40	40	40	40	40	40	40	40	40	40	40	40	38.418	40	40	40	40	40	40	40	40	40	40	40	40	40	40	40	37.232	40
hsa-miR-369-3p-4373032	40	40	40	40	37.867	40	40	40	40	40	40	40	40	40	40	40	40	40	40	40	40	40	40	40	40	40	40	40	40	40	40	40	40	40	40	34.784	40	40	40	40	40	40	40	40
hsa-miR-369-5p-4373195	36.406	40	38.405	40	40	34.577	40	40	40	40	37.174	40	34.294	40	40	40	40	40	39.741	40	40	34.781	37.174	40	40	40	40	33.862	39.698	40	40	40	34.753	40	40	34.797	40	40	40	35.323	40	40	40	40
hsa-miR-370-4395386	40	40	38.823	40	40	40	40	35.99	40	40	31.468	39.164	40	37.085	40	40	40	40	38.382	40	36.914	40	40	40	35.327	40	40	40	40	40	39.963	40	40	40	40	40	40	37.112	40	40	40	40	36.877	35.692
hsa-miR-371-3p-4395235	40	40	40	34.753	40	40	40	40	40	40	40	40	40	40	40	40	40	40	40	40	40	40	40	40	40	40	40	40	40	40	40	40	40	40	40	40	40	40	40	40	40	40	40	40
hsa-miR-372-4373029	40	40	38.636	32.069	40	39.141	40	40	39.421	37.818	40	40	34.354	40	40	40	40	40	40	40	40	40	40	40	40	40	36.332	40	33.837	40	40	40	37.69	40	40	40	40	33.797	40	35.687	40	40	35.418	40
hsa-miR-373-4378073	40	40	40	40	40	40	40	40	40	40	40	40	40	37.085	40	39.769	40	40	40	35.975	40	40	40	40	40	36.132	40	40	34.703	40	40	40	38.202	40	40	35.746	40	40	40	40	40	40	40	40
hsa-miR-374a-4373028	28.781	28.179	29.33	29.048	27.362	28.878	28.396	31.191	28.789	29.182	29.64	29.17	30.698	29.375	30.73	32.09	30.778	29.831	30.032	30.762	28.236	28.67	30.116	30.375	33.383	29.943	29.384	28.986	29.346	29.113	28.963	29.245	29.405	28.031	28.463	27.825	27.134	28.071	28.1	27.992	34.216	30.876	30.375	29.907
hsa-miR-374b-4381045	26.009	25.662	26.656	26.604	25.237	26.49	25.831	29.468	26.427	26.67	29.352	26.27	27.205	26.637	27.221	28.746	26.969	26.916	27.64	27.675	25.564	26.406	27.604	27.479	31.765	27.339	27.342	26.985	26.965	26.672	26.796	26.698	27.295	25.874	26.928	26.315	25.327	26.943	26.955	25.941	31.265	28.197	27.311	27.144
hsa-miR-375-4373027	24.581	26.55	26.507	24.842	24.924	26.412	22.274	27.749	24.751	25.767	24.7	26.806	30.761	27.876	26.478	28.097	27.451	26.596	30.021	27.521	28.154	28.534	29.018	28.986	26.686	29.77	28.477	27.558	29.721	31.965	27.133	26.183	28.135	30.954	31.024	27.682	27.243	29.614	30.287	26.588	31.057	28.805	31.939	30.917
hsa-miR-376a-4373026	32.607	34.061	31.016	35.675	32.745	33.669	33.863	36.069	34.327	34.209	32.409	36.967	33.946	34.935	34.482	34.06	40	37.41	34.123	35.045	31.935	33.921	34.39	33.763	39.112	40	33.877	33.159	32.918	33.559	33.165	33.787	34.693	31.579	31.303	32.601	32.205	30.356	33.113	29.995	40	34.348	34.195	33.565
hsa-miR-376b-4373196	40	40	35.45	40	40	40	40	40	40	40	40	40	40	40	40	40	40	40	40	40	40	40	40	36.371	40	40	36.962	40	40	40	40	40	40	40	40	40	40	40	40	40	40	40	40	40
hsa-miR-376c-4395233	29.922	31.426	29.136	32.22	31.357	31.129	32.359	31.924	32.469	32.655	29.748	33.021	34.387	33.233	34.367	34.957	35.022	32.676	32.671	35.384	29.996	32.121	33.316	31.887	32.697	33.72	32.279	30.993	31.117	32.245	31.137	31.66	32.28	30.837	29.826	30.68	30.353	29.82	31.051	29.555	38.116	36.076	32.624	32.646
hsa-miR-377-4373025	40	40	40	40	40	40	40	40	40	40	40	40	40	40	40	40	40	40	40	40	40	40	40	40	40	40	40	40	40	40	40	40	40	40	40	40	40	40	40	40	40	40	40	40
hsa-miR-379-4373349	31.676	32.681	34.52	31.696	33.818	31.041	32.842	32.885	35.259	37.525	31.453	33.195	34.877	32.628	40	40	34.48	32.767	40	34.078	31.319	33.769	36.573	34.749	34.72	33.636	40	32.825	32.957	34.593	31.64	33.516	31.848	34.657	30.552	32.605	32.248	32.462	31.208	31.184	40	33.864	34.816	33.296
hsa-miR-380-4373022	40	40	40	40	40	40	40	40	40	40	40	40	40	40	40	40	40	40	40	40	40	40	40	40	40	40	40	40	40	40	40	40	40	40	40	40	40	40	40	40	40	40	40	40
hsa-miR-381-4373020	35.019	36.945	35.973	40	35.985	36.208	35.962	40	40	40	40	40	36.457	37.892	40	35.053	40	36.834	36.063	40	40	40	34.104	34.893	40	36.557	35.985	38.841	40	35.352	40	39.397	36.362	35.843	36.958	40	40	39.106	36.152	37.316	40	37.305	39.754	39.288
hsa-miR-382-4373019	35.387	40	31.943	40	38.117	37.085	40	33.049	40	40	31.096	40	39.128	40	40	40	40	36.571	40	40	32.847	40	40	40	37.222	40	38.305	33.199	39.772	35.687	36.329	40	37.623	36.994	34.266	36.21	37.151	31.263	35.855	33.951	40	40	40	40
hsa-miR-383-4373018	38.269	40	40	40	40	40	40	40	40	40	40	40	36.075	40	40	40	40	40	40	40	40	40	40	37.256	33.218	40	37.785	40	40	34.688	40	40	40	40	40	40	40	37.121	40	40	39.685	40	38.318	40
hsa-miR-384-4373017	40	40	40	40	40	40	40	40	40	40	40	40	40	40	40	40	40	40	40	40	40	40	40	40	40	40	40	40	40	40	40	40	40	40	40	40	40	40	38.939	40	40	40	40	40
hsa-miR-409-5p-4395442	40	36.917	39.081	40	39.177	40	40	40	40	40	35.49	40	40	40	40	40	40	38.488	40	40	36.723	40	40	40	40	40	40	40	36.2	40	40	40	35.427	40	40	40	40	35.829	40	40	40	40	39.168	40
hsa-miR-410-4378093	33.09	34.834	30.373	35.187	34.27	33.86	35.267	34.075	35.772	35.446	29.83	35.209	34.506	34.256	36.557	36.092	35.799	36.019	35.362	35.864	32.883	35.142	40	33.671	34.799	37.434	36.615	33.869	33.563	34.888	33.79	34.467	35.502	35.457	34.493	34.657	33.009	30.279	36.011	32.515	36.14	33.957	34.739	33.955
hsa-miR-411-4381013	31.234	33.209	30.93	32.406	31.956	33.313	34.812	33.96	34.22	33.041	32.454	33.709	33.65	32.485	34.384	37.506	38.191	31.895	34.106	34.134	31.093	33.331	35.117	32.908	34.099	33.689	33.61	32.779	33.286	32.485	32.885	33.176	32.564	32.513	31.218	31.982	32.106	32.345	33.42	31.357	35.952	36.034	36.29	33.548
hsa-miR-412-4373199	40	40	40	40	40	40	40	40	40	39.705	40	40	37.318	40	40	40	40	40	40	40	40	40	40	40	40	40	40	40	40	40	40	40	40	40	40	40	40	40	40	40	40	40	40	40
hsa-miR-422a-4395408	31.295	30.301	31.264	31.587	30.733	30.679	30.77	33.504	32.1	30.876	33.958	31.539	31.02	32.956	30.33	30.988	31.135	30.066	31.244	31.536	30.399	30.53	31.388	30.438	34.923	30.904	30.278	29.436	30.955	29.034	30.49	31.319	29.246	29.111	29.501	28.898	28.828	29.685	30.59	29.301	31.59	30.166	30.279	32.211
hsa-miR-423-5p-4395451	34.601	31.744	35.553	33.069	31.488	31.935	34.511	32.803	32.965	33.002	33.692	34.271	38.078	39.131	33.336	34.834	33.048	32.981	40	34.242	32.163	32.676	32.474	32.967	33.389	35.662	35.167	32.464	33.797	33.026	35.047	33.376	32.412	33.171	34.99	35.426	32.664	33.269	35.899	35.346	40	34.787	33.372	35.623
hsa-miR-424-4373201	34.506	33.277	33.402	34.385	40	40	35.299	36.479	32.508	34.702	40	34.268	35.992	40	37.86	40	40	40	40	40	34.863	35.379	37.391	34.62	40	40	40	34.085	34.946	40	35.426	40	40	34.862	35.523	37.059	40	35.534	40	33.792	40	40	40	40
hsa-miR-425-4380926	28.593	27.787	28.319	28.749	26.779	30.122	26.943	29.262	30.117	27.594	30.295	28.771	29.636	28.826	29.966	31.947	30.057	30.436	29.761	29.105	28.375	29.125	29.84	29.459	32.473	30.316	29.211	29.031	29.516	28.899	28.788	31.235	27.823	27.455	30.232	29.324	28.922	28.918	28.779	29.649	31.909	29.403	28.721	31.977
hsa-miR-429-4373203	28.025	27.63	27.861	28.613	27.338	30.684	26.331	31.478	27.832	26.524	29.394	28.047	29.33	30.131	30.111	33.705	28.964	28.439	31.447	29.746	28.298	28.131	29.415	29.589	31.43	27.39	27.932	29.017	30.422	29.036	29.244	30.365	27.242	25.019	26.972	26.524	26.541	27.963	27.452	28.68	35.101	30.528	28.24	30.501
hsa-miR-431-4395173	40	40	31.47	40	40	40	40	40	40	40	28.492	40	40	40	40	40	34.866	40	40	40	40	40	40	40	40	40	40	40	40	40	40	40	40	40	40	40	38.296	32.451	40	39.628	40	40	40	40
hsa-miR-433-4373205	37.375	40	34.781	37.556	35.677	34.241	40	32.38	40	40	30.655	39.008	40	37.119	33.983	40	38.577	35.377	40	35.777	32.72	39.107	38.656	40	31.139	40	37.56	34.676	34.954	40	35.563	40	34.164	40	38.964	40	35.251	32.039	38.145	33.833	40	36.112	40	37.854
hsa-miR-448-4373206	40	40	40	40	40	40	40	40	40	40	40	40	40	40	40	40	40	40	40	40	40	40	40	40	40	40	40	40	40	40	40	40	40	40	40	40	40	40	40	40	40	40	40	40
hsa-miR-449a-4373207	28.785	29.127	31.174	30.626	33.532	29.799	32.087	34.931	34.242	27.816	33.743	28.241	30.804	32.047	29.132	34.598	30.455	31.297	32.639	35.386	32.215	30.754	33.847	26.948	28.859	33.394	31.042	31.143	32.066	40	29.697	33.558	33.629	31.473	36.785	33.291	29.052	30.439	40	35.276	35.453	32.18	32.496	33.287
hsa-miR-449b-4381011	29.82	31.069	31.614	31.761	33.722	30.969	33.297	35.244	37.556	28.979	35.531	30.24	31.645	34.462	30.805	34.471	31.165	31.985	34.708	36.564	33.481	31.448	33.191	28.222	30.029	32.811	31.619	31.614	35.433	38.849	30.99	40	33.926	33.079	34.201	34.759	30.862	32.23	33.748	39.21	40	34.191	33.782	40
hsa-miR-450a-4395414	37.278	40	35.714	40	40	40	34.639	36.573	40	34.762	40	40	40	40	40	35.076	40	40	40	40	40	34.609	40	40	40	40	35.241	40	40	40	34.882	40	40	35.677	40	40	40	40	40	40	40	36.475	40	40
hsa-miR-450b-3p-4395319	40	40	40	40	40	40	40	40	40	40	40	40	40	40	40	40	40	37.254	40	40	40	40	40	40	40	40	40	35.871	40	40	40	40	40	40	40	40	40	40	40	40	40	40	40	40
hsa-miR-450b-5p-4395318	40	40	40	40	40	40	33.168	40	35.722	34.309	40	40	40	40	40	40	40	40	40	40	40	40	40	40	40	40	40	40	40	40	36.389	40	40	40	40	40	40	40	34.625	40	40	40	40	40
hsa-miR-451-4373360	27.998	27.041	27.664	28.893	27.788	28.017	30.509	29.139	28.601	28.78	28.916	27.05	31.419	27.965	30.153	29.809	30.037	27.81	31.883	31.997	28.629	28.458	28.405	28.354	30.021	32.228	29.352	28.859	29.6	30.19	28.938	28.059	31.982	29.02	28.131	27.186	27.044	29.144	27.551	29.897	40	33.171	31.249	30.042
hsa-miR-452-4395440	33.505	28.962	32.332	32.311	29.509	32.808	32.928	32.939	32.607	31.785	35.61	31.774	30.732	30.969	32.314	40	33.941	31.812	32.404	33.932	31.084	32.112	35.609	31.487	34.407	33.505	31.981	31.256	32.882	30.534	32.015	32.795	33.005	35.277	30.5	33.484	31.957	32.467	31.084	30.831	37.001	32.955	31.302	32.413
hsa-miR-453-4395429	40	40	40	40	40	40	40	40	40	40	40	40	40	40	40	40	40	40	40	40	40	40	40	40	40	40	40	40	40	40	40	40	40	40	40	40	40	40	40	40	40	40	40	40
hsa-miR-454-4395434	26.895	26.433	28.188	27.165	26.44	27.135	25.283	30.935	27.769	28.085	30.552	27.525	28.129	28.18	29.198	29.843	28.947	28.608	28.329	28.725	26.94	27.479	28.568	28.8	33.213	28.701	28.98	28.182	28.148	27.783	27.813	27.909	27.929	27.997	28.396	27.798	26.188	27.778	27.791	27.989	35.531	28.805	28.77	28.001
hsa-miR-455-3p-4395355	32.47	32.972	32.249	33.296	31.77	32.855	34.464	31.855	32.122	32.985	32.912	32.523	36.23	32.535	33.215	34.255	32.704	31.273	33.103	40	30.695	31.472	32.218	32.409	32.982	35.38	36.223	31.879	31.651	31.928	33.682	32.875	32.006	33.724	30.901	31.217	32.867	40	31.818	33.053	40	33.191	31.636	32.513
hsa-miR-455-5p-4378098	31.183	31.383	31.085	31.591	30.765	32.122	33.201	32.012	31.11	31.72	32.68	30.888	32.626	31.98	31.558	36.19	31.638	30.828	31.605	32.814	29.166	31.027	35.095	32.729	33.357	31.898	31.752	31.142	31.964	32.062	32.79	31.751	31.021	31.48	30.478	30.073	31.443	32.297	30.367	30.725	33.282	32.276	31.93	31.976
hsa-miR-483-5p-4395449	32.287	32.96	32.461	32.185	32.419	34.657	32.993	35.396	33.982	31.803	38.459	33.83	32.766	35.656	32.785	31.771	32.896	32.246	33.204	35.046	32.068	32.719	32.265	32.4	37.769	31.13	31.827	32.053	34.361	31.398	35.206	32.369	29.556	31.199	30.219	32.142	33.503	30.049	33.109	31.206	31.912	33.088	32.897	32.565
hsa-miR-484-4381032	24.483	23.718	25.156	25.59	24.49	23.793	24.964	25.491	25.957	25.243	25.311	24.213	25.853	24.744	24.203	25.013	25.41	25.43	25.487	25.448	24.097	24.534	25.659	25.078	25.871	25.282	25.096	24.358	25.055	25.396	24.66	24.77	24.517	25.426	26.071	24.831	23.788	24.947	25.44	24.933	26.4	24.332	24.214	24.919
hsa-miR-485-3p-4378095	33.873	33.225	30.173	35.055	32.869	32.39	33.437	33.977	40	35.21	30.151	36.659	35.748	33.841	33.336	33.09	36.2	35.901	34.058	37.355	32.925	34.427	34.482	37.323	35.309	33.995	36.179	33.726	31.889	33.559	32.17	33.4	32.952	34.446	33.121	33.469	34.184	32.433	35.479	30.775	35.395	33.089	33.863	34.161
hsa-miR-485-5p-4373212	40	40	40	40	40	40	40	40	40	40	36.857	40	40	40	40	40	40	40	40	40	40	40	40	40	40	40	40	40	40	40	40	40	40	40	40	40	40	40	40	40	40	40	40	40
hsa-miR-486-3p-4395204	33.421	30.797	32.71	34.626	32.435	30.843	31.687	31.831	34.933	35.807	31.916	31.147	33.33	31.001	31.808	29.599	35.71	33.091	35.036	36.939	31.704	33.781	33.524	32.687	32.745	37.543	40	35.3	34.5	38.006	33.082	31.293	36.412	37.281	35.18	33.113	31.989	38.044	33.438	40	40	35.56	32.821	34.598
hsa-miR-486-5p-4378096	29.133	26.912	28.279	29.782	28.786	26.324	29.071	30.182	29.332	29.342	29.798	26.134	30.623	26.848	27.199	23.869	28.965	26.91	31.119	31.705	28.976	29.11	28.82	28.572	28.274	32.121	29.095	28.794	29.423	30.319	28.586	26.2	31.833	31.253	29.389	27.829	27.21	30.795	28.085	30.782	33.409	28.401	29.704	28.81
hsa-miR-487a-4378097	40	38.417	35.072	36.544	35.8	38.942	36.053	40	40	37.39	37.178	39.226	36.623	39.445	37.868	39.408	40	40	38.096	40	37.539	36.642	36.751	37.446	40	36.907	36.212	34.721	37.225	36.51	40	40	39.12	37.224	36.162	39.019	40	36.023	34.825	38.968	40	37.927	40	40
hsa-miR-487b-4378102	32.573	36.853	31.196	37.283	35.142	34.394	36.509	34.931	40	37.904	31.855	34.753	40	33.731	34.658	34.63	34.757	34.137	36.12	35.545	33.616	37.546	40	34.417	34.979	40	39.174	35.087	33.527	35.146	33.733	32.746	33.234	33.559	33.859	34.727	34.689	33.576	34.76	32.531	40	34.538	35.128	36.003
hsa-miR-488-4395468	35.702	40	40	40	40	40	34.758	40	40	40	40	40	40	40	40	40	40	40	40	40	40	40	40	40	40	40	38.007	40	40	40	40	40	40	40	40	40	37.86	40	40	40	40	40	40	40
hsa-miR-489-4395469	31.832	31.742	31.453	29.889	30.272	29.845	31.205	31.892	31.494	29.301	34.269	30.416	27.426	31.79	31.273	33.932	31.579	31.382	33.61	34.01	33.073	30.338	33.727	32.508	35.515	33.292	33.579	32.661	32.577	32.345	29.952	29.76	32.125	33.357	31.793	33.108	29.983	33.28	31.994	31.409	34.82	33.367	33.032	32.681
hsa-miR-490-3p-4373215	40	40	40	40	40	40	40	40	40	40	40	40	40	40	40	40	40	38.335	40	40	39.454	40	40	40	40	40	40	40	40	40	40	36.581	40	40	40	40	40	40	40	38.718	40	38.245	40	40
hsa-miR-491-3p-4395471	40	40	40	40	40	40	40	40	40	40	40	40	40	40	40	40	40	40	40	40	40	40	40	40	40	40	40	40	40	40	40	40	40	40	40	40	40	40	40	40	40	40	40	40
hsa-miR-491-5p-4381053	30.577	29.079	29.964	28.993	27.595	29.852	30.536	30.664	29.366	29.069	31.557	29.301	30.271	30.034	29.164	30.265	29.579	29.84	31.422	31.026	29.607	29.626	30.179	30.019	31.407	30.927	31.013	30.608	30.394	29.457	29.698	29.957	30.513	30.496	32.674	29.282	29.722	30.98	31.173	30.23	31.189	31.561	30.231	30.861
hsa-miR-492-4373217	40	40	40	40	40	40	40	40	40	40	40	40	40	40	40	40	40	40	40	40	40	40	40	40	40	40	40	40	40	40	40	40	40	40	40	40	40	40	40	40	40	34.765	40	40
hsa-miR-493-4395475	35.554	40	31.935	35.579	38.509	40	35.084	34.79	36.083	38.093	32.178	34.786	35.744	35.094	33.838	40	40	34.762	40	36.02	33.67	34.671	34.854	34.253	37.03	40	34.92	34.249	34.174	39.195	33.105	35.002	38.415	34.627	34.291	35.801	32.965	32.428	34.028	33.17	38.831	40	40	35.657
hsa-miR-494-4395476	26.153	26.987	25.616	26.499	26.413	28.143	26.386	30.093	26.936	25.746	30.502	26.316	25.988	26.943	26.449	26.365	26.808	25.676	26.179	26.534	26.239	25.828	26.404	25.266	30.221	26.511	24.297	24.571	25.175	27.003	27.832	26.164	27.263	26.182	24.528	25.134	27.416	25.202	24.899	24.539	23.48	27.445	25.834	28.767
hsa-miR-495-4381078	31.911	40	29.593	32.709	31.575	33.266	38.823	40	34.312	40	30.992	32.249	35.458	40	33.1	40	34.851	32.329	40	40	32.567	35.424	32.374	33.913	31.619	33.764	36.44	33.179	32.997	40	32.52	33.562	32.223	34.543	33.762	32.718	34.162	30.98	37.244	30.787	40	40	34.834	34.995
hsa-miR-496-4386771	40	40	40	40	40	40	40	40	40	40	40	40	40	40	40	40	40	40	40	40	40	40	40	40	40	40	40	40	40	40	40	40	40	40	40	40	40	40	40	40	40	40	40	40
hsa-miR-499-3p-4395538	40	40	40	40	40	40	40	40	40	40	40	40	40	40	40	40	40	40	40	40	40	40	40	40	40	40	40	40	40	40	40	40	40	40	40	40	40	35.7	40	40	40	40	40	40
hsa-miR-499-5p-4381047	40	40	40	40	40	40	37.614	40	40	40	40	40	40	40	40	40	40	40	40	40	40	40	40	40	40	40	40	40	40	40	40	40	40	40	40	40	40	40	37.558	40	40	40	40	40
hsa-miR-500-4395539	32.108	30.16	31.968	30.767	29.867	31.155	31.336	32.842	31.534	30.21	31.6	32.115	33.165	32.09	31.506	33.516	32.177	31.367	32.59	33.413	30.729	30.683	32.378	30.992	32.683	32.105	31	32.278	31.433	31.191	31.443	31.478	31.25	31.039	31.124	31.282	30.302	31.282	32.23	31.686	33.583	31.184	30.26	36.769
hsa-miR-501-3p-4395546	40	40	40	40	40	40	40	40	40	40	40	40	40	40	40	40	40	40	40	40	40	40	40	40	40	40	40	40	40	40	40	40	40	40	40	40	40	40	40	40	40	40	40	40
hsa-miR-501-5p-4373226	40	33.505	40	40	35.549	33.423	40	35.121	38.81	35.717	40	36.007	39.107	40	35.927	33.642	39.605	39.823	40	40	39.384	40	40	40	40	40	34.892	40	39.596	40	38.347	40	40	40	40	40	40	36.598	40	40	40	33.945	32.896	40
hsa-miR-502-3p-4395194	35.494	32.039	34.111	33.659	33.472	33.059	33.613	33.909	34.13	32.53	33.912	33.85	33.697	34.705	32.238	34.231	33.365	35.217	37.346	36.012	34.076	33.404	34.19	40	34.738	35.369	33.832	33.448	35.87	34.111	33.738	32.597	35.185	33.482	34.232	33.97	33.638	35.357	34.158	35.886	40	34.875	33.968	35.157
hsa-miR-502-5p-4373227	35.37	32.319	33.929	38.914	32.341	32.707	34.206	40	34.235	33.859	40	35.593	35.842	33.542	34.24	40	36.213	40	36.653	35.169	34.212	33.34	40	39.14	40	38.665	34.326	33.386	36.489	33.263	33.762	34.011	33.063	36.351	36.772	35.521	33.866	40	40	39.336	37.523	39.35	33.368	34.82
hsa-miR-503-4373228	36.805	34.92	40	40	35.141	37.874	36.146	37.535	40	40	40	34.944	40	40	40	40	40	40	40	40	40	34.61	35.401	38.753	40	40	36.319	40	40	40	38.33	40	38.392	36.473	40	34.463	40	40	40	40	40	40	40	40
hsa-miR-504-4395195	40	36.982	39.974	40	37.811	36.539	40	37.287	40	40	40	38.636	40	40	40	40	40	40	40	40	37.907	36.808	40	36.264	35.287	40	36.637	40	40	35.695	40	37.578	40	40	40	40	34.059	40	40	38.97	40	40	40	37.324
hsa-miR-505-4395200	33.495	40	40	33.093	33.958	34.942	38.575	35.976	36.858	36.816	34.002	35.197	40	37.852	40	40	40	35.374	37.396	40	33.056	34.028	37.564	40	40	40	39.664	38.9	40	40	35.198	35.864	36.581	36.837	40	40	34.694	34.91	36.474	36.742	40	35.732	40	40
hsa-miR-506-4373231	40	40	40	40	40	40	40	40	40	40	40	40	40	40	40	40	39.156	40	40	40	40	40	40	40	40	40	40	40	40	33.235	40	40	40	40	40	40	40	40	40	40	40	40	40	40
hsa-miR-507-4373232	40	40	40	40	40	40	40	40	40	40	40	40	40	40	40	40	40	40	40	40	40	40	40	40	40	40	40	40	40	40	40	40	40	40	40	40	40	40	40	40	40	40	40	40
hsa-miR-508-3p-4373233	40	37.254	31.78	40	40	39.907	40	40	33.742	40	36.819	40	32.1	34.918	40	40	40	40	40	40	40	40	40	34.339	40	35.192	40	40	40	30.229	40	36.92	40	40	40	40	40	40	40	30.83	40	40	36.755	40
hsa-miR-508-5p-4395203	40	40	40	40	40	40	40	40	40	40	40	40	40	40	40	40	40	40	40	40	40	40	40	40	40	40	40	40	40	40	40	40	40	40	40	40	40	40	40	40	40	40	40	40
hsa-miR-509-3-5p-4395266	40	40	40	40	40	40	40	40	40	40	40	40	40	40	40	40	40	40	40	40	40	40	40	40	40	40	40	40	40	40	40	40	40	40	40	40	40	40	40	40	40	40	40	40
hsa-miR-509-5p-4395346	35.454	34.287	35.732	37.211	35.563	37.276	37.151	40	36.655	38.069	40	40	32.192	40	40	35.988	40	39.419	35.2	40	35.239	34.553	35.5	36.62	40	34.27	33.971	33.493	34.52	31.915	37.409	38.167	39.578	37.399	36.36	40	38.636	34.704	38.108	33.162	38.188	35.178	36.906	36.026
hsa-miR-510-4395352	40	40	40	40	40	40	40	40	40	40	40	40	40	40	40	40	40	40	40	40	40	40	40	40	40	40	40	40	40	40	40	40	40	40	40	40	40	40	40	40	40	37.054	37.764	40
hsa-miR-511-4373236	33.226	30.785	31.257	31.012	32.098	30.973	32.8	31.37	32.238	32.434	32.249	30.988	31.143	31.696	30.532	31.823	33.003	33.26	32.355	33.322	31.008	31.411	33.137	40	34.069	32.801	32.016	31.68	32.707	34	30.813	31.181	33.229	33.468	33.482	34.06	30.596	35.32	40	30.46	40	33.118	31.883	33.871
hsa-miR-512-3p-4381034	40	40	40	40	40	36.813	36.422	40	40	40	40	40	40	40	40	40	39.598	40	37.689	40	40	37.302	40	39.089	40	40	40	39.397	26.654	40	40	40	40	40	40	40	30.597	40	40	39.808	40	40	29.6	40
hsa-miR-512-5p-4373238	40	40	40	40	40	40	40	40	40	40	40	40	40	40	40	40	40	40	40	40	40	40	40	40	40	40	40	40	31.955	40	40	40	40	40	40	40	38.008	40	40	40	40	40	35.664	40
hsa-miR-513-5p-4395201	40	40	40	40	40	40	40	40	40	40	40	40	40	40	40	40	40	40	40	40	40	40	40	40	40	40	40	40	40	37.105	40	40	40	40	40	40	40	40	40	40	40	40	40	40
hsa-miR-515-3p-4395480	40	40	40	40	40	40	40	40	40	40	40	40	38.864	40	40	40	40	40	39.489	40	40	40	40	39.917	40	40	40	40	32.679	40	40	40	36.005	40	40	40	34.386	34.111	37.935	37.292	40	40	40	40
hsa-miR-515-5p-4373242	40	40	37.581	40	40	40	40	40	40	40	40	40	40	40	40	40	40	40	40	40	40	40	40	40	40	40	40	40	35.63	40	40	40	40	40	40	40	40	39.29	40	40	40	40	40	40
hsa-miR-516a-5p-4395527	40	40	40	40	40	40	40	40	40	40	40	40	40	40	40	40	40	40	40	40	40	40	40	40	40	40	40	40	37.406	40	40	40	40	40	40	40	40	40	40	40	40	40	36.584	40
hsa-miR-516b-4395172	40	40	40	40	40	40	40	40	40	40	40	40	40	40	40	40	40	40	40	40	40	40	40	40	40	40	40	40	40	40	40	40	40	40	40	40	40	40	40	40	40	40	34.871	40
hsa-miR-517a-4395513	40	35.007	37.156	40	40	33.759	33.859	40	40	36.136	40	34.867	40	36.899	38.645	40	34.173	40	40	40	39.092	34.895	40	40	40	40	40	34.685	27.817	38.826	40	39.645	40	39.591	40	40	31.902	34.271	40	40	40	40	30.495	40
hsa-miR-517b-4373244	40	40	40	40	40	39.376	40	40	40	40	40	40	40	40	40	40	38.125	40	40	40	40	40	40	40	40	40	40	40	37.313	40	40	40	40	40	40	40	40	40	40	40	40	40	34.857	40
hsa-miR-517c-4373264	40	36.684	34.516	36.827	37.056	34.301	34.003	35.349	39.61	40	40	34.8	40	40	35.821	35.006	40	40	40	37.414	35.687	37.586	38.424	33.977	40	40	40	35.833	28.426	40	37.623	35.643	40	40	40	37.496	31.625	33.1	37.122	40	40	40	31.347	40
hsa-miR-518a-3p-4395508	40	40	40	40	40	34.263	36.117	40	40	40	40	40	40	40	36.783	40	40	40	40	40	40	40	40	35.245	40	40	40	40	31.219	40	40	38.014	40	40	40	40	37.097	40	40	40	40	40	33.975	40
hsa-miR-518a-5p-4395507	40	40	40	40	40	40	40	40	40	40	40	40	40	40	40	40	40	40	40	40	40	40	40	40	40	40	40	40	40	40	40	40	40	40	40	40	40	40	40	40	40	40	40	40
hsa-miR-518b-4373246	33.643	34.074	34.568	33.732	32.977	35.402	32.58	37.164	34.596	33.024	40	34.867	33.511	34.163	32.975	33.41	34.904	34.202	35.004	34.936	35.476	36.069	36.374	33.519	40	33.603	33.466	34.089	30.639	34.087	34.918	34.029	35.152	32.908	33.708	36.038	33.704	35.454	33.434	33.94	35.289	36.377	31.411	35.3
hsa-miR-518c-4395512	40	40	40	40	40	37.599	40	40	40	40	40	40	40	40	40	40	40	40	40	40	40	40	40	40	40	40	40	35.822	36.03	40	40	40	40	40	40	40	40	40	40	40	40	40	40	40
hsa-miR-518d-3p-4373248	40	40	40	40	40	40	40	40	40	40	40	40	40	40	40	40	39.037	40	40	40	39.927	40	40	40	40	40	40	40	40	37.786	40	40	40	40	38.261	40	40	40	40	40	40	40	40	40
hsa-miR-518d-5p-4395500	40	40	40	40	40	40	40	40	40	40	40	40	39.351	40	40	40	40	40	40	40	40	40	40	40	40	40	40	40	34.747	40	40	40	40	40	40	40	40	40	40	40	40	40	40	40
hsa-miR-518e-4395506	40	40	35.942	40	40	40	37.305	40	40	33.935	40	40	35.8	40	34.108	40	40	37.506	40	40	40	37.947	40	33.726	40	40	35.739	40	29.241	40	40	34.133	40	40	36.45	40	32.729	35.416	36.313	39.435	40	40	31.834	40
hsa-miR-518f-4395499	36.471	40	37.418	38.346	34.156	40	35.605	40	40	34.808	40	40	37.525	40	35.467	39.166	40	40	40	40	40	40	40	40	37.266	40	37.287	39.796	29.586	38.755	40	34.997	38.515	36.166	36.94	36.206	32.149	34.377	40	34.698	34.872	40	32.124	40
hsa-miR-519a-4395526	36.567	37.504	36.336	36.121	37.761	32.61	40	37.606	35.173	40	35.988	35.306	39.809	40	34.183	40	37.796	40	39.114	40	40	36.942	40	34.401	40	38.315	40	40	29.131	38.303	35.832	33.08	40	35.86	34.92	34.099	34.006	31.937	40	36.575	40	40	34.252	40
hsa-miR-519c-3p-4373251	40	40	40	40	40	40	40	40	40	40	40	40	40	40	40	40	40	40	40	40	40	40	40	40	40	40	40	40	34.013	40	40	40	40	40	40	40	40	40	40	40	40	40	35.511	40
hsa-miR-519d-4395514	37.961	40	36.308	40	40	35.687	36.072	40	39.463	37.021	40	36.507	39.308	38.521	35.467	34.453	40	40	40	40	40	40	40	40	40	40	35.624	34.52	29.071	39.693	40	40	34.92	40	40	36.379	31.699	40	35.654	40	40	40	31.486	40
hsa-miR-519e-4395481	40	40	40	40	40	40	40	40	40	40	40	40	40	40	40	40	40	40	40	40	40	40	40	40	40	40	40	40	40	39.352	40	40	40	40	40	40	40	40	37.769	40	40	40	40	40
hsa-miR-520a-3p-4373268	40	40	40	40	40	40	40	40	40	40	40	40	40	40	40	40	40	40	40	40	40	40	40	40	40	40	40	40	36.829	40	40	40	40	40	40	40	40	40	40	40	40	40	40	40
hsa-miR-520a-5p-4378085	40	40	40	40	40	40	40	40	40	40	40	40	40	40	40	40	40	40	40	40	40	40	40	40	40	40	40	40	35.946	40	40	40	40	40	40	40	40	40	40	40	40	40	40	40
hsa-miR-520b-4373252	40	40	33.553	40	40	40	36.701	40	37.497	35.115	40	38.329	39.898	40	40	37.262	37.76	38.637	36.416	40	40	40	38.504	35.917	40	40	35.824	35.536	33.073	38.44	40	40	40	38.279	37.46	40	36.456	38.713	40	38.901	40	40	38.091	40
hsa-miR-520d-5p-4395504	40	40	40	40	40	40	40	40	40	40	40	40	40	40	40	40	40	40	40	40	40	40	40	40	40	40	40	40	40	40	40	40	40	40	40	40	40	40	40	40	40	40	40	40
hsa-miR-520e-4373255	40	40	40	40	40	40	40	40	40	40	40	40	40	39.932	40	40	40	40	40	40	40	40	40	40	40	40	40	40	35.678	40	40	40	40	40	40	40	40	40	40	40	40	40	40	40
hsa-miR-520f-4373256	40	40	40	40	38.356	40	40	40	40	40	40	40	40	40	40	40	40	40	40	40	40	40	37.306	40	40	40	40	38.714	33.77	40	40	40	40	40	40	40	40	40	40	36.983	40	40	40	40
hsa-miR-520g-4373257	40	40	40	40	40	38.262	35.062	40	40	40	40	40	40	40	40	40	40	40	40	40	36.298	38.094	40	40	40	40	40	40	28.98	40	40	40	40	40	40	40	33.37	40	40	40	40	40	31.476	40
hsa-miR-521-4373259	40	40	40	40	40	40	40	40	40	40	40	40	40	40	40	40	39.518	40	40	40	40	40	40	40	40	40	40	40	32.947	40	40	40	40	40	40	40	40	36.097	40	40	40	40	40	40
hsa-miR-522-4395524	40	35.387	40	40	37.708	32.83	34.537	36.472	40	40	37.421	33.773	40	37.3	34.949	40	35.316	40	40	40	40	34.775	40	34.168	40	40	35.917	40	29.832	40	40	33.888	40	38.433	40	40	35.304	32.753	40	40	40	40	34.349	40
hsa-miR-523-4395497	39.762	38.339	36	35.806	34.986	37.46	40	35.984	38.302	34.075	40	40	38.697	39.936	40	40	39.669	40	40	39.221	37.291	39.45	40	40	40	40	33.985	34.305	32.595	36.577	34.992	35.812	38.133	37.746	36.896	33.855	34.802	35.202	37.541	35.731	40	36.047	35.872	40
hsa-miR-524-5p-4395174	40	40	40	40	40	40	40	40	40	40	40	40	40	40	40	40	40	40	40	40	40	40	40	40	40	40	40	40	40	40	40	40	40	40	40	40	40	40	40	40	40	40	40	40
hsa-miR-525-3p-4395496	40	40	40	40	40	40	40	40	40	40	40	40	40	40	40	40	40	40	40	40	40	40	40	40	40	40	40	40	31.833	40	40	40	40	40	40	40	34.97	40	40	40	40	40	33.819	40
hsa-miR-525-5p-4378088	40	40	40	40	40	40	40	40	40	40	40	40	40	40	40	40	40	40	40	40	40	40	40	40	40	40	40	40	39.242	40	40	40	40	40	40	40	40	40	40	40	40	40	40	40
hsa-miR-526b-4395493	40	40	40	40	40	40	40	40	40	40	40	40	40	40	40	40	40	40	40	40	40	40	40	40	40	40	40	40	32.829	40	40	40	40	40	40	40	40	40	40	40	40	40	40	40
hsa-miR-532-3p-4395466	29.974	28.062	29.816	28.948	28.389	28.006	29.117	29.295	28.712	28.168	29.205	29.762	29.942	28.662	28.932	28.849	29.436	29.69	31.997	31.555	29.17	29.359	29.969	30.321	30.414	30.53	30.047	30.228	29.976	29.454	28.675	28.985	29.603	28.962	31.567	30.494	28.577	31.663	31.403	29.953	35.941	29.59	29.028	30.462
hsa-miR-532-5p-4380928	28.347	27.151	28.356	27.914	27.16	27.112	40	28.126	27.079	26.044	27.518	27.61	28.372	27.979	27.037	29.903	28.202	27.65	29.54	30.126	27.513	27.589	28.791	28.857	28.709	29.081	27.293	28.181	28.519	26.833	27.703	27.204	28.026	26.684	29.315	28.126	26.847	29.19	29.002	28.629	32.041	29.239	27.491	29.926
hsa-miR-539-4378103	32.06	31.859	29.051	31.802	31.109	31.488	33.018	31.337	32.476	32.405	28.441	31.989	31.523	32.878	31.993	34.351	40	31.627	33.586	32.985	30.104	31.736	40	31.983	32.187	40	31.849	31.18	30.829	33.068	31.321	30.958	31.937	33.709	30.709	32.026	30.62	29.501	31.623	30.482	39.493	31.985	32.378	32.586
hsa-miR-541-4395312	40	40	40	40	40	40	38.511	40	40	40	39.253	40	40	40	40	40	40	40	40	40	40	40	40	40	40	40	40	40	37.797	40	40	40	40	40	40	40	40	38.739	40	40	40	40	40	40
hsa-miR-542-3p-4378101	38.369	40	35.573	40	40	40	35.766	39.215	40	36	40	39.127	39.653	35.756	40	40	40	40	40	38.394	35.785	40	40	40	40	40	35.226	40	40	40	40	40	39.681	40	36.355	40	34.869	38.849	39.419	34.02	40	40	40	40
hsa-miR-542-5p-4395351	40	35.907	37.656	40	38.664	35.15	40	38.537	40	33.131	40	32.738	40	33.488	35.327	40	40	40	40	37.166	34.518	37.03	40	36.824	40	40	40	40	40	40	33.407	40	40	40	40	40	35.571	40	40	36.286	40	40	34.785	35.814
hsa-miR-544-4395376	40	40	40	40	38.877	40	40	40	40	40	40	40	40	40	40	40	40	40	40	40	40	40	40	40	40	40	40	39.086	40	40	40	40	40	40	40	40	40	40	40	37.482	40	40	40	40
hsa-miR-545-4395378	34.002	34.476	40	35.812	35.084	37.384	34.4	35.309	40	40	35.296	40	40	35.876	36.851	40	36.895	40	40	38.432	37.761	40	40	40	35.13	34.236	35.918	40	36.096	37.031	37.726	40	35.341	34.342	33.777	40	34.019	40	40	40	40	33.988	35.787	35.625
hsa-miR-548a-3p-4380948	40	40	40	40	35.629	40	40	40	40	40	40	40	40	40	40	40	40	40	40	40	40	40	40	40	40	40	40	40	40	40	40	40	40	40	40	40	40	40	40	40	40	40	40	40
hsa-miR-548a-5p-4395523	40	40	40	40	40	40	40	40	40	40	40	40	40	40	40	40	40	40	40	40	40	40	40	40	40	40	40	40	40	36.358	40	40	40	40	40	40	40	40	40	40	40	40	40	40
hsa-miR-548b-3p-4380951	40	40	40	40	40	40	40	40	40	38.463	40	40	40	40	40	40	40	40	40	40	40	38.079	40	40	40	40	40	40	40	40	40	40	40	40	40	40	40	40	40	40	40	40	40	40
hsa-miR-548b-5p-4395519	38.807	36.181	35.1	34.839	40	40	35.279	36.221	34.473	34.269	37.621	37.432	38.939	40	40	40	40	37.52	37.735	35.419	33.491	34.323	35.242	40	40	36.042	34.508	36.532	34.645	34.749	39.563	40	35.999	40	37.456	34.078	33.907	35.277	34.79	34.679	40	33.96	37.134	35.623
hsa-miR-548c-3p-4380993	40	40	40	40	40	40	40	40	40	40	40	40	40	40	40	40	40	40	40	40	40	40	40	40	40	40	40	40	40	40	40	40	40	40	40	40	40	40	40	40	40	40	40	40
hsa-miR-548c-5p-4395540	34.635	35.784	35.376	40	33.645	40	34.538	35.453	35.673	35.43	38.25	34.35	40	37.957	34.807	40	35.095	35.202	40	35.516	34.024	34.264	35.527	34.845	40	33.658	33.167	34.83	40	40	39.207	40	35.271	36.84	36.104	34.895	35.694	35.429	34.833	40	37.122	35.824	39.906	39.932
hsa-miR-548d-3p-4381008	40	40	40	40	40	40	40	40	40	40	40	40	40	40	40	40	40	40	40	40	40	40	40	40	40	40	40	40	40	40	40	40	40	40	40	40	40	40	40	40	40	40	40	40
hsa-miR-548d-5p-4395348	34.556	40	38.5	35.157	35.809	36.987	37.903	37.355	40	38.975	40	34.747	40	37.888	40	40	40	38.787	36.643	39.113	34.899	34.422	37.309	37.559	39.09	40	34.646	36.606	36.522	40	40	40	38.545	37.22	38.035	35.307	38.466	37.491	35.971	36.4	34.668	36.003	40	40
hsa-miR-551b-4380945	40	34.863	40	40	40	34.042	33.442	40	37.254	40	40	40	40	34.953	40	40	35.539	40	40	40	40	40	40	40	40	40	34.73	37.892	39.587	35.404	35.107	40	40	40	40	40	34.004	40	40	40	40	40	36.271	40
hsa-miR-556-3p-4395456	40	40	40	40	40	40	40	40	40	40	40	40	40	40	40	40	40	40	40	40	40	40	40	40	40	40	40	40	40	40	40	40	40	40	40	40	40	40	40	40	40	40	40	40
hsa-miR-556-5p-4395455	40	40	40	40	40	40	40	40	40	40	40	40	40	40	40	40	40	40	40	40	40	40	40	40	40	40	40	40	40	40	40	40	40	40	40	40	40	40	40	40	40	40	40	40
hsa-miR-561-4380938	40	40	40	40	40	40	40	40	40	40	40	40	40	40	40	40	40	40	40	40	40	40	40	40	40	40	40	40	40	40	40	40	40	40	40	40	40	40	40	40	40	40	40	40
hsa-miR-570-4395458	40	40	40	39.097	40	40	40	40	40	40	40	40	40	40	40	40	40	40	40	40	37.135	40	40	40	40	40	36.862	40	40	40	40	40	40	40	40	40	39.448	40	40	40	40	40	40	40
hsa-miR-574-3p-4395460	25.441	25.533	26.018	25.236	25.03	25.098	25.623	26.483	25.383	25.004	26.146	25.405	26.729	26.403	24.957	24.912	26.171	25.738	26.854	26.656	25.947	26.102	26.999	26.51	25.715	26.826	27.187	26.573	26.603	26.404	26.286	25.311	26.241	26.519	25.975	25.428	25.899	27.652	26.662	25.612	28.097	27.054	25.879	26.519
hsa-miR-576-3p-4395462	33.326	37.671	34.343	35.352	32.77	40	36.432	35.088	36.333	35.483	40	40	34.701	40	40	34.44	40	34.942	37.249	40	35.075	35.137	40	40	40	35.999	33.268	35.409	33.501	34.897	33.991	35.046	34.964	34.758	34.622	40	40	35.417	36.375	40	34.556	40	34.681	40
hsa-miR-576-5p-4395461	40	40	40	40	35.915	40	40	40	40	40	35.857	40	40	40	40	40	40	40	40	40	40	40	40	40	40	40	40	40	38.146	39.595	38.262	38.519	40	40	40	40	40	40	40	40	40	40	40	40
hsa-miR-579-4395509	40	35.073	34.31	40	32.954	34.761	40	35.951	35.757	40	40	34.747	40	40	40	40	34.143	34.695	40	33.695	35.578	33.97	34.872	35.77	40	36.3	34.795	33.621	33.21	40	35.875	40	40	35.065	40	39.007	35.525	40	38.331	40	36.997	40	40	40
hsa-miR-582-3p-4395510	36.814	40	34.492	40	40	40	38.112	40	35.253	40	40	33.657	40	40	40	40	40	39.788	40	40	40	40	39.787	40	40	40	34.776	40	35.187	40	40	40	40	40	38.31	33.878	40	40	34.606	38.293	40	38.237	36.456	40
hsa-miR-582-5p-4395175	33.168	32.966	32.806	40	34.436	34.608	35.466	33.904	31.882	40	35.002	34.091	34.629	40	34.215	34.944	34.113	35.044	40	40	34.121	33.624	36.423	40	39.451	40	38.419	34.86	34.17	40	40	40	34.448	34.778	34.549	35.808	34.645	35.745	35.776	35.739	40	40	40	40
hsa-miR-589-4395520	40	40	40	36.142	36.648	40	38.122	40	40	40	38.088	39.794	40	36.092	39.107	40	40	40	40	40	40	37.792	39.072	40	40	40	40	36.927	36.989	40	36.11	40	40	39.658	40	40	40	36.754	40	40	40	40	40	38.572
hsa-miR-590-5p-4395176	29.971	30.075	30.352	30.201	27.858	30.913	28.721	32.488	29.931	30.956	32.109	40	40	30.497	32.412	33.082	32.111	31.643	32.006	32.682	29.933	30.133	30.502	31.345	35.862	31.5	31.731	31.211	29.98	29.613	30.193	32.057	31.673	28.022	30.017	29.331	27.95	29.864	29.165	29.573	35.018	32.312	31.689	30.853
hsa-miR-597-4380960	33.691	35.263	40	34.979	35.062	38.943	34.017	40	35.48	36.947	40	39.982	36.764	37.894	34.662	36.498	35.51	36.383	40	36.178	32.91	40	37.353	35.178	40	38.061	40	34.058	36.435	36.058	35.03	40	34.324	32.429	38.555	35.026	33.688	34.311	36.657	38.419	36.231	39.767	34.146	40
hsa-miR-598-4395179	33.176	31.023	31.253	32.955	32.66	30.716	33.318	33.585	33.958	33.099	33.395	31.997	32.597	35.718	30.292	31.704	31.936	33.506	34.149	34.192	31.532	32.855	32.708	33.799	34.335	34.235	33.362	32.451	32.383	31.566	32.265	31.771	33.638	33.693	33.449	31.329	30.967	31.953	33.089	32.69	40	40	32.389	36.576
hsa-miR-615-3p-4386777	40	40	40	40	40	40	40	40	40	40	40	40	40	40	40	40	40	40	40	40	40	40	40	40	40	40	40	40	40	40	40	40	40	40	40	40	40	40	40	40	40	40	40	40
hsa-miR-615-5p-4395464	40	40	40	40	40	40	40	40	40	40	40	40	40	40	40	40	40	40	40	40	40	40	40	40	40	40	40	40	40	40	40	40	40	40	40	40	40	40	40	40	40	40	40	40
hsa-miR-616-4395525	40	40	40	40	40	40	40	40	40	40	40	40	40	40	40	40	40	40	40	40	40	40	40	40	40	40	40	40	40	40	40	40	40	40	40	40	40	40	40	40	40	40	40	40
hsa-miR-618-4380996	36.205	36.564	39.505	38.136	36.495	32.805	35.718	40	40	40	36.031	34.545	34.415	35.865	38.019	34.214	40	40	40	33.397	35.801	34.052	34.33	37.618	40	35.334	37.332	36.299	36.985	35.742	34.962	38.975	38.595	38.67	36.778	35.025	36.574	33.34	38.458	38.196	36.246	34.693	38.924	37.181
hsa-miR-624-4395541	40	40	40	40	40	40	40	40	40	40	40	40	40	40	40	40	40	40	40	40	40	40	40	40	40	40	40	40	40	40	40	40	40	40	40	40	40	40	40	40	40	40	40	40
hsa-miR-625-4395542	33.407	32.009	33.843	35.708	34.018	33.969	32.572	33.393	33.01	33.102	33.912	33.565	33.744	33.429	33.307	34.966	33.243	33.437	34.861	34.949	33.462	34.119	34.547	33.826	35.027	33.68	35.67	34.069	33.765	35.994	33.84	33.788	33.506	34.449	33.21	33.684	33.278	34.658	35.062	33.438	40	35.122	33.255	35.486
hsa-miR-627-4380967	35.277	37.289	40	40	34.628	40	40	40	36.675	36.661	40	39.678	40	40	34.641	40	39.4	40	37.713	40	37.623	40	40	35.431	40	39.274	35.268	40	39.929	40	38.76	40	40	38.012	40	36.475	34.952	40	40	40	40	40	40	37.479
hsa-miR-628-5p-4395544	31.227	30.485	31.59	30.703	30.283	30.905	30.985	33.152	32.543	31.441	33.948	31.985	31.78	31.294	32.964	35.918	32.355	32.163	32.935	32.635	31.283	31.718	33.359	32.884	36.674	34.075	31.943	31.804	31.878	33.471	31.224	32.71	32.988	30.146	33.426	30.909	30.294	34.156	31.819	31.765	37.765	32.413	32.773	33.068
hsa-miR-629-4395547	34.209	35.027	34.752	40	34.559	34.723	35.209	40	34.293	35.106	38.829	35.83	40	40	40	40	40	36.087	40	40	35.549	34.799	40	37.037	40	38.337	33.791	40	38.978	40	39.587	40	34.813	40	37.543	36.801	35.301	40	34.283	40	40	40	40	38.948
hsa-miR-636-4395199	32.876	32.347	33.038	33.74	31.682	33.354	32.652	36.094	34.506	36.494	35.657	33.965	33.899	33.627	34.768	33.323	34.302	34.883	35.206	37.644	32.055	33.136	33.382	32.619	40	33.87	32.92	33.392	34.178	32.664	33.21	34.88	33.554	32.913	33.22	34.225	32.4	32.723	32.346	33.163	34.147	33.087	33.86	35.159
hsa-miR-642-4380995	32.216	33.44	32.735	32.665	32.092	31.545	30.235	33.054	33.925	32.741	33.011	33.015	32.655	32.467	32.1	33.152	31.337	32.179	35.789	33.384	31.707	32.215	33.972	32.248	33.481	34.025	32.425	32.369	32.975	35.315	32.849	32.464	33.193	34.224	33.044	32.724	32.248	33.545	32.713	32.694	33.72	31.882	33.234	33.687
hsa-miR-651-4381007	40	40	40	40	40	40	40	40	40	40	40	40	40	40	40	40	40	40	40	40	37.928	40	40	40	40	40	40	40	40	35.594	40	40	40	35.367	40	40	40	40	40	40	40	40	40	40
hsa-miR-652-4395463	30.086	27.067	29.314	30.995	28.376	27.057	30.225	29.066	29.656	28.874	28.2	28.597	30.272	27.537	27.793	29.993	29.106	29.645	31.647	30.681	28.176	28.033	29.559	31.408	30.477	31.021	29.923	29.909	30.084	31.545	28.433	28.509	30.283	31.17	32.106	29.873	28.606	29.841	31.459	31.201	33.156	30.033	30.113	30.876
hsa-miR-653-4395403	40	40	40	40	40	40	40	40	40	40	40	40	38.09	40	40	39.614	40	40	40	40	40	40	40	40	40	40	40	40	40	40	38.984	40	40	40	40	40	34.974	40	40	40	40	40	40	40
hsa-miR-654-3p-4395350	40	40	39.212	40	40	40	40	40	40	40	40	40	40	35.737	40	40	40	35.583	40	40	33.904	40	40	40	40	40	35.608	40	35.433	40	35.548	40	40	37.392	40	35.095	40	40	40	38.113	35.675	40	40	40
hsa-miR-654-5p-4381014	40	40	40	40	40	40	40	38.014	40	40	34.393	40	40	40	40	40	40	40	40	40	40	40	40	40	40	40	40	40	40	40	40	40	40	40	40	40	40	40	40	40	40	40	40	40
hsa-miR-655-4381015	34.348	36.917	32.64	35.167	33.817	36.811	35.505	40	35.563	40	33.374	35.597	36.946	40	40	40	40	35.201	39.589	38.122	36.174	37.121	40	37.868	40	36.808	37.056	34.2	36.769	36.518	35.311	40	35.914	35.072	32.863	34.578	35.563	32.949	35.728	32.994	40	40	40	36.204
hsa-miR-660-4380925	27.936	27.603	28.281	27.837	27.066	28.12	28.055	28.264	27.573	27.211	28.471	28.134	28.653	27.83	29.233	31.303	29.501	28.849	29.851	30.264	27.206	27.634	29.044	29.081	30.533	29.984	28.434	28.498	28.808	30.569	28.101	29.329	29.026	27.405	29.527	28.462	27.253	28.629	28.757	29.033	33.178	29.008	28.992	29.085
hsa-miR-671-3p-4395433	33.11	32.517	35.21	33.226	31.491	32.298	32.303	40	33.529	33.22	32.599	34.028	33.925	40	35.338	37.261	35.818	34.986	40	40	32.591	32.961	33.838	33.607	34.093	35.166	34.641	36.412	33.641	32.068	31.657	32.185	32.475	33.749	33.782	32.916	32.385	32.46	34.267	35.115	37.816	31.833	33.016	36.217
hsa-miR-672-4395438	40	36.197	40	40	40	40	40	40	40	40	40	40	40	40	40	40	40	40	40	40	36.718	40	40	40	40	40	40	40	40	40	40	40	40	40	40	40	40	40	40	37.339	40	38.758	40	40
hsa-miR-674-4395193	40	40	40	40	40	40	40	40	40	40	40	40	40	40	40	40	40	40	40	40	40	40	40	40	40	40	40	40	40	40	40	40	40	40	40	40	40	40	40	40	40	40	40	40
hsa-miR-708-4395452	26.922	29.083	28.256	28.075	27.66	30.614	28.638	28.237	27.49	29.036	31.93	29.108	28.057	29.334	31.636	33.311	29.314	27.344	28.864	30.584	26.943	26.687	29.329	27.086	32.087	27.15	26.162	26.189	28.514	25.213	26.731	30.179	26.943	25.401	27.056	27.795	26.118	28.108	28.995	26.994	31.543	27.324	26.921	25.759
hsa-miR-744-4395435	29.731	28.606	30.021	29.039	28.288	29.213	29.648	29.62	29.294	29.424	28.963	28.653	30.338	29.827	28.897	29.194	30.02	29.311	31.225	30.685	29.379	29.628	30.606	30.24	30.566	30.308	28.925	29.961	29.525	29.371	29.55	29.532	28.706	28.073	30.524	29.498	28.927	30.816	30.747	30.291	32.882	29.527	27.373	30.272
hsa-miR-758-4395180	33.423	35.058	37.59	34.435	40	40	40	34.125	40	40	33.271	36.003	36.648	40	40	40	35.099	35.638	35.628	40	33.415	40	38.629	40	35.063	40	40	34.68	35.356	37.534	33.223	40	40	40	35.085	35.904	40	33.306	39.548	33.808	40	40	35.269	40
hsa-miR-871-4395465	40	40	40	40	40	40	40	40	40	40	40	40	40	40	40	40	40	40	40	40	40	40	40	40	40	40	40	40	40	40	40	40	40	40	40	40	40	40	40	40	40	40	40	40
hsa-miR-872-4395375	40	40	40	40	40	40	40	40	40	40	40	40	40	40	40	40	40	40	40	40	40	40	40	40	40	40	40	40	40	40	40	40	40	40	40	40	40	40	40	40	40	40	40	40
hsa-miR-873-4395467	40	34.976	40	40	36.218	40	40	40	40	40	40	38.508	40	40	40	40	40	40	40	40	40	37.195	37.886	34.168	38.625	40	40	40	40	34.116	33.307	40	36.325	40	39.642	40	40	35.679	40	40	40	34.701	39.159	40
hsa-miR-874-4395379	37.201	40	40	40	40	38.296	40	35.672	40	40	36.985	38.401	40	37.25	40	40	39.841	40	40	38.391	40	40	40	40	38.475	40	40	38.849	40	40	40	40	40	40	40	40	40	40	40	40	40	39.674	40	38.523
hsa-miR-875-3p-4395315	40	40	40	40	40	40	40	40	40	40	40	40	40	40	40	40	40	40	40	40	40	40	40	40	40	40	40	40	40	40	40	40	40	40	40	40	40	40	40	40	40	40	40	40
hsa-miR-876-3p-4395336	40	40	40	40	40	40	40	40	40	40	40	40	40	40	40	40	40	40	40	40	36.091	40	40	40	40	40	40	40	40	38.196	40	40	40	40	40	40	40	36.134	40	40	40	40	40	40
hsa-miR-876-5p-4395316	40	40	40	40	40	40	40	40	40	40	40	40	40	40	40	40	40	40	40	40	40	40	40	40	40	40	40	40	40	40	40	40	40	40	40	40	40	40	40	40	40	40	40	40
hsa-miR-885-3p-4395483	40	40	40	40	40	40	40	40	40	40	40	40	40	40	40	40	40	40	40	40	40	40	40	40	40	40	40	40	40	40	40	40	40	40	40	40	40	40	40	40	40	40	40	40
hsa-miR-885-5p-4395407	40	33.536	36.176	35.19	35.29	33.176	31.323	33.461	33.818	32.477	35.291	33.4	33.206	40	32.01	33.175	35.08	32.384	40	40	35.1	34.088	35.415	36.893	33.256	34.892	35.307	33.606	35.401	40	33.006	31.641	33.276	40	34.489	31.78	33.497	35.083	28.881	32.989	38.25	33.187	34.101	36.052
hsa-miR-886-3p-4395305	25.538	25.898	25.284	28.117	27.77	27.664	27.926	26.268	27.311	27.972	28.436	25.406	27.114	26.37	26.905	26.171	26.073	24.55	26.775	26.433	26.992	27.045	27.832	27.552	27.938	29.235	26.257	26.434	27.736	29.739	25.83	28.094	26.862	25.634	26.626	26.687	26.773	28.551	28.482	25.209	28.709	26.033	26.916	29.087
hsa-miR-886-5p-4395304	25.976	25.943	25.967	28.396	28.106	27.057	28.775	25.534	28.555	28.035	27.423	25.901	27.235	25.916	27.726	27.243	26.663	25.035	26.601	26.74	27.083	27.434	28.827	28.354	27.495	29.63	27.214	27.233	28.141	29.846	25.882	28.293	26.575	25.966	27.142	26.917	26.21	28.89	28.854	26.119	30.156	25.505	27.497	28.146
hsa-miR-887-4395485	40	40	40	40	40	40	40	40	40	40	40	40	40	40	40	40	40	40	40	40	40	40	40	40	40	40	40	40	40	40	40	40	40	40	40	40	40	40	40	40	40	40	40	40
hsa-miR-888-4395323	40	40	40	40	40	40	40	40	40	40	40	40	40	40	37.415	38.491	40	40	40	40	40	37.136	40	40	35.297	40	40	35.033	40	34.974	40	40	40	40	40	40	39.764	40	40	40	40	40	36.308	37.253
hsa-miR-889-4395313	35.501	40	37.916	40	40	40	40	40	37.229	40	33.618	36.84	40	40	40	40	40	39.627	40	40	40	40	40	40	40	40	40	40	35.855	40	40	40	40	35.99	40	40	40	36.823	35.368	35.047	40	40	40	40
hsa-miR-890-4395320	40	40	40	40	40	40	40	40	40	40	40	40	40	40	40	40	40	40	40	40	40	40	40	40	40	40	40	40	40	40	40	40	40	40	40	40	40	40	40	40	40	40	40	40
hsa-miR-891a-4395302	40	35.422	40	35.975	40	40	40	40	40	40	36.191	40	39.957	40	40	40	40	39.303	40	40	36.571	40	40	38.629	32.508	37.226	40	35.345	40	32.702	35.999	40	36.604	36.35	40	40	38.514	40	40	40	40	40	40	40
hsa-miR-891b-4395321	40	40	40	40	40	40	40	40	40	40	40	40	40	40	40	40	40	40	40	40	40	40	40	40	40	40	40	40	40	40	40	40	40	40	40	40	40	40	40	40	40	40	40	40
hsa-miR-892a-4395306	40	40	40	40	40	40	40	40	40	40	40	40	40	40	40	40	40	40	40	40	40	40	40	40	40	40	40	40	40	40	40	40	40	40	40	40	40	40	40	40	40	40	40	40
hsa-miR-9-4373285	36.364	32.261	26.842	31.89	31.543	36.58	25.746	32.546	32.22	31.402	27.93	33.476	29.807	29.694	40	40	37.616	33.915	33.069	36.434	29.525	31.62	31.835	31.195	35.015	31.612	28.963	32.111	30.077	29.599	32.183	32.348	30.555	26.581	30.514	29.473	28.539	29.29	29.226	31.753	40	30.315	30.793	31.292
hsa-miR-92a-4395169	26.279	25.56	26.427	25.727	24.391	25.279	24.878	26.466	24.847	26.077	26.254	26.385	27.136	26.669	26.24	26.963	27.631	26.948	28.39	28.415	26.024	26.666	24.964	26.943	27.201	25.924	25.896	27.151	26.897	25.809	26.004	26.886	25.444	25.879	27.043	26.819	25.184	26.273	27.082	27.092	29.239	26.836	26.503	27.023
hsa-miR-93-4373302	25.519	24.852	25.979	24.9	23.745	26.107	23.899	26.73	25.808	25.33	25.981	26.011	26.597	26.435	26.344	27.671	26.992	26.805	27.408	27.731	25.103	26.287	25.679	25.782	27.522	25.803	25.665	25.759	25.756	24.221	25.806	26.101	25.149	24.457	26.231	25.586	24.637	25.658	25.769	26.452	29.335	26.855	25.058	26.977
hsa-miR-95-4373011	28.255	29.856	30.895	30.254	30.13	29.807	26.509	33.787	29.046	29.662	31.613	30.615	31.364	31.47	31.239	34.128	31.163	31.524	33.071	33.076	30.111	31.861	31.754	32.191	33.463	31.721	33.007	31.454	36.045	30.939	31.578	30.148	32.438	33.131	31.759	30.776	30.086	33.525	31.041	31.482	40	33.932	31.397	33.408
hsa-miR-96-4373372	33.032	34.196	40	33.065	32.291	40	34.005	40	34.391	34.478	40	35.072	35.8	40	40	36.946	35.573	40	40	40	34.894	40	40	40	40	34.319	40	39.614	40	33.68	40	40	40	33.031	33.859	33.99	34.537	34.172	33.969	33.8	40	40	40	40
hsa-miR-98-4373009	31.295	30.035	31.37	30.765	30.327	31.202	30.604	31.72	29.952	29.467	36.601	32.375	33.111	33.1	35.832	40	34.551	33.892	35.61	35.161	30.436	32.778	31.034	31.987	39.386	32.505	32.995	32.907	33.262	30.956	31.877	32.981	31.607	30.545	31.636	30.853	31.512	33.096	30.606	33.862	40	34.214	36.116	36.803
hsa-miR-99a-4373008	25.965	25.976	25.144	27.505	24.964	26.049	28.508	29.081	25.416	26.483	32.066	26.816	27.751	27.65	27.371	28.657	27.432	26.184	27.798	28.644	25.141	25.82	27.328	26.673	31.173	27.393	26.57	26.708	26.411	27.314	25.822	26.202	27.641	27.385	26.833	25.631	26.098	27.291	26.403	25.387	28.472	28.745	27.755	27.816
hsa-miR-99b-4373007	28.141	27.88	28.493	29.058	27.85	27.335	28.108	29.622	28.363	27.456	28.711	28.503	29.147	29.01	28.221	29.822	29.382	28.955	30.433	30.895	27.86	28.7	29.719	28.878	30.246	30.115	29.58	29.599	28.467	29.177	29.062	27.898	30.575	28.644	29.388	27.932	28.711	29.778	29.873	29.34	31.523	30.573	30.705	30.663
PIPE-T output tab-separated text file containing the raw Ct values for every sample and transcript.

## Sheet: Table S6
Table S6. Normalized data for NSLC dataset
miRNA	GSM1054691_ADC1-A_dot.txt	GSM1054692_ADC2-A_dot.txt	GSM1054693_ADC3-A_dot.txt	GSM1054694_ADC4-A_dot.txt	GSM1054695_ADC5-A_dot.txt	GSM1054696_ADC6-A_dot.txt	GSM1054697_ADC7-A_dot.txt	GSM1054698_ADC8-A_dot.txt	GSM1054699_ADC9-A_dot.txt	GSM1054700_ADC10-A_dot.txt	GSM1054701_ADC11-A_dot.txt	GSM1054702_ADC12-A_dot.txt	GSM1054703_ADC13-A_dot.txt	GSM1054704_ADC14-A_dot.txt	GSM1054705_ADC15-A_dot.txt	GSM1054706_ADC16-A_dot.txt	GSM1054707_ADC17-A_dot.txt	GSM1054708_ADC18-A_dot.txt	GSM1054709_ADC19-A_dot.txt	GSM1054710_ADC20-A_dot.txt	GSM1054711_SCC1-A_dot.txt	GSM1054712_SCC2-A_dot.txt	GSM1054713_SCC3-A_dot.txt	GSM1054714_SCC4-A_dot.txt	GSM1054715_SCC5-A_dot.txt	GSM1054716_SCC6-A_dot.txt	GSM1054717_SCC7-A_dot.txt	GSM1054718_SCC8-A_dot.txt	GSM1054719_SCC9-A_dot.txt	GSM1054720_SCC10-A_dot.txt	GSM1054721_SCC11-A_dot.txt	GSM1054722_SCC12-A_dot.txt	GSM1054723_SCC13-A_dot.txt	GSM1054724_SCC14-A_dot.txt	GSM1054725_SCC15-A_dot.txt	GSM1054726_SCC16-A_dot.txt	GSM1054727_SCC17-A_dot.txt	GSM1054728_SCC18-A_dot.txt	GSM1054729_SCC19-A_dot.txt	GSM1054730_SCC20-A_dot.txt	GSM1054731_SCC21-A_dot.txt	GSM1054732_SCC22-A_dot.txt	GSM1054733_SCC23A_dot.txt	GSM1054734_SCC24-A_dot.txt
MammU6-4395470	-2.303	-2.255	-2.444	-1.714	-1.993	-1.935	-3.85	1.342	-1.031	-2.686	2.961	-2.975	-3.563	-2.089	-3.355	-3.489	-3.639	-3.287	-3.803	-3.02	-2.001	-2.872	-2.254	-2.575	0.632	-2.039	-3.08	-2.828	-2.7	-3.808	-0.877	-3.448	-1.483	-3.16	-2.323	-2.452	-2.168	-1.831	-1.028	-2.069	-1.67	-1.322	-3.13	-3.295
RNU44-4373384	1.745	2.061	1.418	1.362	1.072	2.381	0.495	1.587	0.963	2.472	2.011	2.582	0.448	2.102	2.527	2.548	1.244	1.909	2.519	3.545	1.69	2.435	1.751	2.428	2.666	1.895	2.769	2.946	2.043	0.281	2.326	2.138	1.494	1.723	2.18	2.973	2.487	2.333	3.108	2.718	4.885	2.057	1.83	1.017
RNU48-4373383	0	0	0	0	0	0	0	0	0	0	0	0	0	0	0	0	0	0	0	0	0	0	0	0	0	0	0	0	0	0	0	0	0	0	0	0	0	0	0	0	0	0	0	0
ath-miR159a-4373390	NA	NA	NA	NA	NA	NA	NA	NA	NA	NA	NA	NA	NA	NA	NA	NA	NA	NA	NA	NA	NA	NA	NA	NA	NA	NA	NA	NA	NA	NA	NA	NA	NA	NA	NA	NA	NA	NA	NA	NA	NA	NA	NA	NA
has-miR-155-4395459	NA	NA	NA	NA	NA	NA	NA	10.997	NA	NA	NA	2.616	2.536	0.895	3.899	5.522	2.788	2.755	2.408	4.185	NA	9.71	NA	NA	NA	NA	NA	NA	NA	NA	NA	NA	NA	NA	NA	NA	NA	NA	NA	NA	3.38	3.658	4.384	1.391
hsa-let-7a-4373169	3.971	3.492	3.891	4.909	3.559	2.213	3.894	3.593	5.224	4.419	5.446	5.102	5.729	NA	5.738	7.452	4.87	5.958	7.44	8.05	4.419	3.952	4.994	5.369	5.311	5.01	6.035	5.406	5.203	3.129	4.176	3.731	4.991	4.104	4.597	4.713	3.654	5.794	6.282	5.97	NA	6.253	6.797	3.276
hsa-let-7b-4395446	1.58	1.199	1.856	2.446	0.649	-1.52	2.873	-0.935	3.658	1.66	1.397	1.607	2.236	0.416	2.266	2.806	2.36	2.155	2.824	3.983	0.937	0.412	2.44	2.375	0.742	1.164	2.68	2.089	2.849	0.829	0.427	1.129	1.989	1.137	1.139	1.635	0.239	0.576	2.556	2.716	5.335	1.459	4.012	-0.319
hsa-let-7c-4373167	5.348	4.935	5.604	7.233	5.76	3.067	8.368	4.494	8.156	5.903	6.49	5.59	6.133	4.733	6.143	6.966	5.768	5.847	7.617	8.794	5.503	4.287	6.194	5.659	4.666	6.217	6.566	5.646	6.397	5.069	3.618	4.825	5.653	5.791	5.877	4.636	4.655	5.181	7.516	7.676	10.44	7.363	8.545	3.481
hsa-let-7d-4395394	4.295	3.512	4.839	4.821	3.634	2.595	4.543	2.976	5.812	4.732	4.951	4.002	4.174	3.286	4.41	6.502	4.338	4.831	5.66	7.596	4.275	3.921	4.431	5.388	5.417	4.495	6.006	5.222	5.037	3.219	4.164	4.096	5.296	3.125	4.408	4.25	3.458	3.823	5.913	5.519	7.544	4.646	6.179	2.121
hsa-let-7e-4395517	1.3	1.196	1.338	2.507	1.181	-0.219	1.256	1.301	2.596	1.745	2.263	1.977	2.133	1.045	2.396	3.627	1.811	2.499	2.716	4.346	1.899	1.064	1.808	2.284	3.115	2.37	3.531	2.742	1.966	0.779	1.213	1.339	2.094	0.831	1.7	1.375	0.741	1.891	2.292	2.817	5.807	3.22	3.382	-0.015
hsa-let-7f-4373164	7.342	7.485	7.17	7.897	6.926	6.806	7.508	8.221	8.69	8.068	8.781	9.2	9.469	7.505	12.579	11.923	10.071	10.608	11.675	12.613	7.734	7.294	7.995	8.885	NA	8.305	10.973	8.752	7.885	7.035	8.545	8.124	10.401	7.717	10.124	10.524	7.88	NA	11.559	13.57	NA	NA	NA	6.628
hsa-let-7g-4395393	2.921	2.934	3.25	3.979	2.288	2.304	3.11	2.81	4.783	3.538	4.047	2.731	2.991	2.39	4.043	5.888	2.711	3.399	4.129	5.109	3.206	2.831	4.168	4.273	4.946	4.444	4.549	3.983	3.82	3.046	3.234	3.363	3.809	2.569	2.917	3.63	2.703	3.121	4.141	4.091	6.423	4.756	4.768	2.122
hsa-miR-1-4395333	11.907	10.623	11.911	13.353	NA	9.767	NA	9.935	13.423	11.93	NA	10.854	NA	NA	12.563	NA	NA	NA	NA	NA	10.334	NA	12.295	7.543	NA	NA	NA	NA	NA	NA	10.693	10.604	12.486	10.426	9.776	10.386	9.467	6.634	12.674	NA	NA	NA	9.548	7.86
hsa-miR-100-4373160	2.379	2.33	1.864	4.183	1.357	1.201	4.245	2.694	3.306	3.076	6.354	1.791	2.089	1.623	2.822	5.063	2.6	2.288	3.016	4.764	1.1	1.26	3.241	2.592	4.853	3.547	2.978	2.619	2.278	2.689	2.234	2.175	4.001	3.047	2.142	2.137	2.213	1.804	2.606	2.545	1.389	4.436	4.584	1.82
hsa-miR-101-4395364	9.44	9.189	9.425	9.82	7.921	9.429	8.596	9.377	11.697	10.353	10.247	8.737	10.852	7.957	10.995	NA	9.795	10.312	10.122	11.759	8.011	7.42	9.987	11.07	9.267	9.737	10.331	8.419	10.176	8.409	9.305	9.875	10.501	7.381	7.736	8.648	7.736	6.956	8.744	10.108	NA	NA	11.337	8.118
hsa-miR-103-4373158	4.855	4	5.354	5.296	4.322	3.489	3.373	4.099	6.923	5.317	5.967	5.253	5.088	4.199	6.049	8.23	5.351	5.789	6.191	7.84	4.953	4.345	5.225	5.605	6.385	5.665	6.125	5.814	5.204	4.993	4.833	4.99	4.845	4.355	5.521	5.371	4.411	3.699	6.208	6.597	7.555	5.249	5.466	3.616
hsa-miR-105-4395278	NA	9.708	NA	NA	NA	NA	8.765	NA	NA	NA	NA	NA	10.451	9.611	NA	NA	NA	NA	NA	NA	10.427	11.045	NA	11.442	NA	NA	NA	NA	9.777	NA	NA	NA	NA	NA	NA	NA	8.91	NA	NA	NA	NA	NA	NA	NA
hsa-miR-106a-4395280	0.557	-0.071	1.42	0.486	-0.884	0.22	-2.292	0.916	2.031	1.273	2.688	0.443	0.238	-0.697	1.912	3.317	0.98	1.059	1.377	2.776	0.735	0.955	-0.556	1.518	3.085	1.244	1.338	2.059	0.863	-0.773	0.788	0.993	-0.036	-0.572	1.008	2.044	-0.756	-0.337	2.133	3.028	5.551	2.206	0.979	-1.986
hsa-miR-106b-4373155	4.045	4.359	5.136	4.836	3.224	5.024	2.539	4.055	6.365	5.498	7.122	4.706	4.921	3.896	7.049	7.814	5.298	5.687	5.72	6.798	3.754	4.06	4.735	5.087	8.261	4.892	4.419	4.917	4.787	3.153	4.652	5.577	4.642	2.949	4.469	5.099	3.742	2.853	4.391	5.753	7.116	5.328	5.471	2.862
hsa-miR-107-4373154	NA	12.416	12.79	NA	10.844	10.452	9.208	9.932	10.369	NA	NA	NA	9.678	10.297	12.302	12.925	NA	NA	NA	NA	NA	11.092	9.725	NA	11.735	NA	NA	12.056	NA	9.903	10.091	NA	NA	10.101	NA	NA	12.123	NA	NA	13.419	NA	NA	11.069	NA
hsa-miR-10a-4373153	3.84	3.039	5.341	6.37	4.977	3.848	2.459	3.646	8.231	3.676	5.072	4.969	5.169	3.441	5.909	7.883	4.267	4.564	4.929	6.43	4.146	3.948	5.724	5.153	5.888	5.941	5.761	5.556	5.529	5.428	5.036	4.913	5.794	4.541	4.315	4.57	4.714	4.344	6.623	4.821	5.486	5.93	6.109	3.054
hsa-miR-10b-4395329	8.566	6.746	10.25	13.023	10.071	10.157	3.403	8.233	11.669	6.136	8.486	11.631	10.89	8.993	NA	NA	NA	8.264	NA	NA	6.613	10.103	NA	9.298	6.257	NA	7.896	8.051	12.506	9.404	10.871	9.843	8.875	8.206	7.096	8.309	7.751	8.746	NA	7.799	NA	NA	12.64	NA
hsa-miR-122-4395356	NA	NA	NA	NA	NA	NA	10.9	NA	NA	NA	NA	NA	NA	10.293	NA	NA	NA	NA	NA	NA	NA	NA	NA	NA	NA	NA	NA	NA	NA	NA	NA	NA	NA	NA	NA	NA	NA	NA	NA	NA	NA	NA	NA	NA
hsa-miR-124-4373295	8.122	11.897	7.767	11.225	10.065	NA	7.831	NA	8.42	5.981	NA	7.546	5.707	NA	9.75	8.478	6.788	7.006	6.12	7.324	10.701	8.016	7.248	6.01	NA	8.704	3.962	4.992	7.15	7.632	NA	7.171	9.274	5.275	2.129	3.991	11.974	5.057	5.328	5.425	0.87	10.753	8.423	NA
hsa-miR-125a-3p-4395310	11.848	10.98	11.603	13.051	10.695	8.307	11.182	7.754	13.352	NA	9.537	9.833	9.055	8.624	11.232	10.315	NA	10.306	11.691	NA	10.506	10.001	9.695	9.451	8.756	NA	10.242	11.112	9.485	9.975	10.331	10.094	NA	10.188	9.486	11.053	10.361	8.86	11.989	10.444	8.833	10.569	12.567	9.45
hsa-miR-125a-5p-4395309	4.731	4.824	6.141	6.318	4.76	2.856	4.205	3.671	6.817	5.653	4.089	3.68	4.758	3.227	4.459	4.606	4.72	4.651	4.977	6.011	4.609	4.345	6.598	5.963	5.74	6.804	6.742	6.269	5.553	4.734	4.67	4.68	6.331	4.893	5.148	5.052	4.144	3.8	6.538	6.208	4.664	4.75	6.091	2.223
hsa-miR-125b-4373148	2.697	3.091	3.218	4.794	2.415	1.886	4.455	2.365	4.665	3.435	4.487	3.016	3.17	2.592	3.677	4.378	3.588	2.906	3.856	5.582	2.111	1.656	3.815	2.928	2.113	3.699	3.335	2.718	2.95	3.076	3.006	2.781	3.662	3.124	2.065	2.829	2.891	2.044	3.736	3.13	2.727	4.505	4.535	2.157
hsa-miR-126-4395339	-0.242	-2.131	-0.953	0.25	-0.589	-3.013	0.26	-1.443	1.319	-0.054	-0.305	-2.715	-0.065	-2.277	-1.16	0.595	-1.482	-0.499	-1.399	0.374	-0.973	-2.77	-0.162	-0.627	0.08	1.639	0.463	-0.411	-0.29	0.061	-1.223	-2.249	1.159	-0.335	-0.283	-0.968	-2.169	-0.82	1.323	1.178	2.418	0.328	1.672	-2.424
hsa-miR-127-3p-4373147	4.602	6.712	4.097	6.424	5.628	5.425	7.837	4.543	9.898	7.09	3.611	6.358	6.287	6.484	6.392	8.23	7.175	5.567	5.946	6.821	4.078	5.367	6.35	4.997	4.509	7.204	5.927	4.51	5.259	5.179	5.204	5.634	5.342	5.122	3.649	5.063	4.965	2.474	6.111	4.271	4.244	6.442	6.333	3.924
hsa-miR-127-5p-4395340	NA	NA	NA	NA	NA	NA	NA	NA	NA	NA	NA	NA	NA	NA	NA	NA	NA	NA	NA	NA	NA	NA	NA	NA	NA	NA	NA	NA	NA	NA	NA	NA	NA	NA	NA	NA	NA	NA	NA	NA	NA	NA	NA	NA
hsa-miR-128-4395327	9.352	8.173	8.964	10.975	7.843	8.702	7.411	9.178	11.172	10.233	9.079	8.577	10.203	7.945	10.427	10.575	9.978	10.53	10.189	12.02	7.926	9.127	7.701	8.14	9.121	9.018	9.378	8.633	9.012	6.606	8.264	9.616	8.451	6.083	9.137	8.232	6.965	9.264	10.598	11.186	NA	8.521	8.711	7.535
hsa-miR-129-3p-4373297	NA	NA	NA	NA	NA	NA	NA	NA	13.551	NA	NA	NA	NA	NA	NA	NA	NA	NA	NA	NA	NA	NA	8.406	NA	NA	NA	NA	NA	NA	8.007	NA	10.493	NA	NA	NA	NA	NA	NA	NA	NA	NA	NA	NA	NA
hsa-miR-129-5p-4373171	NA	NA	NA	NA	NA	NA	NA	NA	NA	NA	NA	NA	NA	NA	NA	NA	NA	NA	NA	NA	NA	NA	NA	NA	NA	NA	NA	NA	NA	NA	NA	NA	NA	NA	NA	NA	NA	NA	NA	NA	NA	NA	NA	NA
hsa-miR-130a-4373145	5.607	4.389	7.217	7.617	5.133	3.791	5.351	4.963	7.255	6.718	8.525	6.701	6.887	5.312	7.15	11.347	6.851	8.038	7.654	9.701	5.394	4.971	7.358	8.512	8.246	8.209	7.679	7.528	NA	6.459	5.634	5.2	7.129	6.292	6.467	7.271	4.466	5.603	8.612	8.694	NA	9.011	9.624	3.684
hsa-miR-130b-4373144	7.778	7.356	9.55	7.38	6.552	7.142	4.473	7.193	9.523	8.451	8.667	9.176	7.95	6.816	10.42	11.041	8.52	8.547	8.824	NA	6.439	6.21	6.274	7.562	9.539	6.874	6.783	7.164	7.062	5.887	6.689	9.502	6.787	6.307	6.762	7.424	5.902	6.12	8.941	9.429	NA	7.723	7.473	5.091
hsa-miR-132-4373143	3.575	4.142	4.464	4.707	2.8	3.133	2.395	3.218	6.313	4.349	7.071	3.973	3.97	2.469	5.117	5.91	4.271	5.134	5.081	5.66	2.875	3.745	4.075	3.943	6.843	4.586	5.58	4.311	3.53	3.464	3.933	4.844	4.46	3.505	4.371	4.217	3.284	3.707	3.892	4.334	8.178	4.485	5.021	1.872
hsa-miR-133a-4395357	7.794	6.969	7.873	9.703	9.48	5.274	10.63	7.809	10.536	7.732	8.967	6.179	7.482	5.714	6.686	7.713	5.876	8.238	9.215	8.939	8.07	6.442	9.728	6.833	5.947	NA	8.972	7.707	8.965	8.994	7.336	6.504	8.423	9.473	9.003	7.746	6.499	9.939	12.244	10.251	NA	10.891	10.076	5.282
hsa-miR-133b-4395358	11.505	10.383	12.695	11.888	NA	9.604	NA	10.919	NA	10.413	12.115	9.414	10.485	9.208	10.384	11.767	9.76	NA	NA	11.961	NA	10.86	NA	9.531	9.472	NA	11.781	10.3	NA	NA	10.232	10.003	NA	NA	NA	NA	10.382	NA	NA	NA	NA	NA	NA	7.927
hsa-miR-134-4373299	10.346	11.459	9.056	11.422	NA	8.726	NA	9.083	NA	NA	7.313	10.995	11.754	9.633	10.8	12.307	NA	10.539	9.482	12.148	9.046	NA	11.598	9.846	8.44	NA	11.505	10.153	10.63	11.303	8.956	10.445	10.449	10.389	10.492	12.41	9.887	6.875	NA	9.801	11.038	11.794	10.598	6.835
hsa-miR-135a-4373140	10.949	9.803	9.006	10.976	9.223	10.748	8.85	10.522	11.493	10.276	11.568	10.4	11.093	NA	NA	NA	11.059	12.509	10.866	NA	9.917	9.475	11.962	10.904	11.662	NA	NA	NA	11.082	NA	9.982	9.835	NA	9.631	9.461	8.741	9.1	9.606	8.261	10.418	NA	NA	NA	NA
hsa-miR-135b-4395372	4.562	6.114	4.293	4.389	2.996	6.117	6.255	4.658	5.191	4.339	5.013	4.854	4.547	4.285	7.739	9.306	5.615	4.331	5.738	7.293	4.396	4.279	7.151	7.549	6.897	7.523	6.26	8.328	5.677	5.426	5.6	6.764	8.822	6.949	4.501	3.639	5.258	5.6	2.847	5.685	8.849	5.832	6.442	3.449
hsa-miR-136-4373173	NA	NA	NA	NA	NA	NA	NA	NA	NA	NA	NA	NA	NA	NA	NA	NA	NA	NA	NA	NA	NA	NA	NA	NA	NA	NA	NA	NA	NA	NA	NA	NA	NA	NA	NA	NA	NA	10.024	NA	NA	NA	NA	NA	NA
hsa-miR-137-4373301	NA	NA	NA	10.635	9.812	NA	NA	9.312	NA	NA	NA	NA	10.71	NA	NA	NA	NA	10.771	NA	NA	NA	9.158	NA	NA	NA	NA	NA	NA	9.261	NA	NA	11.254	NA	NA	9.906	11.471	11.372	NA	NA	10.742	NA	NA	NA	NA
hsa-miR-138-4395395	6.668	4.588	6.504	7.458	5.515	2.365	3.505	4.796	9.251	6.566	6.758	2.255	6.411	4.97	3.823	7.294	4.478	4.708	5.874	7.883	4.724	3.557	6.908	5.718	6.669	6.017	6.317	6.011	3.054	2.194	4.527	3.54	8.855	4.078	6.252	5.07	3.887	5.519	5.7	8.109	7.737	5.577	7.258	4.534
hsa-miR-139-3p-4395424	NA	NA	NA	NA	NA	10.13	NA	NA	NA	NA	NA	NA	NA	10.044	NA	NA	NA	NA	NA	NA	NA	NA	NA	NA	9.737	NA	NA	NA	NA	NA	NA	NA	NA	NA	NA	NA	NA	NA	NA	NA	NA	NA	NA	NA
hsa-miR-139-5p-4395400	6.72	4.995	6.705	6.976	6.214	3.423	5.418	5.762	9.059	6.929	6.458	5.226	7.157	4.331	4.601	5.121	5.208	6.436	6.07	8.249	6.477	4.544	7.106	5.74	4.195	8.08	7.125	5.727	6.456	6.624	6.11	4.218	6.8	8.391	8.464	6.226	5.072	7.277	12.568	8.231	NA	6.854	9.376	4.203
hsa-miR-140-3p-4395345	7.468	6.634	7.715	8.83	7.144	4.93	7.929	7.178	10.912	8.042	8.421	6.15	6.176	5.736	6.475	7.031	6.246	6.5	6.239	7.602	7.142	6.383	8.784	6.706	4.501	8.166	7.407	6.797	7.19	8.248	7.752	6.643	8.573	7.963	8.192	8.368	6.992	8.415	9.851	8.112	9.663	7.567	7.755	5.274
hsa-miR-140-5p-4373374	3.458	3.111	3.844	5.066	3.436	2.732	3.974	3.04	6.18	4.356	5.607	2.886	3.016	2.586	4.823	6.378	3.505	3.351	3.399	4.607	2.616	2.425	4.633	3.367	2.005	5.811	4.071	3.242	3.642	4.141	3.914	3.755	4.688	3.918	3.001	3.365	2.911	2.489	4.772	4.115	6.64	5.752	6.018	2.345
hsa-miR-141-4373137	2.544	2.432	4.015	5.161	2.001	3.118	2.41	2.185	4.845	5.332	3.702	5.455	6.072	2.359	6.314	8.29	5.203	5.425	5.6	5.967	3.475	3.138	5.008	5.603	5.604	2.46	4.615	4.715	5.145	3.145	2.515	5.572	4.121	3.835	5.001	4.478	2.896	1.973	4.079	5.838	7.631	4.531	6.203	1.891
hsa-miR-142-3p-4373136	3.811	3.293	4.203	4.919	2.626	3.961	4.091	2.862	7.382	5.318	5.553	4.245	4.398	3.079	6.625	7.924	5.405	4.765	3.919	6.479	2.058	2.361	4.638	4.399	8.236	5.02	3.927	3.735	3.597	3.659	4.304	5.224	5.706	4.377	3.457	4.417	2.991	2.472	3.016	3.968	6.145	5.602	7.049	4.394
hsa-miR-142-5p-4395359	9.191	9.273	10.667	11.012	7.878	8.671	10.025	7.453	12.348	10.205	10.066	9.625	11.579	6.751	NA	12.124	10.588	11.407	9.276	NA	7.646	7.564	10.162	9.552	NA	10.995	10.277	10.255	8.684	10.209	9.148	12.321	11.585	10.888	8.183	10.388	8.929	8.148	9.957	12.299	NA	9.851	NA	NA
hsa-miR-143-4395360	2.161	2.645	3.261	4.291	3.115	1.509	3.503	2.497	5.245	3.783	4.152	2.179	2.749	2.019	3.51	5.728	2.406	3.709	3.966	4.615	2.82	1.551	4.033	2.736	2.536	5.383	3.744	2.806	3.781	3.277	3.081	2.837	4.784	3.07	2.744	2.863	2.304	2.676	4.8	4.119	5.396	5.011	5.123	1.312
hsa-miR-145-4395389	-0.413	-0.603	0.343	1.245	0.311	-2.395	1.079	-0.688	2.639	0.7	0.6	-0.466	0.21	-0.867	-0.744	-0.029	-0.823	0.259	1.541	1.968	0.068	-1.336	0.705	-0.619	-2.561	2.156	0.949	-0.194	0.83	0.029	-0.042	-1.13	1.146	0.792	0.198	0.218	-0.308	0.603	2.769	1.436	2.295	1.359	1.317	-1.049
hsa-miR-146a-4373132	0.241	-0.595	1.711	2.245	-0.084	0.482	1.351	-0.715	4.139	1.58	0.967	0.956	1.04	0.202	2.318	4.838	1.148	0.87	1.352	1.221	-0.289	-0.839	1.693	0.796	1.182	1.113	1.231	0.837	0.673	1.501	0.316	1.509	2.907	0.857	-0.08	1.317	-0.936	0.092	2.31	1.358	2.589	2.519	3.043	0.214
hsa-miR-146b-3p-4395472	12.692	9.722	10.893	11.146	8.251	11.78	10.223	8.094	NA	10.701	10.268	10.227	NA	9.054	9.978	11.388	10.985	9.677	10.534	10.743	8.976	10.005	9.981	8.966	9.553	NA	9.608	12.368	10.639	NA	11.546	NA	NA	12.044	9.028	9.971	9.222	8.086	NA	9.823	8.067	10.527	NA	NA
hsa-miR-146b-5p-4373178	1.729	0.806	2.142	1.948	0.265	1.075	1.634	0.206	4.53	1.538	1.799	0.946	0.856	0.053	1.957	3.783	1.858	0.967	1.009	2.167	1.045	0.581	1.77	1.656	3.127	3.033	2.568	1.965	1.588	2.027	1.365	1.709	3.574	1.772	1.095	1.391	0.169	1.023	3.231	1.382	2.92	3.138	3.631	-0.283
hsa-miR-147-4373131	NA	NA	NA	NA	NA	NA	NA	NA	NA	NA	NA	NA	NA	NA	NA	NA	NA	NA	NA	NA	NA	NA	NA	NA	NA	NA	NA	NA	NA	NA	NA	NA	NA	NA	11.268	NA	NA	NA	NA	NA	NA	NA	NA	NA
hsa-miR-147b-4395373	NA	NA	NA	NA	12.204	NA	12.181	NA	NA	NA	NA	NA	11.305	10.706	NA	NA	NA	NA	11.211	NA	NA	NA	11.764	NA	NA	11.031	12.234	11.182	NA	11.957	NA	NA	NA	NA	NA	NA	NA	NA	NA	NA	9.316	NA	NA	9.275
hsa-miR-148a-4373130	4.732	5.692	5.673	5.76	5.924	5.957	5.254	5.418	7.738	5.783	8.588	5.398	7.209	4.933	7.205	9.544	6.04	6.282	6.846	7.763	3.995	4.979	6.77	6.72	7.042	7.348	5.761	5.885	6.282	5.095	5.976	6.523	6.762	5.563	4.998	5.509	4.653	4.72	5.323	5.381	9.178	7.445	7.692	5.846
hsa-miR-148b-4373129	9.022	8.587	9.229	10.32	8.758	8.676	8.194	8.51	11.24	10.331	9	8.605	9.291	9.866	10.197	13.123	9.154	9.198	10.132	11.531	8.227	8.234	9.883	9.889	11.551	9.552	10.867	11.296	9.846	8.451	8.65	10.227	8.956	6.976	9.379	7.562	8.197	7.457	10.148	10.519	NA	11.285	10.181	8.315
hsa-miR-149-4395366	7.53	9.359	7.654	5.541	6.683	6.29	11.032	7.216	10.668	6.089	6.471	5.563	6.793	4.722	7.682	7.758	8.119	6.335	7.161	9.194	6.751	4.397	10.749	7.903	4.946	5.515	5.004	4.512	2.588	-0.111	6.677	6.762	5.368	1.453	3.619	2.395	4.272	5.12	7.624	8.36	NA	3.766	4.142	2.699
hsa-miR-150-4373127	1.699	0.518	2.269	2.816	0.339	-0.176	2.235	0.425	4.826	1.25	4.573	-0.146	0.903	-1.136	0.792	1.439	0.057	0.935	0.664	2.841	0.116	-0.572	1.912	0.229	2.878	1.759	2.073	0.844	0.86	1.993	1.055	1.043	2.627	2.05	2.531	2.32	0.387	1.353	2.513	1.938	2.36	1.492	2.126	-0.018
hsa-miR-152-4395170	4.937	5.694	5.814	6.711	5.396	4.678	5.564	4.916	9.707	5.388	8.371	5.141	5.521	4.862	6.801	8.339	6.422	5.674	6.007	7.777	3.58	4.135	6.943	5.489	6.998	6.644	7.185	4.971	5.875	3.541	4.546	5.645	5.52	4.352	3.823	5.381	3.997	3.954	6.737	5.869	7.106	4.84	6.098	3.263
hsa-miR-153-4373305	NA	NA	NA	NA	NA	NA	NA	NA	NA	NA	NA	NA	NA	NA	NA	NA	NA	NA	NA	NA	NA	NA	NA	NA	NA	NA	11.76	NA	NA	NA	NA	NA	NA	NA	NA	NA	NA	NA	NA	NA	NA	NA	NA	8.99
hsa-miR-154-4373270	NA	NA	NA	NA	NA	NA	NA	NA	NA	NA	12.505	NA	NA	NA	NA	NA	NA	NA	NA	NA	NA	NA	NA	NA	NA	NA	NA	NA	NA	NA	NA	NA	NA	NA	NA	NA	NA	NA	NA	NA	NA	NA	NA	NA
hsa-miR-15a-4373123	8.846	7.526	7.577	9.57	5.49	7.143	8.088	6.883	13.75	9.942	9.345	8.146	8.712	6.944	11.143	NA	NA	9.321	5.997	11.271	7.292	6.591	12.316	8.657	NA	10.591	9.021	9.421	7.587	10.75	8.287	10.113	NA	10.579	8.858	10.748	8.883	5.662	7.429	9.133	8.43	8.97	NA	7.558
hsa-miR-15b-4373122	4.85	2.858	4.75	4.245	3.216	3.364	1.343	3.955	4.95	4.905	6.08	5.117	5.833	4.461	5.656	6.115	4.702	5.612	8.877	9.189	5.103	5.047	4.217	6.088	6.101	4.832	6.408	5.678	5.773	2.61	4.793	4.281	5.349	3.807	6.823	6.198	4.147	5.884	7.492	7.831	NA	7.226	4.851	3.441
hsa-miR-16-4373121	-0.275	-1.273	0.236	0.078	-1.762	-1.343	-1.589	-0.146	1.477	0.279	1.102	-0.913	0.432	-1.329	0.991	2.13	0.232	-0.043	0.657	1.524	-0.023	-0.679	0.553	0.487	0.714	0.572	0.73	0.265	0.446	-0.748	-0.367	-0.434	1.124	-0.603	0.04	0.386	-1.286	-0.318	0.861	1.245	3.2	1.218	1.566	-1.749
hsa-miR-17-4395419	0.689	-0.03	1.455	0.862	-0.721	0.25	-2.111	0.719	2.102	1.378	2.288	0.579	0.306	-0.801	2.153	3.268	1.372	1.114	1.312	2.817	0.877	0.975	-0.619	1.683	2.85	1.547	1.869	2.723	1.033	-0.744	0.867	0.944	0.002	-0.342	1.199	2.07	-0.561	-0.172	2.022	3.328	5.091	1.901	1.109	-2.19
hsa-miR-181a-4373117	5.512	5.302	5.655	6.572	4.455	3.781	7.117	5.191	8.633	6.733	7.87	5.343	5.766	4.765	6.031	7.541	6.286	6.05	6.788	7.977	4.994	5.131	6.635	6.698	9.792	7.221	6.916	6.861	7.137	6.866	5.717	5.787	6.838	6.46	5.525	6.254	5.322	5.259	7.194	7.096	7.288	6.242	7.764	4.189
hsa-miR-181c-4373115	10.355	10.862	11.271	12.842	10.231	9.434	NA	NA	13.487	11.775	NA	11.195	12.185	10.593	11.688	NA	12.047	NA	NA	NA	11.122	11.126	11.536	NA	NA	NA	11.735	11.797	NA	NA	11.766	11.573	NA	11.642	9.65	10.263	9.499	9.013	10.875	11.3	NA	NA	NA	NA
hsa-miR-182-4395445	7.745	7.941	8.092	7.501	7.711	11.105	5.383	9.842	10.301	7.107	9.153	8.713	8.836	9.802	11.043	11.304	10.709	9.656	NA	11.712	9.651	9.198	8.457	9.675	NA	8.523	8.628	10.321	10.473	6.296	9.326	10.891	8.327	6.568	8.203	7.945	8.697	7.38	8.153	7.66	NA	8.729	9.145	7.199
hsa-miR-183-4395380	9.836	8.215	9.122	8.638	9.042	11.378	6.331	9.627	10.178	7.116	9.482	9.25	9.296	10.04	13.017	NA	11.122	11.779	NA	NA	11.066	12.025	9.427	10.959	NA	9.477	9.924	11.1	12.221	6.726	10.109	12.392	7.957	7.013	9.734	8.563	9.692	8.493	8.92	10.856	NA	10.241	9.629	8.845
hsa-miR-184-4373113	NA	10.072	12.563	10.467	11.576	6.145	NA	NA	NA	12.093	NA	9.032	NA	7.025	6.368	7.471	6.887	9.145	10.277	11.793	9.584	7.609	10.442	12.433	NA	9.968	10.731	10.778	9.234	NA	8.821	9.658	NA	NA	10.378	7.179	9.204	NA	12.888	NA	NA	NA	12.003	7.762
hsa-miR-185-4395382	7.118	6.52	8.108	7.963	5.761	5.974	6.371	5.787	9.791	7.365	8.202	6.688	7.758	5.727	7.71	9.236	7.908	7.676	8.723	8.95	5.417	6.242	7.878	7.024	8.962	6.884	6.795	5.962	6.71	6.146	7.099	6.899	7.956	6.455	7.184	7.65	6.516	5.733	7.023	7.561	7.237	7.129	7.543	6.315
hsa-miR-186-4395396	4.33	3.458	4.433	4.115	3.001	2.37	2.356	4.705	5.16	4.305	6.654	2.661	3.693	2.485	4.003	4.558	3.668	3.612	3.753	4.708	3.706	3.481	4.869	4.266	6.489	5.223	4.931	4.44	3.488	3.349	2.987	3.318	3.893	3.129	3.15	3.476	2.021	1.688	4.151	4.354	4.8	3.983	4.926	2.043
hsa-miR-187-4373307	9.663	11.905	12.354	NA	11.213	10.502	11.754	8.432	NA	8.424	7.473	7.203	NA	7.286	9.308	NA	NA	11.282	10.051	NA	10.445	9.086	NA	NA	7.09	NA	NA	NA	11.146	NA	10.236	NA	8.981	NA	11.7	NA	10.693	NA	NA	NA	NA	8.639	NA	7.342
hsa-miR-188-3p-4395217	NA	NA	NA	NA	NA	NA	NA	NA	NA	NA	NA	NA	NA	NA	NA	NA	NA	NA	NA	NA	NA	NA	NA	NA	NA	NA	NA	NA	NA	NA	NA	NA	NA	NA	NA	NA	NA	NA	NA	NA	NA	NA	NA	NA
hsa-miR-18a-4395533	6.974	6.569	7.491	7.65	5.65	7.305	3.783	7.223	9.65	8.527	7.748	8.434	8.802	6.335	12.33	12.243	10.509	8.602	9.558	NA	6.226	6.884	5.664	8.528	10.423	7.952	7.881	8.779	6.836	5.929	7.548	12.172	5.941	6.113	7.16	9.218	5.94	5.567	8.471	9.756	NA	10.399	7.722	6.149
hsa-miR-18b-4395328	NA	12.357	NA	NA	NA	NA	9.591	NA	NA	NA	NA	NA	NA	10.673	NA	NA	NA	NA	NA	NA	NA	10.671	NA	NA	NA	NA	NA	NA	NA	NA	NA	NA	NA	NA	NA	NA	NA	NA	NA	NA	NA	NA	NA	NA
hsa-miR-190-4373110	12.778	NA	NA	NA	NA	NA	NA	NA	NA	NA	NA	NA	NA	NA	NA	NA	NA	11.97	NA	NA	NA	NA	NA	NA	NA	NA	NA	NA	NA	NA	NA	NA	12.666	9.459	9.433	10.784	8.588	8.384	12.757	NA	NA	11.586	NA	NA
hsa-miR-191-4395410	0.912	0.174	1.079	1.036	-0.132	-0.287	-0.552	-0.236	2.94	0.607	1.085	0.339	0.3	-0.61	1.091	1.632	0.55	0.782	0.727	0.839	1.122	0.295	1.382	1.508	0.857	2.065	1.686	1.328	1.102	0.435	0.504	0.542	0.318	-0.627	1.441	1.311	0.104	-0.048	1.644	2.111	2.262	1.396	0.855	-0.922
hsa-miR-192-4373108	6.787	8.405	7.679	9.692	7.653	9.222	2.764	NA	10.549	9.409	11.982	7.496	8.564	6.846	11.64	9.806	3.23	7.685	7.846	4.326	7.594	7.475	8.537	7.977	NA	6.763	9.171	7.02	9.083	8.762	10.021	9.064	7.217	7.847	7.074	8.216	6.987	7.86	8.566	9.431	9.95	9.1	8.693	6.379
hsa-miR-193a-3p-4395361	11.081	8.851	10.896	9.655	8.518	7.613	9.095	9.352	14.41	9.346	12.314	8.736	9.321	6.702	10.272	9.815	8.976	8.818	8.309	11.723	8.259	9.276	9.652	10.698	10.429	9.433	11.09	9.706	8.7	10.668	9.094	8.642	9.499	11.728	8.764	9.27	8.663	6.881	8.932	10.045	9.351	10.102	9.155	6.194
hsa-miR-193a-5p-4395392	7.638	6.501	8.445	7.881	6.045	5.834	7.126	5.79	10.252	7.297	8.61	7.048	7.305	7.128	7.791	7.274	8.677	8.025	7.707	10.325	6.296	6.466	6.813	7.379	5.762	9.081	7.653	6.479	6.171	7.865	7.793	6.88	6.975	8.684	6.31	6.527	7.287	5.028	6.559	7.079	5.111	7.985	7.704	7.978
hsa-miR-193b-4395478	3.547	1.855	1.333	4.216	4.452	3.184	2.137	2.71	4.656	3.358	3.066	3.193	2.556	2.32	4.764	4.964	3.586	2.541	3.653	6.397	3.047	3.368	4.188	3.727	2.909	5.293	5.501	4.159	1.583	1.796	3.661	4.287	4.312	2.809	2.789	4.044	3.605	2.994	3.732	4.343	3.907	1.702	3.684	0.193
hsa-miR-194-4373106	7.686	8.073	9.234	11.205	8.599	9.14	3.832	7.881	12.29	10.794	8.13	8.046	10.716	7.311	10.667	10.671	3.53	7.792	9.023	5.545	8.478	8.054	11.822	11.802	11.781	8.409	NA	10.633	9.699	9.468	8.933	9.488	8.404	9.716	10.052	9.214	8.01	10.542	9.428	11.33	NA	8.946	9.913	9.38
hsa-miR-195-4373105	2.344	2.688	2.959	4.105	2.515	1.312	3.451	3.873	5.184	2.808	7.319	2.353	2.981	2.455	4.279	5.952	3.068	3.187	4.017	5.537	2.577	2.447	4.747	3.458	6.253	4.882	4.607	2.992	3.59	3.254	3.289	2.079	4.56	2.357	2.33	2.822	1.992	2.912	4.246	3.277	6.931	5.68	5.561	2.253
hsa-miR-196b-4395326	NA	11.29	12.417	8.285	5.354	10.649	3.715	9.399	NA	9.626	NA	9.604	NA	9.049	11.506	12.978	10.508	11.008	6.813	NA	6.593	6.779	7.358	10.433	NA	6.686	7.991	10.05	7.901	3.912	6.595	11.72	8.203	4.852	6.077	4.878	5.74	7.801	8.085	10.369	NA	6.451	8.543	3.718
hsa-miR-197-4373102	6.646	5.469	7.923	6.095	4.89	4.358	5.964	6.799	9.922	8.268	10.293	5.696	6.814	4.637	6.62	7.998	7.194	7.266	8.124	8.858	5.607	5.597	6.46	7.103	8.139	6.658	7.112	6.941	5.752	6.034	5.857	7.504	7.304	5.913	7.197	7.38	5.475	5.401	8.392	7.519	7.898	6.469	6.898	4.988
hsa-miR-198-4395384	11.455	NA	13.005	NA	11.897	NA	NA	NA	NA	12.272	NA	NA	NA	NA	NA	NA	NA	NA	11.967	NA	NA	NA	NA	NA	NA	NA	11.283	11.537	12.172	NA	NA	NA	NA	11.264	10.574	NA	NA	NA	NA	NA	NA	NA	NA	NA
hsa-miR-199a-3p-4395415	1.167	2.922	2.414	2.733	1.82	1.792	3.199	0.422	4.883	2.444	3.475	2.145	1.714	1.867	4.496	5.834	2.317	2.29	2.89	5.059	0.924	1.817	2.455	3.227	2.704	3.912	4.408	3.034	2.936	2.461	2.954	2.804	2.741	1.463	0.956	2.121	2.045	2.637	3.373	2.346	6.175	5.34	3.777	0.203
hsa-miR-199a-5p-4373272	8.549	11.076	8.439	10.815	9.884	8.773	10.989	8.572	11.578	9.905	NA	10.678	10.644	NA	12.954	NA	10.619	9.312	10.307	NA	7.851	8.327	9.812	11.689	11.443	NA	10.999	10.728	8.966	9.446	10.572	9.283	9.936	9.655	7.385	9.42	8.524	8.887	8.99	9.344	9.555	12.242	11.481	NA
hsa-miR-199b-5p-4373100	10.404	12.63	10.439	10.909	9.844	NA	12.199	10.155	12.226	10.428	NA	NA	NA	10.098	11.903	NA	9.57	9.231	NA	NA	10.966	9.723	NA	11.192	NA	12.593	NA	11.245	NA	NA	NA	12.161	12.012	9.721	8.32	10.263	10.226	10.152	11.486	11.078	10.637	10.441	11.704	NA
hsa-miR-19a-4373099	4.995	5.32	5.104	6.027	3.765	6.219	2.947	6.703	7.591	5.955	7.573	5.73	5.794	4.904	7.852	9.516	7.13	6.263	6.263	8.033	4.513	5.342	4.976	6.106	9.392	6.179	5.286	6.197	5.378	4.312	6.345	6.799	5.51	3.294	3.373	4.979	3.626	2.275	4.067	5.203	NA	7.681	7.387	4.104
hsa-miR-19b-4373098	1.312	1.687	2.045	2.537	0.56	2.546	-0.392	2.17	3.273	2.745	3.911	1.939	1.971	1.247	4.605	5.505	3.404	2.173	2.617	4.542	1.509	1.446	1.548	2.881	4.515	2.631	1.996	2.902	2.54	1.158	2.856	2.898	2.473	1.025	1.236	2.83	1.17	0.367	2.188	3.239	4.985	4.316	3.693	0.679
hsa-miR-200a-4378069	3.368	3.513	4.088	5.638	3.531	4.818	2.526	4.312	5.861	3.813	5.987	4.241	5.945	3.801	7.21	NA	3.414	5.058	6.27	4.371	3.307	3.491	5.891	5.124	4.993	2.991	3.052	4.775	6.687	5.026	4.244	6.48	3.428	1.889	3.813	4.378	3.673	2.449	4.366	7.406	NA	4.823	5.828	2.955
hsa-miR-200b-4395362	1.503	1.41	2.036	3.469	1.437	2.635	0.321	3.137	3.558	1.389	3.113	2.411	2.713	2.371	3.801	6.428	0.531	2.739	3.997	2.147	2.059	1.351	3.205	2.774	2.181	0.911	1.597	2.719	4.169	1.948	1.671	3.321	0.347	-0.873	1.178	1.793	1.026	0.617	2.489	4.261	5.702	3.198	2.271	1.078
hsa-miR-200c-4395411	-0.301	-0.74	0.329	1.29	-1.012	-0.721	-1.576	-0.121	1.442	0.755	0.05	1.786	1.08	-0.49	1.127	2.496	0.453	1.467	1.278	1.263	0.717	0.237	0.742	1.231	-0.071	-0.934	0.232	0.111	1.47	-1.108	-0.57	1.539	-0.124	0.526	1.523	0.907	-0.111	-1.122	1.67	2.811	2.528	0.61	0.265	-1.309
hsa-miR-202-4395474	9.787	8.79	9.02	10.159	10.092	9.853	8.452	11.344	13.47	9.524	NA	10.238	8.45	11.323	11.827	12.697	9.654	9.905	10.628	NA	8.475	9.68	9.189	8.829	NA	9.544	8.737	10.284	10.121	7.887	10.269	11.761	8.817	8.66	7.879	10.113	9.769	7.335	9.355	8.884	9.163	9.509	9.545	NA
hsa-miR-203-4373095	2.444	4.127	3.347	5.078	4.04	3.699	NA	3.648	3.96	5.876	5.896	4.553	5.704	4.681	5.354	7.552	3.98	5.039	5.002	7.432	2.565	3.402	5.412	3.773	7.042	3.734	4.68	3.756	4.384	-0.064	2.923	3.387	0.603	2.447	2.169	4.806	1.788	3.871	4.238	5.078	9.676	3.149	3.178	0.841
hsa-miR-204-4373094	8.841	8.543	7.624	9.912	8.361	6.678	10.177	10.66	11.183	8.622	NA	8.14	8.367	7.904	10.151	8.721	8.48	9.517	10.752	12.057	7.267	5.361	9.212	7.134	8.388	9.287	8.873	7.748	8.482	2.774	7.123	6.746	8.738	7.205	8.838	8.152	7.448	4.257	10.497	8.586	NA	5.658	8.198	7.166
hsa-miR-205-4373093	7.577	3.568	11.822	10.327	12.209	6.43	NA	NA	NA	7.498	7.749	9.018	9.839	5.765	10.466	9.464	8.573	6.008	4.436	10.816	2.306	2.216	4.561	3.751	4.657	1.611	2.76	2.863	3.228	1.237	2.518	9.038	0.857	0.936	1.73	2.574	3.103	1.234	11.551	11.91	NA	1.775	3.341	0.341
hsa-miR-208-4373091	NA	NA	NA	NA	NA	NA	NA	NA	NA	NA	NA	NA	NA	NA	NA	NA	NA	NA	NA	NA	NA	NA	NA	NA	NA	NA	NA	12.628	NA	NA	NA	NA	NA	NA	NA	NA	NA	NA	NA	NA	NA	NA	NA	NA
hsa-miR-208b-4395401	NA	NA	NA	NA	NA	NA	NA	NA	NA	NA	NA	NA	NA	NA	NA	NA	NA	NA	NA	NA	NA	NA	NA	NA	NA	NA	NA	NA	NA	NA	NA	NA	NA	NA	NA	NA	NA	NA	NA	NA	NA	NA	NA	NA
hsa-miR-20a-4373286	1.96	1.737	2.41	2.166	0.385	1.966	-0.697	2.427	3.118	2.599	5.427	3.11	2.633	1.657	4.749	6.283	3.24	3.062	3.8	5.298	2.456	2.547	1.024	3.166	6.644	2.731	2.931	3.708	2.787	0.532	2.545	3.009	1.972	0.726	1.986	3.117	0.671	1.127	3.192	4.651	7.263	5.029	4.23	0.181
hsa-miR-20b-4373263	7.027	3.494	7.281	8.023	6.595	6.72	4.721	7.544	9.546	6.784	8.379	6.748	9.278	5.01	8.959	8.696	8.173	7.257	9.476	10.999	7.491	6.046	6.89	7.282	7.009	7.444	8.7	8.195	7.611	6.902	6.175	7.086	6.304	6.379	7.775	7.218	5.563	5.146	7.518	8.804	NA	8.41	6.449	4.811
hsa-miR-21-4373090	-1.138	0.902	0.177	-0.027	-1.847	1.765	0.2	-1.239	1.71	0.828	1.29	1.381	0.638	-0.098	4.138	6.448	1.771	0.565	1.225	2.755	-0.67	0.045	1.29	1.376	4.186	0.849	1.332	0.362	1.047	0.167	1.364	3.476	1.604	0.436	-0.933	0.864	0.633	-0.37	0.682	0.406	3.963	2.13	2.738	-0.244
hsa-miR-210-4373089	4.546	3.811	6.55	6.729	2.737	5.733	3.012	3.185	7.743	5.835	5.629	4.987	3.584	3.537	7.103	9.702	5.502	4.435	5.009	5.333	3.15	3.973	6.383	6.301	8.544	6.516	5.776	5.387	6.864	2.616	3.183	6.871	5.08	4.599	2.947	5.062	3.566	3.215	9.882	6.071	5.364	2.758	4.005	1.592
hsa-miR-211-4373088	NA	NA	NA	NA	12.318	11.889	NA	NA	NA	13.34	NA	NA	NA	NA	NA	NA	8.61	NA	12	NA	NA	NA	NA	NA	NA	NA	NA	NA	NA	NA	NA	NA	NA	NA	NA	NA	12.037	NA	NA	NA	NA	NA	NA	NA
hsa-miR-212-4373087	7.703	7.909	7.613	8.137	6.906	7.934	6.708	8.743	9.91	8.278	NA	7.48	7.912	6.711	9.699	9.719	8.467	9.278	7.866	9.687	7.909	7.495	NA	7.88	NA	7.654	8.484	7.715	7.563	7.192	8.037	8.452	8.377	7.078	7.821	7.784	7.636	6.128	7.771	8.484	8.387	8.718	8.62	5.824
hsa-miR-214-4395417	3	5.11	4.365	4.542	3.905	2.645	5.585	1.643	7.438	3.978	4.707	3.645	3.932	3.651	5.015	4.317	4.346	3.843	4.01	5.654	2.738	3.43	3.214	5.043	3.151	5.539	5.758	4.131	4.474	3.939	NA	3.805	4.189	3.953	2.827	3.933	3.061	3.394	5.205	3.574	4.865	4.112	4.576	1.745
hsa-miR-215-4373084	NA	NA	12.859	NA	NA	NA	12.373	NA	NA	NA	NA	NA	NA	NA	NA	NA	11.064	11.746	NA	NA	NA	NA	NA	NA	NA	NA	NA	NA	11.972	NA	NA	NA	NA	NA	NA	NA	NA	NA	11.362	NA	NA	NA	NA	NA
hsa-miR-216a-4395331	NA	NA	NA	NA	NA	NA	NA	11.034	NA	NA	NA	NA	NA	NA	NA	NA	NA	NA	NA	NA	NA	NA	NA	NA	NA	NA	NA	NA	NA	NA	NA	NA	NA	NA	NA	NA	NA	NA	NA	NA	NA	NA	NA	NA
hsa-miR-216b-4395437	NA	NA	NA	NA	NA	NA	NA	NA	12.271	NA	NA	NA	12.176	NA	NA	NA	NA	NA	NA	NA	NA	NA	NA	NA	NA	NA	NA	NA	NA	NA	NA	NA	NA	NA	NA	NA	12.615	NA	NA	NA	NA	NA	NA	NA
hsa-miR-217-4395448	NA	NA	13.191	NA	NA	NA	NA	NA	NA	NA	NA	NA	NA	NA	NA	NA	NA	NA	NA	NA	11.67	NA	NA	NA	NA	NA	NA	12.506	NA	11.631	NA	NA	NA	NA	NA	NA	NA	NA	NA	NA	NA	NA	NA	NA
hsa-miR-218-4373081	6.173	5.106	5.652	7.338	5.318	4.898	6.17	4.911	8.981	6.805	7.139	4.695	6.42	5.113	7.506	8.276	5.857	6.491	6.391	7.796	4.962	4.039	6.023	6.56	6.671	7.377	6.417	6.239	7.081	5.005	5.796	4.971	8.961	4.368	4.806	5.358	4.596	5.006	7.57	6.884	9.471	7.27	8.79	5.392
hsa-miR-219-1-3p-4395206	NA	NA	NA	NA	NA	NA	NA	NA	NA	NA	NA	NA	NA	NA	NA	NA	NA	NA	NA	NA	NA	NA	NA	NA	NA	NA	NA	NA	NA	NA	NA	NA	NA	NA	NA	NA	NA	NA	NA	NA	NA	NA	NA	NA
hsa-miR-219-2-3p-4395501	NA	NA	NA	NA	NA	NA	NA	NA	NA	NA	NA	NA	NA	NA	NA	NA	NA	NA	NA	NA	NA	NA	NA	NA	NA	NA	NA	NA	NA	NA	NA	NA	NA	NA	NA	NA	NA	NA	NA	NA	NA	NA	NA	NA
hsa-miR-219-5p-4373080	NA	NA	NA	NA	NA	NA	NA	NA	NA	NA	NA	NA	NA	NA	NA	NA	NA	NA	NA	NA	NA	NA	NA	NA	NA	NA	NA	NA	NA	NA	NA	NA	NA	NA	NA	NA	NA	NA	NA	NA	NA	NA	NA	NA
hsa-miR-22-4373079	6.845	8.369	10.547	13.192	7.201	7.9	NA	4.816	13.823	11.4	7.084	7.61	9.885	7.324	NA	NA	11.133	8.959	NA	NA	4.905	7.461	NA	11.693	8.961	NA	10.592	9.628	12.303	NA	10.448	NA	NA	NA	9.557	12.914	9.873	NA	11.795	9.659	NA	10.914	NA	8.813
hsa-miR-220-4373078	NA	NA	NA	NA	NA	NA	NA	NA	NA	NA	NA	NA	NA	NA	NA	NA	NA	NA	NA	NA	NA	NA	NA	NA	NA	NA	NA	NA	NA	NA	NA	NA	NA	NA	NA	NA	NA	NA	NA	NA	NA	NA	NA	NA
hsa-miR-220b-4395317	NA	NA	NA	NA	NA	NA	NA	NA	NA	NA	NA	NA	NA	NA	NA	NA	NA	NA	NA	NA	NA	NA	NA	NA	NA	NA	NA	NA	NA	NA	NA	NA	NA	NA	NA	NA	NA	NA	NA	NA	NA	NA	NA	NA
hsa-miR-220c-4395322	NA	NA	NA	NA	NA	NA	NA	NA	NA	NA	NA	NA	NA	NA	NA	NA	NA	NA	NA	NA	NA	NA	NA	NA	NA	NA	NA	NA	NA	NA	NA	NA	NA	NA	NA	NA	NA	NA	NA	NA	NA	NA	NA	NA
hsa-miR-221-4373077	6.374	5.446	7.044	5.071	2.714	4.534	8.964	3.995	9.119	5.472	6.172	4.684	3.947	5.887	6.43	7.722	5.78	5.094	6.151	7.975	4.014	4.892	7.113	6.694	5.666	5.828	4.02	5.992	5.635	2.136	5.684	5.595	3.038	5.681	4.1	5.363	4.875	4.861	7.941	5.843	5.511	5.009	5.309	3.168
hsa-miR-222-4395387	-0.021	-1.179	0.391	-0.181	-2.302	-2.496	1.769	-0.976	2.037	-0.176	3.191	-1.591	-1.31	-1.7	-0.336	1.163	-1.02	-1.124	-0.336	0.404	-1.601	-1.313	0.932	-0.686	1.202	-0.244	-0.617	-0.448	-0.06	-1.017	-1.582	-1.24	-1.444	0.277	-1.002	0.073	-0.992	-0.684	1.514	-0.312	0.69	-0.431	0.412	-2.485
hsa-miR-223-4395406	-0.713	-1.113	0.469	0.215	-0.444	-2	0.437	-0.613	3.111	0.826	2.177	-1.841	-0.112	-1.567	-0.131	1.735	-4.898	-0.238	-4.629	-3.888	-2.869	-2.001	0.238	-1.882	0.851	-0.403	-0.302	-0.755	-2.071	-0.93	-0.668	-0.549	0.336	-1.251	-0.958	0.062	-0.776	-1.441	1.203	1.092	0.878	0.677	0.893	-5.507
hsa-miR-224-4395210	6.956	1.226	5.603	3.862	1.758	4.384	5.776	4.246	6.918	4.38	7.82	5.187	3.738	1.745	7.743	10.296	7.246	5.212	5.648	11.318	2.989	5.634	7.768	4.743	7.331	3.603	6.749	5.187	6.213	0.965	4.343	6.021	4.469	6.552	3.391	5.952	5.611	3.713	5.286	3.764	NA	3.467	6.093	2.219
hsa-miR-23a-4373074	10.199	7.959	10.431	10.641	8.018	7.09	9.424	8.401	13.048	8.421	NA	NA	NA	10.407	NA	NA	NA	NA	NA	NA	7.463	8.675	NA	8.533	NA	9.134	9.737	8.728	7.897	7.828	10.426	8.455	10.091	9.501	8.071	9.706	8.226	9.095	7.847	9.983	NA	11.39	NA	NA
hsa-miR-23b-4373073	6.756	7.741	7.607	8.385	7.589	4.689	8.47	6.586	7.774	6.522	8.573	8.303	6.957	7.245	8.872	10.608	7.581	8.832	11.127	12.048	8.386	5.967	8.022	8.991	8.296	6.412	9.164	8.576	9.769	7.389	7.109	6.842	7.833	6.079	8.338	7.143	7.136	5.796	11.667	9.551	NA	10.997	8.793	8.286
hsa-miR-24-4373072	-1.248	-0.88	-0.722	0.579	-0.817	-1.976	-0.448	-1.326	1.087	-0.424	0.618	-1.196	-1.065	-1.547	-0.622	1.451	-0.791	-0.718	-0.323	0.648	-1.31	-1.047	0.439	-0.264	0.421	0.501	0.781	0.089	-0.462	-1.54	-0.346	-1.338	-0.285	-1.674	-0.997	-0.566	-1.082	-0.841	0.5	0.061	1.785	-0.77	-0.155	-2.74
hsa-miR-25-4373071	4.739	4.681	6.201	5.668	3.282	4.634	3.526	5.189	7.186	5.717	7.84	5.354	5.124	4.625	6.196	7.114	5.457	6.077	5.924	7.227	3.784	5.061	4.875	5.156	7.246	4.808	4.636	4.733	5.167	3.33	4.784	5.673	5.028	3.514	4.756	5.627	4.156	2.787	5.327	5.974	5.501	5.585	5.633	3.88
hsa-miR-26a-4395166	0.717	0.325	1.108	2.044	0.287	-1.188	0.794	0.905	2.371	1.128	3.104	0.366	1.134	-0.108	1.262	3.308	0.527	0.653	1.929	2.964	0.674	0.027	2.022	1.779	3.1	2.345	2.537	2.047	1.526	1.04	0.561	0.136	1.927	0.303	1.004	0.804	-0.285	0.947	2.604	1.795	4.234	2.622	2.485	-0.296
hsa-miR-26b-4395167	2.581	2.291	2.637	3.345	2.27	1.076	2.656	3.627	3.774	3.126	5.091	2.657	3.621	2.21	4.405	6.081	3.204	3.481	4.635	5.336	3.241	2.025	4.254	3.609	6.676	4.623	4.61	3.966	3.542	2.844	2.548	2.776	4.1	2.06	2.076	1.93	1.079	2.217	3.275	3.558	8.635	5.395	5.613	2.163
hsa-miR-27a-4373287	2.449	3.066	3.3	3.838	1.965	2.147	3.954	2.414	5.879	3.589	5.534	2.789	2.759	2.401	4.12	5.255	3.204	2.858	3.661	4.966	1.799	2.046	4.005	3.588	4.66	3.155	3.149	3.12	2.79	1.774	3.4	3.246	3.546	2.113	1.682	2.828	2.578	2.217	3.032	3.536	4.196	2.899	4.182	1.287
hsa-miR-27b-4373068	3.81	5.477	5.023	6.415	4.518	4.633	6.012	4.366	6.618	6.166	6.812	4.921	4.118	4.835	6.554	8.639	5.196	5.811	5.544	7.472	4.515	4.232	4.882	5.514	6.071	4.776	6.097	5.567	6.522	3.751	5.53	5.268	5.76	3.537	4.547	4.781	4.069	3.295	6.842	5.546	7.131	6.381	6.324	3.722
hsa-miR-28-3p-4395557	3.686	2.993	4.977	4.131	2.417	2.267	3.776	3.152	6.803	3.771	5.457	3.065	3.5	2.466	3.602	4.788	2.819	3.649	3.317	3.753	2.637	3.073	5.202	3.517	4.387	4.349	3.784	3.575	3.899	3.129	3.156	3.691	4.486	3.236	2.974	4.079	3.099	2.014	4.77	4.076	2.643	2.783	4.107	0.756
hsa-miR-28-5p-4373067	4.704	4.376	6.133	6.021	4.023	4.895	5.021	4.58	8.208	5.687	6.484	5.422	5.101	4.633	6.164	8.015	4.958	6.03	5.841	7.143	4.275	4.964	6.024	5.041	6.461	6.149	5.711	5.427	5.525	4.551	5.513	5.853	5.835	4.483	4.792	5.823	5.491	4.168	6.944	5.903	7.525	4.821	5.733	3.553
hsa-miR-296-3p-4395212	NA	NA	NA	NA	NA	NA	NA	NA	NA	NA	NA	NA	NA	NA	NA	NA	NA	NA	NA	NA	NA	NA	NA	NA	NA	NA	NA	NA	NA	NA	NA	NA	NA	NA	NA	NA	NA	NA	NA	NA	NA	NA	NA	NA
hsa-miR-296-5p-4373066	10.565	9.253	12.003	11.436	7.656	8.455	12.142	NA	NA	10.16	NA	10.52	11.726	9.892	10.449	10.975	10.829	10.795	11.382	12.801	9.063	10.129	9.773	10.39	NA	11.806	8.023	11.015	9.625	11.507	9.267	9.527	11.004	7.657	8.724	10.024	8.252	10.623	10.711	10.885	10.865	9.985	8.235	8.848
hsa-miR-298-4395301	NA	NA	NA	NA	NA	NA	NA	NA	NA	NA	NA	NA	NA	NA	NA	NA	NA	NA	NA	NA	NA	NA	NA	NA	NA	NA	NA	NA	NA	NA	NA	NA	NA	NA	NA	NA	NA	NA	NA	NA	NA	NA	NA	NA
hsa-miR-299-3p-4373189	NA	NA	NA	NA	NA	NA	NA	NA	NA	NA	NA	NA	NA	NA	NA	NA	NA	NA	NA	NA	NA	NA	NA	NA	NA	NA	NA	NA	NA	NA	NA	NA	NA	NA	NA	13.028	NA	NA	NA	NA	NA	NA	NA	NA
hsa-miR-299-5p-4373188	11.552	NA	12.258	NA	NA	NA	NA	NA	NA	NA	NA	12.224	10.36	NA	NA	NA	NA	NA	NA	NA	11.555	11.965	NA	NA	NA	NA	NA	NA	NA	NA	12.6	NA	NA	NA	9.671	NA	NA	NA	NA	10.87	NA	NA	NA	NA
hsa-miR-29a-4395223	0.174	0.038	0.026	-0.448	-1.941	-0.452	1.146	-0.553	1.166	1.427	2.537	0.21	-0.485	-0.55	1.299	3.396	0.474	1.014	1.476	2.842	-0.072	-0.555	1.556	1.186	1.772	2.53	1.751	1.394	0.956	0.807	0.983	0.654	2.713	1.432	0.484	0.703	-0.02	0.099	1.334	0.641	2.107	2.297	2.835	-0.697
hsa-miR-29b-4373288	6.603	6.151	6.558	6.36	4.606	6.065	7.526	5.984	8.225	8.16	9.767	7.822	7.412	6.317	8.662	10.081	8.056	7.828	9.014	10.004	6.195	5.231	8.952	7.986	11.636	9.184	8.159	8.258	7.273	7.789	7.283	8.106	9.825	8.612	8.704	8.041	6.537	6.13	7.394	8.419	9.717	8.707	10.647	7.255
hsa-miR-29c-4395171	3.74	3.063	3.323	3.926	2.141	2.523	4.96	8.705	4.855	4.614	NA	4.018	3.584	3.093	4.877	7.455	4.449	5.88	5.078	6.033	4.138	2.941	5.486	5.456	NA	5.784	5.68	4.813	4.916	4.74	3.789	4.231	6.257	4.328	3.844	3.907	3.127	3.453	4.715	4.616	7.093	7.035	7.02	2.655
hsa-miR-301a-4373064	8.015	7.072	8.039	7.267	6.85	7.78	4.556	9.52	11.229	7.848	9.413	8.772	7.071	7.336	11.658	10.219	10.173	8.967	10.416	NA	7.532	7.364	8.032	8.865	NA	9.093	8.914	8.959	8.471	6.767	8.328	8.676	6.639	6.804	6.825	8.078	7.333	5.075	8.767	9.177	NA	8.484	8.658	6.372
hsa-miR-301b-4395503	12.155	10.328	NA	11.355	9.803	NA	7.466	11.105	NA	10.531	10.628	NA	11.767	10.53	NA	NA	NA	NA	NA	NA	NA	9.624	11.721	NA	NA	NA	11.803	NA	10.963	10.264	9.667	NA	9.914	8.352	9.888	12.093	8.825	10.384	12.467	NA	10.036	11.102	11.278	9.918
hsa-miR-302a-4378070	NA	NA	NA	NA	NA	NA	NA	NA	NA	NA	NA	NA	NA	NA	NA	NA	NA	NA	NA	NA	NA	NA	NA	NA	NA	NA	NA	NA	NA	NA	NA	NA	NA	NA	NA	NA	NA	9.951	NA	NA	NA	NA	NA	NA
hsa-miR-302b-4378071	NA	NA	NA	NA	NA	NA	NA	NA	NA	NA	NA	NA	NA	NA	NA	NA	NA	NA	NA	NA	NA	NA	NA	NA	NA	NA	NA	NA	NA	NA	NA	NA	NA	NA	NA	NA	11.961	10.045	NA	NA	NA	NA	NA	NA
hsa-miR-302c-4378072	NA	NA	NA	NA	NA	NA	NA	NA	NA	NA	NA	NA	NA	NA	NA	NA	NA	NA	NA	NA	NA	NA	NA	NA	NA	NA	NA	NA	11.47	11.617	NA	NA	NA	NA	NA	NA	NA	NA	NA	NA	NA	NA	NA	NA
hsa-miR-30b-4373290	1.823	0.654	1.743	2.076	0.156	-0.879	0.254	1.072	2.313	1.595	2.68	0.713	1.657	0.787	1.39	3.287	0.977	1.822	2.978	3.971	1.888	0.6	2.342	2.609	2.452	2.866	2.899	2.715	2.338	1.971	1.164	0.416	2.512	1.427	2.355	1.605	0.414	1.238	3.133	3.242	4.662	2.597	2.983	0.817
hsa-miR-30c-4373060	1.751	0.439	1.698	1.926	0.697	-1.042	0.677	0.663	2.497	1.042	2.812	-0.203	1.035	-0.173	0.655	2.104	-0.082	1.059	1.838	2.306	1.309	0.064	1.947	1.998	1.853	2.037	2.418	2.157	1.611	1.562	0.867	-0.345	1.7	1.096	1.631	0.938	0.098	0.227	2.012	3.024	3.482	2.408	2.487	-0.438
hsa-miR-31-4395390	5.366	1.024	4.872	7.974	5.669	6.163	3.4	3.655	11.851	7.726	6.442	5.831	5.718	7.151	6.958	NA	1.723	3.702	6.6	5.199	1.28	1.963	4.148	4.518	2.768	9.01	6.501	5.672	3.521	1.127	5.273	8.431	3.66	6.984	2.676	3.539	5.467	4.91	7.756	5.572	3.907	8.554	5.952	0.545
hsa-miR-32-4395220	12.614	9.771	11.327	11.746	10.072	9.727	11.17	10.363	11.629	10.892	11.234	12.187	10.787	9.262	11.727	13.159	NA	11.802	NA	NA	10.761	9.725	12.107	NA	NA	11.769	11.014	12.662	9.89	8.978	10.269	10.282	10.845	8.157	11.466	10.705	8.546	8.17	9.484	12.802	NA	10.407	13.335	7.795
hsa-miR-320-4395388	1.766	1.878	3.129	3.029	2.219	0.389	2.034	1.417	4.156	2.68	2.461	1.727	2.172	1.039	2.053	2.28	1.768	2.475	2.082	3.015	1.66	1.025	2.923	2.267	0.596	1.82	2.321	1.852	2.494	1.984	1.623	1.592	2.05	1.122	1.667	2.229	1.294	1.002	2.853	2.994	2.03	2.133	2.579	-0.1
hsa-miR-323-3p-4395338	9.298	9.771	7.684	11.195	9.809	8.631	9.937	9.46	11.662	10.641	6.494	9.692	9.13	8.781	9.648	9.701	8.605	9.306	8.887	10.111	9.065	9.207	9.631	9.163	9.823	9.762	10.342	10.448	8.435	9.105	8.327	9.099	8.846	8.27	8.921	9.621	10.049	6.086	10.101	9.871	8.051	8.961	9.002	7.029
hsa-miR-324-3p-4395272	7.052	5.984	7.457	7.599	6.357	5.102	6.439	5.788	9.632	7.241	7.092	5.677	5.764	5.163	6.588	7.831	7.271	7.525	6.866	7.857	6.07	5.574	7.119	6.704	6.795	6.502	6.73	6.931	7.432	5.786	6.322	7.076	5.977	5.435	6.848	6.812	5.289	4.76	7.583	8.147	5.596	5.893	6.172	4.647
hsa-miR-324-5p-4373052	6.37	5.765	6.854	7.128	6.021	6.157	5.961	5.785	8.594	6.805	6.984	6.136	5.136	5.249	7.664	9.563	7.92	7.263	7.402	8.581	5.779	5.44	6.394	6.731	7.595	6.611	7.105	7.188	6.468	6.496	6.298	7.432	6.069	4.699	6.069	6.749	5.402	3.973	7.264	7.917	7.041	5.933	5.675	4.861
hsa-miR-325-4373051	NA	NA	NA	NA	NA	NA	NA	NA	NA	NA	NA	NA	NA	NA	NA	NA	NA	NA	NA	NA	NA	NA	NA	NA	NA	NA	NA	NA	NA	NA	NA	NA	NA	NA	NA	NA	NA	NA	NA	NA	NA	NA	NA	NA
hsa-miR-326-4373050	NA	NA	NA	NA	NA	NA	NA	NA	NA	NA	NA	NA	NA	NA	NA	NA	NA	NA	NA	NA	NA	NA	NA	NA	NA	NA	NA	NA	NA	NA	NA	NA	NA	NA	NA	NA	NA	NA	NA	NA	NA	NA	NA	NA
hsa-miR-328-4373049	7.009	4.789	6.743	6.967	5.86	3.195	6.809	7.579	8.9	6.615	9.74	5.285	6.397	5.731	5.684	5.375	6.329	7.313	8.001	8.741	5.592	4.828	6.016	5.868	9.766	6.549	7.335	6.8	6.946	5.968	4.946	6.113	5.506	7.651	6.306	5.879	5.097	5.134	8.152	7.142	6.332	5.494	8.133	6.054
hsa-miR-329-4373191	NA	NA	NA	NA	NA	NA	NA	NA	NA	NA	NA	NA	NA	NA	12.687	NA	NA	NA	NA	NA	NA	11.082	NA	NA	NA	NA	NA	NA	NA	NA	NA	NA	NA	NA	NA	NA	NA	NA	NA	NA	NA	NA	NA	NA
hsa-miR-330-3p-4373047	12.722	12.361	13.044	NA	11.693	11.426	12.051	NA	NA	11.698	12.808	12.369	NA	NA	12.604	12.287	NA	12.083	NA	NA	NA	11.548	NA	NA	NA	NA	NA	12.35	12.456	11.779	11.938	11.919	11.383	NA	11.847	11.946	11.347	NA	NA	13.198	NA	11.31	11.745	10.14
hsa-miR-330-5p-4395341	NA	NA	NA	NA	NA	NA	NA	NA	NA	NA	NA	NA	NA	NA	NA	NA	NA	NA	NA	NA	NA	NA	NA	NA	NA	NA	NA	NA	NA	NA	NA	NA	NA	NA	NA	NA	NA	NA	NA	NA	NA	NA	NA	NA
hsa-miR-331-3p-4373046	2.581	2.321	3.443	3.581	2.464	2.834	2.555	3.195	5.199	3.245	4.208	2.864	3.296	2.72	3.137	3.992	3.012	3.73	3.736	4.254	2.736	2.345	3.801	3.362	5.379	3.909	3.633	3.534	2.99	2.128	3.899	2.895	3.839	3.217	3.588	3.331	2.417	2.361	4.247	4.074	3.187	2.897	3.046	1.923
hsa-miR-331-5p-4395344	9.352	12.167	11.571	12.669	9.153	NA	11.381	9.023	NA	NA	11.773	NA	11.484	10.869	11.458	NA	11.319	12.197	NA	NA	9.347	9.877	10.549	11.971	11.176	NA	9.603	9.556	10.204	9.402	NA	NA	NA	NA	9.473	NA	11.443	7.519	11.104	10.861	6.386	11.968	NA	NA
hsa-miR-335-4373045	7.941	7.179	7.346	8.408	6.98	6.664	5.919	8.276	7.761	8.208	9.364	7.74	8.306	7.646	9.75	10.96	8.466	8.941	7.923	10.584	7.495	7.181	7.734	8.656	10.109	9.501	8.777	8.349	8.47	6.821	8.928	6.705	8.657	6.748	7.602	7.922	6.916	5.734	8.947	8.096	NA	10.507	9.707	8.423
hsa-miR-337-5p-4395267	10.946	NA	9.325	11.325	11.991	11.406	NA	9.53	NA	11.514	8.967	11.386	10.42	10.029	NA	NA	NA	11.648	NA	NA	10.291	NA	NA	NA	NA	10.907	NA	10.364	NA	NA	11.207	11.291	NA	11.882	9.428	10.027	11.218	9.187	10.844	11.272	NA	NA	11.835	8.74
hsa-miR-338-3p-4395363	10.839	8.656	10.68	11.426	11.051	6.704	NA	10.247	10.753	12.269	11.826	10.952	NA	8.642	11.152	12.844	10.44	10.128	NA	NA	9.637	8.057	11.624	10.431	NA	11.87	NA	NA	10.595	11.417	9.546	10.063	NA	NA	NA	11.961	8.772	9.601	8.876	NA	NA	NA	NA	8.536
hsa-miR-339-3p-4395295	7.501	7.036	7.888	7.404	5.475	6.242	6.463	6.684	8.857	6.609	8.828	6.559	6.281	5.764	7.157	8.98	7.174	6.923	7.036	8.999	6.614	6.04	7.988	7.295	8.146	7.846	8.343	7.381	7.424	6.374	6.447	7.408	7.727	6.134	6.53	7.322	6.452	7.14	8.765	7.82	6.394	7.059	7.848	5.143
hsa-miR-339-5p-4395368	8.224	7.973	12.042	9.31	5.817	7.422	8.716	8.573	11.452	8.765	9.969	8.358	9.585	8.866	9.098	8.965	10.252	9.198	11.614	10.176	8.705	7.453	10.142	8.775	8.325	8.785	10.169	8.693	9.255	7.552	7.908	10.025	9.944	7.919	9.983	9.141	7.704	NA	NA	9.697	9.882	9.563	9.326	8.797
hsa-miR-33b-4395196	11.888	NA	NA	NA	NA	NA	NA	NA	NA	NA	NA	NA	NA	NA	NA	NA	NA	NA	NA	NA	NA	NA	NA	NA	NA	NA	NA	NA	NA	NA	NA	NA	12.254	NA	NA	NA	NA	10.861	NA	NA	NA	NA	NA	NA
hsa-miR-340-4395369	5.985	5.697	6.911	7.627	5.711	6.718	5.447	6.196	8.353	7.88	6.514	6.841	6.313	5.958	6.915	10.807	7.933	7.677	8.495	8.502	6.181	5.545	7.48	7.212	9.859	8.549	7.452	6.974	7.506	6.535	7.16	8.329	8.069	5.415	6.283	6.869	5.676	4.991	7.667	7.277	7.988	6.765	6.979	6.186
hsa-miR-342-3p-4395371	1.984	1.641	3.015	3.006	1.773	0.965	3.06	0.373	5.196	2.384	3.175	1.538	1.236	0.787	1.882	2.315	1.562	1.854	2.461	3.603	1.623	1.354	3.165	2.126	2.6	3.12	3.626	2.588	2.442	2.704	1.532	2.143	2.723	2.118	2.298	2.868	1.684	2.039	4.373	2.697	3.452	2.002	3.305	0.854
hsa-miR-342-5p-4395258	NA	NA	NA	NA	12.367	11.591	NA	9.752	NA	NA	NA	11.009	NA	10.686	13.389	NA	NA	11.994	NA	NA	11.305	11.954	NA	NA	10.948	NA	NA	NA	NA	NA	NA	NA	NA	NA	NA	NA	NA	NA	NA	NA	NA	NA	NA	NA
hsa-miR-345-4395297	4.856	3.011	6.147	5.618	4.081	3.927	3.734	4.08	7.642	4.276	6.865	4.425	4.396	3.324	4.693	6.394	4.424	4.515	5.012	5.808	3.682	3.848	4.712	4.949	4.878	4.175	4.247	4.696	4.823	4.583	3.761	5.181	3.132	4.082	4.643	4.925	3.62	3.144	6.115	5.479	5.226	4.086	4.441	2.741
hsa-miR-346-4373038	NA	NA	NA	NA	NA	NA	NA	NA	NA	NA	NA	NA	NA	NA	NA	NA	NA	NA	NA	NA	NA	NA	NA	NA	NA	NA	NA	NA	NA	NA	NA	NA	NA	NA	NA	NA	NA	NA	NA	NA	NA	NA	NA	NA
hsa-miR-34a-4395168	2.799	2.43	2.926	3.289	0.78	1.124	2.877	0.341	5.887	2.624	4.011	2.218	2.903	0.893	4.233	6.462	3.328	2.333	3.823	4.844	1.651	1.569	4.12	3.432	4.962	3.922	3.828	3.151	3.586	3.304	2.198	3.63	3.51	2.762	1.768	2.624	1.291	1.391	2.095	2.57	4.381	2.92	4.564	1.017
hsa-miR-34c-5p-4373036	NA	5.887	9.634	9.982	9.766	4.792	NA	7.39	NA	7.814	11.07	9.697	11.064	8.251	7.493	13.305	8.114	8.427	9.479	11.368	10.51	5.619	NA	9.279	7.154	NA	6.958	8.03	8.867	8.466	6.541	11.097	7.455	9.694	7.601	10.194	5.755	3.45	NA	11.607	NA	9.298	9.094	8.55
hsa-miR-361-5p-4373035	8.959	7.155	8.9	8.153	6.426	6.18	7.038	8.052	9.848	8.197	12.536	7.962	8.011	7.203	8.275	10.128	8.173	9.067	NA	12.905	9.054	6.036	7.536	8.054	10.906	8.499	9.354	8.305	7.745	6.435	6.755	8.587	7.33	7.735	9.223	8.482	7.393	7.409	11.057	9.194	NA	8.283	9.511	7.602
hsa-miR-362-3p-4395228	11.247	11.425	12.023	11.291	10.206	10.469	11.827	8.698	12.447	12.517	12.009	11.673	11.693	10.854	NA	NA	11.808	11.641	NA	12.458	11.234	NA	10.786	NA	NA	NA	12.127	11.566	NA	11.338	NA	NA	12.13	8.949	NA	12.055	10.234	NA	12.358	13.385	10.303	NA	12.506	9.591
hsa-miR-362-5p-4378092	8.152	7.171	8.926	8.101	6.909	7.213	6.38	8.334	10.047	7.179	8.492	7.676	7.975	7.65	8.423	9.374	9.062	8.279	7.646	9.471	7.183	6.956	9.022	8.468	9.164	8.352	6.827	7.855	7.481	6.124	7.672	7.912	7.023	6.096	7.913	7.378	6.883	7.629	8.399	7.968	9.116	7.279	7.343	6.072
hsa-miR-363-4378090	12.005	8.738	NA	NA	12.207	NA	10.301	NA	NA	11.594	NA	11.877	NA	9.577	NA	NA	11.842	10.965	NA	NA	NA	NA	NA	NA	NA	11.985	NA	NA	11.738	NA	11.701	NA	NA	11.533	NA	11.841	NA	NA	11.647	12.942	NA	NA	11.763	9.343
hsa-miR-365-4373194	5.496	4.612	4.426	6.638	5.514	6.012	3.644	4.709	6.394	4.923	5.99	5.674	4.72	5.716	6.707	7.447	5.217	4.694	6.271	8.462	5.115	5.672	5.76	6.02	4.878	7.011	7.211	6.052	4.092	4.063	7.058	5.77	5.359	4.45	4.96	5.691	6.217	5.335	5.325	6.552	7.544	6.337	5.481	4.187
hsa-miR-367-4373034	NA	NA	NA	NA	NA	NA	NA	NA	NA	NA	NA	NA	NA	NA	NA	NA	NA	NA	NA	NA	NA	NA	NA	NA	NA	NA	NA	NA	NA	NA	NA	NA	NA	NA	NA	NA	NA	NA	NA	NA	NA	NA	NA	NA
hsa-miR-369-3p-4373032	NA	NA	NA	NA	NA	NA	NA	NA	NA	NA	NA	NA	NA	NA	NA	NA	NA	NA	NA	NA	NA	NA	NA	NA	NA	NA	NA	NA	NA	NA	NA	NA	NA	NA	NA	11.883	NA	NA	NA	NA	NA	NA	NA	NA
hsa-miR-369-5p-4373195	NA	NA	NA	NA	NA	10.817	NA	NA	NA	NA	NA	NA	10.479	NA	NA	NA	NA	NA	NA	NA	NA	10.85	NA	NA	NA	NA	NA	10.612	NA	NA	NA	NA	11.477	NA	NA	11.896	NA	NA	NA	12.918	NA	NA	NA	NA
hsa-miR-370-4395386	NA	NA	NA	NA	NA	NA	NA	11.395	NA	NA	8.489	NA	NA	NA	NA	NA	NA	NA	NA	NA	NA	NA	NA	NA	11.212	NA	NA	NA	NA	NA	NA	NA	NA	NA	NA	NA	NA	NA	NA	NA	NA	NA	NA	9.909
hsa-miR-371-3p-4395235	NA	NA	NA	12.166	NA	NA	NA	NA	NA	NA	NA	NA	NA	NA	NA	NA	NA	NA	NA	NA	NA	NA	NA	NA	NA	NA	NA	NA	NA	NA	NA	NA	NA	NA	NA	NA	NA	NA	NA	NA	NA	NA	NA	NA
hsa-miR-372-4373029	NA	NA	NA	9.482	NA	NA	NA	NA	NA	NA	NA	NA	10.539	NA	NA	NA	NA	NA	NA	NA	NA	NA	NA	NA	NA	NA	NA	NA	10.368	NA	NA	NA	NA	NA	NA	NA	NA	8.779	NA	13.282	NA	NA	12.762	NA
hsa-miR-373-4378073	NA	NA	NA	NA	NA	NA	NA	NA	NA	NA	NA	NA	NA	NA	NA	NA	NA	NA	NA	12.939	NA	NA	NA	NA	NA	NA	NA	NA	11.234	NA	NA	NA	NA	NA	NA	12.845	NA	NA	NA	NA	NA	NA	NA	NA
hsa-miR-374a-4373028	5.652	5.146	6.578	6.461	4.399	5.118	4.835	6.596	7.829	6.586	6.661	5.861	6.883	5.035	8.126	9.429	6.97	6.693	6.071	7.726	4.907	4.739	6.705	6.915	9.268	6.536	6.189	5.736	5.877	5.121	5.664	6.053	6.129	4.181	4.501	4.924	3.842	3.053	5.156	5.587	9.357	7.484	7.719	4.124
hsa-miR-374b-4381045	2.88	2.629	3.904	4.017	2.274	2.73	2.27	4.873	5.467	4.074	6.373	2.961	3.39	2.297	4.617	6.085	3.161	3.778	3.679	4.639	2.235	2.475	4.193	4.019	7.65	3.932	4.147	3.735	3.496	2.68	3.497	3.506	4.019	2.024	2.966	3.414	2.035	1.925	4.011	3.536	6.406	4.805	4.655	1.361
hsa-miR-375-4373027	1.452	3.517	3.755	2.255	1.961	2.652	-1.287	3.154	3.791	3.171	1.721	3.497	6.946	3.536	3.874	5.436	3.643	3.458	6.06	4.485	4.825	4.603	5.607	5.526	2.571	6.363	5.282	4.308	6.252	7.973	3.834	2.991	4.859	7.104	7.062	4.781	3.951	4.596	7.343	4.183	6.198	5.413	9.283	5.134
hsa-miR-376a-4373026	9.478	11.028	8.264	13.088	9.782	9.909	10.302	NA	13.367	11.613	9.43	NA	10.131	10.595	11.878	11.399	NA	NA	10.162	12.009	8.606	9.99	10.979	10.303	NA	NA	10.682	9.909	9.449	9.567	9.866	10.595	11.417	7.729	7.341	9.7	8.913	5.338	10.169	7.59	NA	10.956	11.539	7.782
hsa-miR-376b-4373196	NA	NA	12.698	NA	NA	NA	NA	NA	NA	NA	NA	NA	NA	NA	NA	NA	NA	NA	NA	NA	NA	NA	NA	NA	NA	NA	NA	NA	NA	NA	NA	NA	NA	NA	NA	NA	NA	NA	NA	NA	NA	NA	NA	NA
hsa-miR-376c-4395233	6.793	8.393	6.384	9.633	8.394	7.369	8.798	7.329	11.509	10.059	6.769	9.712	10.572	8.893	11.763	12.296	11.214	9.538	8.71	12.348	6.667	8.19	9.905	8.427	8.582	10.313	9.084	7.743	7.648	8.253	7.838	8.468	9.004	6.987	5.864	7.779	7.061	4.802	8.107	7.15	NA	NA	9.968	6.863
hsa-miR-377-4373025	NA	NA	NA	NA	NA	NA	NA	NA	NA	NA	NA	NA	NA	NA	NA	NA	NA	NA	NA	NA	NA	NA	NA	NA	NA	NA	NA	NA	NA	NA	NA	NA	NA	NA	NA	NA	NA	NA	NA	NA	NA	NA	NA	NA
hsa-miR-379-4373349	8.547	9.648	11.768	9.109	10.855	7.281	9.281	8.29	14.299	NA	8.474	9.886	11.062	8.288	NA	NA	10.672	9.629	NA	11.042	7.99	9.838	NA	11.289	10.605	10.229	NA	9.575	9.488	10.601	8.341	10.324	8.572	10.807	6.59	9.704	8.956	7.444	8.264	8.779	NA	10.472	12.16	7.513
hsa-miR-380-4373022	NA	NA	NA	NA	NA	NA	NA	NA	NA	NA	NA	NA	NA	NA	NA	NA	NA	NA	NA	NA	NA	NA	NA	NA	NA	NA	NA	NA	NA	NA	NA	NA	NA	NA	NA	NA	NA	NA	NA	NA	NA	NA	NA	NA
hsa-miR-381-4373020	11.89	NA	13.221	NA	13.022	NA	12.401	NA	NA	NA	NA	NA	NA	NA	NA	12.392	NA	NA	NA	NA	NA	NA	10.693	11.433	NA	NA	12.79	NA	NA	11.36	NA	NA	NA	11.993	NA	NA	NA	NA	NA	NA	NA	NA	NA	NA
hsa-miR-382-4373019	12.258	NA	9.191	NA	NA	NA	NA	8.454	NA	NA	8.117	NA	NA	NA	NA	NA	NA	NA	NA	NA	9.518	NA	NA	NA	NA	NA	NA	9.949	NA	11.695	NA	NA	NA	NA	10.304	NA	NA	6.245	12.911	11.546	NA	NA	NA	NA
hsa-miR-383-4373018	NA	NA	NA	NA	NA	NA	NA	NA	NA	NA	NA	NA	NA	NA	NA	NA	NA	NA	NA	NA	NA	NA	NA	NA	9.103	NA	NA	NA	NA	10.696	NA	NA	NA	NA	NA	NA	NA	NA	NA	NA	NA	NA	NA	NA
hsa-miR-384-4373017	NA	NA	NA	NA	NA	NA	NA	NA	NA	NA	NA	NA	NA	NA	NA	NA	NA	NA	NA	NA	NA	NA	NA	NA	NA	NA	NA	NA	NA	NA	NA	NA	NA	NA	NA	NA	NA	NA	NA	NA	NA	NA	NA	NA
hsa-miR-409-5p-4395442	NA	NA	NA	NA	NA	NA	NA	NA	NA	NA	12.511	NA	NA	NA	NA	NA	NA	NA	NA	NA	NA	NA	NA	NA	NA	NA	NA	NA	NA	NA	NA	NA	12.151	NA	NA	NA	NA	10.811	NA	NA	NA	NA	NA	NA
hsa-miR-410-4378093	9.961	11.801	7.621	12.6	11.307	10.1	11.706	9.48	14.812	12.85	6.851	11.9	10.691	9.916	NA	NA	11.991	NA	11.401	12.828	9.554	11.211	NA	10.211	10.684	NA	NA	10.619	10.094	10.896	10.491	11.275	12.226	11.607	10.531	11.756	9.717	5.261	NA	10.11	NA	10.565	12.083	8.172
hsa-miR-411-4381013	8.105	10.176	8.178	9.819	8.993	9.553	11.251	9.365	13.26	10.445	9.475	10.4	9.835	8.145	11.78	NA	NA	8.757	10.145	11.098	7.764	9.4	11.706	9.448	9.984	10.282	10.415	9.529	9.817	8.493	9.586	9.984	9.288	8.663	7.256	9.081	8.814	7.327	10.476	8.952	11.093	NA	NA	7.765
hsa-miR-412-4373199	NA	NA	NA	NA	NA	NA	NA	NA	NA	NA	NA	NA	NA	NA	NA	NA	NA	NA	NA	NA	NA	NA	NA	NA	NA	NA	NA	NA	NA	NA	NA	NA	NA	NA	NA	NA	NA	NA	NA	NA	NA	NA	NA	NA
hsa-miR-422a-4395408	8.166	7.268	8.512	9	7.77	6.919	7.209	8.909	11.14	8.28	10.979	8.23	7.205	8.616	7.726	8.327	7.327	6.928	7.283	8.5	7.07	6.599	7.977	6.978	10.808	7.497	7.083	6.186	7.486	5.042	7.191	8.127	5.97	5.261	5.539	5.997	5.536	4.667	7.646	6.896	6.731	6.774	7.623	6.428
hsa-miR-423-5p-4395451	11.472	8.711	12.801	10.482	8.525	8.175	10.95	8.208	12.005	10.406	10.713	10.962	NA	NA	10.732	12.173	9.24	9.843	NA	11.206	8.834	8.745	9.063	9.507	9.274	12.255	11.972	9.214	10.328	9.034	11.748	10.184	9.136	9.321	11.028	12.525	9.372	8.251	12.955	12.941	NA	11.395	10.716	9.84
hsa-miR-424-4373201	11.377	10.244	10.65	11.798	NA	NA	11.738	NA	11.548	12.106	NA	10.959	12.177	NA	NA	NA	NA	NA	NA	NA	11.534	11.448	NA	11.16	NA	NA	NA	10.835	11.477	NA	12.127	NA	NA	11.012	11.561	NA	NA	10.516	NA	11.387	NA	NA	NA	NA
hsa-miR-425-4380926	5.464	4.754	5.567	6.162	3.816	6.362	3.382	4.667	9.157	4.998	7.316	5.462	5.821	4.486	7.362	9.286	6.249	7.298	5.8	6.069	5.046	5.194	6.429	5.999	8.358	6.909	6.016	5.781	6.047	4.907	5.489	8.043	4.547	3.605	6.27	6.423	5.63	3.9	5.835	7.244	7.05	6.011	6.065	6.194
hsa-miR-429-4373203	4.896	4.597	5.109	6.026	4.375	6.924	2.77	6.883	6.872	3.928	6.415	4.738	5.515	5.791	7.507	11.044	5.156	5.301	7.486	6.71	4.969	4.2	6.004	6.129	7.315	3.983	4.737	5.767	6.953	5.044	5.945	7.173	3.966	1.169	3.01	3.623	3.249	2.945	4.508	6.275	10.242	7.136	5.584	4.718
hsa-miR-431-4395173	NA	NA	8.718	NA	NA	NA	NA	NA	NA	NA	5.513	NA	NA	NA	NA	NA	11.058	NA	NA	NA	NA	NA	NA	NA	NA	NA	NA	NA	NA	NA	NA	NA	NA	NA	NA	NA	NA	7.433	NA	NA	NA	NA	NA	NA
hsa-miR-433-4373205	NA	NA	12.029	NA	12.714	10.481	NA	7.785	NA	NA	7.676	NA	NA	NA	11.379	NA	NA	12.239	NA	12.741	9.391	NA	NA	NA	7.024	NA	NA	11.426	11.485	NA	12.264	NA	10.888	NA	NA	NA	11.959	7.021	NA	11.428	NA	NA	NA	NA
hsa-miR-448-4373206	NA	NA	NA	NA	NA	NA	NA	NA	NA	NA	NA	NA	NA	NA	NA	NA	NA	NA	NA	NA	NA	NA	NA	NA	NA	NA	NA	NA	NA	NA	NA	NA	NA	NA	NA	NA	NA	NA	NA	NA	NA	NA	NA	NA
hsa-miR-449a-4373207	5.656	6.094	8.422	8.039	10.569	6.039	8.526	10.336	13.282	5.22	10.764	4.932	6.989	7.707	6.528	11.937	6.647	8.159	8.678	12.35	8.886	6.823	10.436	3.488	4.744	9.987	7.847	7.893	8.597	NA	6.398	10.366	10.353	7.623	NA	10.39	5.76	5.421	NA	12.871	10.594	8.788	9.84	7.504
hsa-miR-449b-4381011	6.691	8.036	8.862	9.174	10.759	7.209	9.736	10.649	NA	6.383	12.552	6.931	7.83	10.122	8.201	11.81	7.357	8.847	10.747	NA	10.152	7.517	9.78	4.762	5.914	9.404	8.424	8.364	11.964	NA	7.691	NA	10.65	9.229	10.239	11.858	7.57	7.212	10.804	NA	NA	10.799	11.126	NA
hsa-miR-450a-4395414	NA	NA	12.962	NA	NA	NA	11.078	NA	NA	12.166	NA	NA	NA	NA	NA	12.415	NA	NA	NA	NA	NA	10.678	NA	NA	NA	NA	12.046	NA	NA	NA	11.583	NA	NA	11.827	NA	NA	NA	NA	NA	NA	NA	NA	NA	NA
hsa-miR-450b-3p-4395319	NA	NA	NA	NA	NA	NA	NA	NA	NA	NA	NA	NA	NA	NA	NA	NA	NA	NA	NA	NA	NA	NA	NA	NA	NA	NA	NA	12.621	NA	NA	NA	NA	NA	NA	NA	NA	NA	NA	NA	NA	NA	NA	NA	NA
hsa-miR-450b-5p-4395318	NA	NA	NA	NA	NA	NA	9.607	NA	14.762	11.713	NA	NA	NA	NA	NA	NA	NA	NA	NA	NA	NA	NA	NA	NA	NA	NA	NA	NA	NA	NA	NA	NA	NA	NA	NA	NA	NA	NA	11.681	NA	NA	NA	NA	NA
hsa-miR-451-4373360	4.869	4.008	4.912	6.306	4.825	4.257	6.948	4.544	7.641	6.184	5.937	3.741	7.604	3.625	7.549	7.148	6.229	4.672	7.922	8.961	5.3	4.527	4.994	4.894	5.906	8.821	6.157	5.609	6.131	6.198	5.639	4.867	8.706	5.17	4.169	4.285	3.752	4.126	4.607	7.492	NA	9.779	8.593	4.259
hsa-miR-452-4395440	10.376	5.929	9.58	9.724	6.546	9.048	9.367	8.344	11.647	9.189	12.631	8.465	6.917	6.629	9.71	NA	10.133	8.674	8.443	10.896	7.755	8.181	12.198	8.027	10.292	10.098	8.786	8.006	9.413	6.542	8.716	9.603	9.729	11.427	6.538	10.583	8.665	7.449	8.14	8.426	NA	9.563	8.646	6.63
hsa-miR-453-4395429	NA	NA	NA	NA	NA	NA	NA	NA	NA	NA	NA	NA	NA	NA	NA	NA	NA	NA	NA	NA	NA	NA	NA	NA	NA	NA	NA	NA	NA	NA	NA	NA	NA	NA	NA	NA	NA	NA	NA	NA	NA	NA	NA	NA
hsa-miR-454-4395434	3.766	3.4	5.436	4.578	3.477	3.375	1.722	6.34	6.809	5.489	7.573	4.216	4.314	3.84	6.594	7.182	5.139	5.47	4.368	5.689	3.611	3.548	5.157	5.34	9.098	5.294	5.785	4.932	4.679	3.791	4.514	4.717	4.653	4.147	4.434	4.897	2.896	2.76	4.847	5.584	10.672	5.413	6.114	2.218
hsa-miR-455-3p-4395355	9.341	9.939	9.497	10.709	8.807	9.095	10.903	7.26	11.162	10.389	9.933	9.214	NA	8.195	10.611	11.594	8.896	8.135	9.142	NA	7.366	7.541	8.807	8.949	8.867	11.973	NA	8.629	8.182	7.936	10.383	9.683	8.73	9.874	6.939	8.316	9.575	NA	8.874	10.648	NA	9.799	8.98	6.73
hsa-miR-455-5p-4378098	8.054	8.35	8.333	9.004	7.802	8.362	9.64	7.417	10.15	9.124	9.701	7.579	8.811	7.64	8.954	NA	7.83	7.69	7.644	9.778	5.837	7.096	11.684	9.269	9.242	8.491	8.557	7.892	8.495	8.07	9.491	8.559	7.745	7.63	6.516	7.172	8.151	7.279	7.423	8.32	8.423	8.884	9.274	6.193
hsa-miR-483-5p-4395449	9.158	9.927	9.709	9.598	9.456	10.897	9.432	10.801	13.022	9.207	NA	10.521	8.951	11.316	10.181	9.11	9.088	9.108	9.243	12.01	8.739	8.788	8.854	8.94	NA	7.723	8.632	8.803	10.892	7.406	11.907	9.177	6.28	7.349	6.257	9.241	10.211	5.031	10.165	8.801	7.053	9.696	10.241	6.782
hsa-miR-484-4381032	1.354	0.685	2.404	3.003	1.527	0.033	1.403	0.896	4.997	2.647	2.332	0.904	2.038	0.404	1.599	2.352	1.602	2.292	1.526	2.412	0.768	0.603	2.248	1.618	1.756	1.875	1.901	1.108	1.586	1.404	1.361	1.578	1.241	1.576	2.109	1.93	0.496	-0.071	2.496	2.528	1.541	0.94	1.558	-0.864
hsa-miR-485-3p-4378095	10.744	10.192	7.421	12.468	9.906	8.63	9.876	9.382	NA	12.614	7.172	NA	11.933	9.501	10.732	10.429	NA	12.763	10.097	NA	9.596	10.496	11.071	NA	11.194	10.588	NA	10.476	8.42	9.567	8.871	10.208	9.676	10.596	9.159	10.568	10.892	7.415	12.535	8.37	10.536	9.697	11.207	8.378
hsa-miR-485-5p-4373212	NA	NA	NA	NA	NA	NA	NA	NA	NA	NA	NA	NA	NA	NA	NA	NA	NA	NA	NA	NA	NA	NA	NA	NA	NA	NA	NA	NA	NA	NA	NA	NA	NA	NA	NA	NA	NA	NA	NA	NA	NA	NA	NA	NA
hsa-miR-486-3p-4395204	10.292	7.764	9.958	12.039	9.472	7.083	8.126	7.236	13.973	13.211	8.937	7.838	9.515	6.661	9.204	6.938	11.902	9.953	11.075	NA	8.375	9.85	10.113	9.227	8.63	NA	NA	12.05	11.031	NA	9.783	8.101	NA	NA	11.218	10.212	8.697	NA	10.494	NA	NA	12.168	10.165	8.815
hsa-miR-486-5p-4378096	6.004	3.879	5.527	7.195	5.823	2.564	5.51	5.587	8.372	6.746	6.819	2.825	6.808	2.508	4.595	1.208	5.157	3.772	7.158	8.669	5.647	5.179	5.409	5.112	4.159	8.714	5.9	5.544	5.954	6.327	5.287	3.008	8.557	7.403	5.427	4.928	3.918	5.777	5.141	8.377	8.55	5.009	7.048	3.027
hsa-miR-487a-4378097	NA	NA	12.32	NA	12.837	NA	NA	NA	NA	NA	NA	NA	NA	NA	NA	NA	NA	NA	NA	NA	NA	NA	NA	NA	NA	NA	NA	11.471	NA	NA	NA	NA	NA	NA	NA	NA	NA	NA	11.881	NA	NA	NA	NA	NA
hsa-miR-487b-4378102	9.444	NA	8.444	NA	12.179	10.634	NA	10.336	NA	NA	8.876	11.444	NA	9.391	12.054	11.969	10.949	10.999	NA	12.509	10.287	NA	NA	10.957	10.864	NA	NA	11.837	10.058	11.154	10.434	9.554	9.958	9.709	9.897	11.826	11.397	8.558	11.816	10.126	NA	11.146	12.472	NA
hsa-miR-488-4395468	12.573	NA	NA	NA	NA	NA	11.197	NA	NA	NA	NA	NA	NA	NA	NA	NA	NA	NA	NA	NA	NA	NA	NA	NA	NA	NA	NA	NA	NA	NA	NA	NA	NA	NA	NA	NA	NA	NA	NA	NA	NA	NA	NA	NA
hsa-miR-489-4395469	8.703	8.709	8.701	7.302	7.309	6.085	7.644	7.297	10.534	6.705	11.29	7.107	3.611	7.45	8.669	11.271	7.771	8.244	9.649	10.974	9.744	6.407	10.316	9.048	11.4	9.885	10.384	9.411	9.108	8.353	6.653	6.568	8.849	9.507	7.831	10.207	6.691	8.262	9.05	9.004	9.961	9.975	10.376	6.898
hsa-miR-490-3p-4373215	NA	NA	NA	NA	NA	NA	NA	NA	NA	NA	NA	NA	NA	NA	NA	NA	NA	NA	NA	NA	NA	NA	NA	NA	NA	NA	NA	NA	NA	NA	NA	NA	NA	NA	NA	NA	NA	NA	NA	NA	NA	NA	NA	NA
hsa-miR-491-3p-4395471	NA	NA	NA	NA	NA	NA	NA	NA	NA	NA	NA	NA	NA	NA	NA	NA	NA	NA	NA	NA	NA	NA	NA	NA	NA	NA	NA	NA	NA	NA	NA	NA	NA	NA	NA	NA	NA	NA	NA	NA	NA	NA	NA	NA
hsa-miR-491-5p-4381053	7.448	6.046	7.212	6.406	4.632	6.092	6.975	6.069	8.406	6.473	8.578	5.992	6.456	5.694	6.56	7.604	5.771	6.702	7.461	7.99	6.278	5.695	6.768	6.559	7.292	7.52	7.818	7.358	6.925	5.465	6.399	6.765	7.237	6.646	8.712	6.381	6.43	5.962	8.229	7.825	6.33	8.169	7.575	5.078
hsa-miR-492-4373217	NA	NA	NA	NA	NA	NA	NA	NA	NA	NA	NA	NA	NA	NA	NA	NA	NA	NA	NA	NA	NA	NA	NA	NA	NA	NA	NA	NA	NA	NA	NA	NA	NA	NA	NA	NA	NA	NA	NA	NA	NA	11.373	NA	NA
hsa-miR-493-4395475	12.425	NA	9.183	12.992	NA	NA	11.523	10.195	NA	NA	9.199	11.477	11.929	10.754	11.234	NA	NA	11.624	NA	NA	10.341	10.74	11.443	10.793	NA	NA	11.725	10.999	10.705	NA	9.806	11.81	NA	10.777	10.329	12.9	9.673	7.41	11.084	10.765	NA	NA	NA	9.874
hsa-miR-494-4395476	3.024	3.954	2.864	3.912	3.45	4.383	2.825	5.498	5.976	3.15	7.523	3.007	2.173	2.603	3.845	3.704	3	2.538	2.218	3.498	2.91	1.897	2.993	1.806	6.106	3.104	1.102	1.321	1.706	3.011	4.533	2.972	3.987	2.332	0.566	2.233	4.124	0.184	1.955	2.134	-1.379	4.053	3.178	2.984
hsa-miR-495-4381078	8.782	NA	6.841	10.122	8.612	9.506	NA	NA	13.352	NA	8.013	8.94	11.643	NA	10.496	NA	11.043	9.191	NA	NA	9.238	11.493	8.963	10.453	7.504	10.357	NA	9.929	9.528	NA	9.221	10.37	8.947	10.693	9.8	9.817	10.87	5.962	NA	8.382	NA	NA	12.178	9.212
hsa-miR-496-4386771	NA	NA	NA	NA	NA	NA	NA	NA	NA	NA	NA	NA	NA	NA	NA	NA	NA	NA	NA	NA	NA	NA	NA	NA	NA	NA	NA	NA	NA	NA	NA	NA	NA	NA	NA	NA	NA	NA	NA	NA	NA	NA	NA	NA
hsa-miR-499-3p-4395538	NA	NA	NA	NA	NA	NA	NA	NA	NA	NA	NA	NA	NA	NA	NA	NA	NA	NA	NA	NA	NA	NA	NA	NA	NA	NA	NA	NA	NA	NA	NA	NA	NA	NA	NA	NA	NA	10.682	NA	NA	NA	NA	NA	NA
hsa-miR-499-5p-4381047	NA	NA	NA	NA	NA	NA	NA	NA	NA	NA	NA	NA	NA	NA	NA	NA	NA	NA	NA	NA	NA	NA	NA	NA	NA	NA	NA	NA	NA	NA	NA	NA	NA	NA	NA	NA	NA	NA	NA	NA	NA	NA	NA	NA
hsa-miR-500-4395539	8.979	7.127	9.216	8.18	6.904	7.395	7.775	8.247	10.574	7.614	8.621	8.806	9.35	7.75	8.902	10.855	8.369	8.229	8.629	10.377	7.4	6.752	8.967	7.532	8.568	8.698	7.805	9.028	7.964	7.199	8.144	8.286	7.974	7.189	7.162	8.381	7.01	6.264	9.286	9.281	8.724	7.792	7.604	NA
hsa-miR-501-3p-4395546	NA	NA	NA	NA	NA	NA	NA	NA	NA	NA	NA	NA	NA	NA	NA	NA	NA	NA	NA	NA	NA	NA	NA	NA	NA	NA	NA	NA	NA	NA	NA	NA	NA	NA	NA	NA	NA	NA	NA	NA	NA	NA	NA	NA
hsa-miR-501-5p-4373226	NA	10.472	NA	NA	12.586	9.663	NA	10.526	NA	13.121	NA	NA	NA	NA	13.323	10.981	NA	NA	NA	NA	NA	NA	NA	NA	NA	NA	11.697	NA	NA	NA	NA	NA	NA	NA	NA	NA	NA	NA	NA	NA	NA	10.553	10.24	NA
hsa-miR-502-3p-4395194	12.365	9.006	11.359	11.072	10.509	9.299	10.052	9.314	13.17	9.934	10.933	10.541	9.882	10.365	9.634	11.57	9.557	12.079	NA	NA	10.747	9.473	10.779	NA	10.623	11.962	10.637	10.198	12.401	10.119	10.439	9.405	11.909	9.632	10.27	11.069	10.346	10.339	11.214	13.481	NA	11.483	11.312	9.374
hsa-miR-502-5p-4373227	12.241	9.286	11.177	NA	9.378	8.947	10.645	NA	13.275	11.263	NA	12.284	12.027	9.202	11.636	NA	NA	NA	NA	12.133	10.883	9.409	NA	NA	NA	NA	11.131	10.136	NA	9.271	10.463	10.819	9.787	NA	NA	12.62	10.574	NA	NA	NA	NA	NA	10.712	9.037
hsa-miR-503-4373228	NA	11.887	NA	NA	12.178	NA	NA	NA	NA	NA	NA	11.635	NA	NA	NA	NA	NA	NA	NA	NA	NA	10.679	11.99	NA	NA	NA	NA	NA	NA	NA	NA	NA	NA	NA	NA	11.562	NA	NA	NA	NA	NA	NA	NA	NA
hsa-miR-504-4395195	NA	NA	NA	NA	NA	NA	NA	NA	NA	NA	NA	NA	NA	NA	NA	NA	NA	NA	NA	NA	NA	NA	NA	NA	11.172	NA	NA	NA	NA	11.703	NA	NA	NA	NA	NA	NA	10.767	NA	NA	NA	NA	NA	NA	NA
hsa-miR-505-4395200	10.366	NA	NA	10.506	10.995	11.182	NA	11.381	NA	NA	11.023	11.888	NA	NA	NA	NA	NA	12.236	NA	NA	9.727	10.097	NA	NA	NA	NA	NA	NA	NA	NA	11.899	12.672	NA	NA	NA	NA	11.402	9.892	NA	NA	NA	12.34	NA	NA
hsa-miR-506-4373231	NA	NA	NA	NA	NA	NA	NA	NA	NA	NA	NA	NA	NA	NA	NA	NA	NA	NA	NA	NA	NA	NA	NA	NA	NA	NA	NA	NA	NA	9.243	NA	NA	NA	NA	NA	NA	NA	NA	NA	NA	NA	NA	NA	NA
hsa-miR-507-4373232	NA	NA	NA	NA	NA	NA	NA	NA	NA	NA	NA	NA	NA	NA	NA	NA	NA	NA	NA	NA	NA	NA	NA	NA	NA	NA	NA	NA	NA	NA	NA	NA	NA	NA	NA	NA	NA	NA	NA	NA	NA	NA	NA	NA
hsa-miR-508-3p-4373233	NA	NA	9.028	NA	NA	NA	NA	NA	12.782	NA	NA	NA	8.285	10.578	NA	NA	NA	NA	NA	NA	NA	NA	NA	10.879	NA	11.785	NA	NA	NA	6.237	NA	NA	NA	NA	NA	NA	NA	NA	NA	8.425	NA	NA	NA	NA
hsa-miR-508-5p-4395203	NA	NA	NA	NA	NA	NA	NA	NA	NA	NA	NA	NA	NA	NA	NA	NA	NA	NA	NA	NA	NA	NA	NA	NA	NA	NA	NA	NA	NA	NA	NA	NA	NA	NA	NA	NA	NA	NA	NA	NA	NA	NA	NA	NA
hsa-miR-509-3-5p-4395266	NA	NA	NA	NA	NA	NA	NA	NA	NA	NA	NA	NA	NA	NA	NA	NA	NA	NA	NA	NA	NA	NA	NA	NA	NA	NA	NA	NA	NA	NA	NA	NA	NA	NA	NA	NA	NA	NA	NA	NA	NA	NA	NA	NA
hsa-miR-509-5p-4395346	12.325	11.254	12.98	NA	12.6	NA	NA	NA	NA	NA	NA	NA	8.377	NA	NA	13.327	NA	NA	11.239	NA	11.91	10.622	12.089	NA	NA	10.863	10.776	10.243	11.051	7.923	NA	NA	NA	NA	NA	NA	NA	9.686	NA	10.757	NA	11.786	NA	NA
hsa-miR-510-4395352	NA	NA	NA	NA	NA	NA	NA	NA	NA	NA	NA	NA	NA	NA	NA	NA	NA	NA	NA	NA	NA	NA	NA	NA	NA	NA	NA	NA	NA	NA	NA	NA	NA	NA	NA	NA	NA	NA	NA	NA	NA	NA	NA	NA
hsa-miR-511-4373236	10.097	7.752	8.505	8.425	9.135	7.213	9.239	6.775	11.278	9.838	9.27	7.679	7.328	7.356	7.928	9.162	9.195	10.122	8.394	10.286	7.679	7.48	9.726	NA	9.954	9.394	8.821	8.43	9.238	10.008	7.514	7.989	9.953	9.618	9.52	11.159	7.304	10.302	NA	8.055	NA	9.726	9.227	8.088
hsa-miR-512-3p-4381034	NA	NA	NA	NA	NA	NA	NA	NA	NA	NA	NA	NA	NA	NA	NA	NA	NA	NA	NA	NA	NA	NA	NA	NA	NA	NA	NA	NA	3.185	NA	NA	NA	NA	NA	NA	NA	7.305	NA	NA	NA	NA	NA	6.944	NA
hsa-miR-512-5p-4373238	NA	NA	NA	NA	NA	NA	NA	NA	NA	NA	NA	NA	NA	NA	NA	NA	NA	NA	NA	NA	NA	NA	NA	NA	NA	NA	NA	NA	8.486	NA	NA	NA	NA	NA	NA	NA	NA	NA	NA	NA	NA	NA	13.008	NA
hsa-miR-513-5p-4395201	NA	NA	NA	NA	NA	NA	NA	NA	NA	NA	NA	NA	NA	NA	NA	NA	NA	NA	NA	NA	NA	NA	NA	NA	NA	NA	NA	NA	NA	NA	NA	NA	NA	NA	NA	NA	NA	NA	NA	NA	NA	NA	NA	NA
hsa-miR-515-3p-4395480	NA	NA	NA	NA	NA	NA	NA	NA	NA	NA	NA	NA	NA	NA	NA	NA	NA	NA	NA	NA	NA	NA	NA	NA	NA	NA	NA	NA	9.21	NA	NA	NA	NA	NA	NA	NA	11.094	9.093	NA	NA	NA	NA	NA	NA
hsa-miR-515-5p-4373242	NA	NA	NA	NA	NA	NA	NA	NA	NA	NA	NA	NA	NA	NA	NA	NA	NA	NA	NA	NA	NA	NA	NA	NA	NA	NA	NA	NA	12.161	NA	NA	NA	NA	NA	NA	NA	NA	NA	NA	NA	NA	NA	NA	NA
hsa-miR-516a-5p-4395527	NA	NA	NA	NA	NA	NA	NA	NA	NA	NA	NA	NA	NA	NA	NA	NA	NA	NA	NA	NA	NA	NA	NA	NA	NA	NA	NA	NA	NA	NA	NA	NA	NA	NA	NA	NA	NA	NA	NA	NA	NA	NA	NA	NA
hsa-miR-516b-4395172	NA	NA	NA	NA	NA	NA	NA	NA	NA	NA	NA	NA	NA	NA	NA	NA	NA	NA	NA	NA	NA	NA	NA	NA	NA	NA	NA	NA	NA	NA	NA	NA	NA	NA	NA	NA	NA	NA	NA	NA	NA	NA	12.215	NA
hsa-miR-517a-4395513	NA	11.974	NA	NA	NA	9.999	10.298	NA	NA	NA	NA	11.558	NA	NA	NA	NA	10.365	NA	NA	NA	NA	10.964	NA	NA	NA	NA	NA	11.435	4.348	NA	NA	NA	NA	NA	NA	NA	8.61	9.253	NA	NA	NA	NA	7.839	NA
hsa-miR-517b-4373244	NA	NA	NA	NA	NA	NA	NA	NA	NA	NA	NA	NA	NA	NA	NA	NA	NA	NA	NA	NA	NA	NA	NA	NA	NA	NA	NA	NA	NA	NA	NA	NA	NA	NA	NA	NA	NA	NA	NA	NA	NA	NA	12.201	NA
hsa-miR-517c-4373264	NA	NA	11.764	NA	NA	10.541	10.442	10.754	NA	NA	NA	11.491	NA	NA	13.217	12.345	NA	NA	NA	NA	12.358	NA	NA	10.517	NA	NA	NA	12.583	4.957	NA	NA	12.451	NA	NA	NA	NA	8.333	8.082	NA	NA	NA	NA	8.691	NA
hsa-miR-518a-3p-4395508	NA	NA	NA	NA	NA	10.503	NA	NA	NA	NA	NA	NA	NA	NA	NA	NA	NA	NA	NA	NA	NA	NA	NA	11.785	NA	NA	NA	NA	7.75	NA	NA	NA	NA	NA	NA	NA	NA	NA	NA	NA	NA	NA	11.319	NA
hsa-miR-518a-5p-4395507	NA	NA	NA	NA	NA	NA	NA	NA	NA	NA	NA	NA	NA	NA	NA	NA	NA	NA	NA	NA	NA	NA	NA	NA	NA	NA	NA	NA	NA	NA	NA	NA	NA	NA	NA	NA	NA	NA	NA	NA	NA	NA	NA	NA
hsa-miR-518b-4373246	10.514	11.041	11.816	11.145	10.014	11.642	9.019	NA	13.636	10.428	NA	11.558	9.696	9.823	10.371	10.749	11.096	11.064	11.043	11.9	12.147	NA	NA	10.059	NA	10.196	10.271	10.839	7.17	10.095	11.619	10.837	11.876	9.058	9.746	NA	10.412	10.436	10.49	11.535	10.43	NA	8.755	9.517
hsa-miR-518c-4395512	NA	NA	NA	NA	NA	NA	NA	NA	NA	NA	NA	NA	NA	NA	NA	NA	NA	NA	NA	NA	NA	NA	NA	NA	NA	NA	NA	12.572	NA	NA	NA	NA	NA	NA	NA	NA	NA	NA	NA	NA	NA	NA	NA	NA
hsa-miR-518d-3p-4373248	NA	NA	NA	NA	NA	NA	NA	NA	NA	NA	NA	NA	NA	NA	NA	NA	NA	NA	NA	NA	NA	NA	NA	NA	NA	NA	NA	NA	NA	NA	NA	NA	NA	NA	NA	NA	NA	NA	NA	NA	NA	NA	NA	NA
hsa-miR-518d-5p-4395500	NA	NA	NA	NA	NA	NA	NA	NA	NA	NA	NA	NA	NA	NA	NA	NA	NA	NA	NA	NA	NA	NA	NA	NA	NA	NA	NA	NA	11.278	NA	NA	NA	NA	NA	NA	NA	NA	NA	NA	NA	NA	NA	NA	NA
hsa-miR-518e-4395506	NA	NA	13.19	NA	NA	NA	NA	NA	NA	11.339	NA	NA	11.985	NA	11.504	NA	NA	NA	NA	NA	NA	NA	NA	10.266	NA	NA	12.544	NA	5.772	NA	NA	10.941	NA	NA	NA	NA	9.437	10.398	NA	NA	NA	NA	9.178	NA
hsa-miR-518f-4395499	NA	NA	NA	NA	11.193	NA	12.044	NA	NA	12.212	NA	NA	NA	NA	12.863	NA	NA	NA	NA	NA	NA	NA	NA	NA	NA	NA	NA	NA	6.117	NA	NA	11.805	NA	NA	NA	NA	8.857	9.359	NA	12.293	10.013	NA	9.468	NA
hsa-miR-519a-4395526	NA	NA	NA	NA	NA	8.85	NA	NA	14.213	NA	13.009	11.997	NA	NA	11.579	NA	NA	NA	NA	NA	NA	NA	NA	10.941	NA	NA	NA	NA	5.662	NA	12.533	9.888	NA	12.01	10.958	11.198	10.714	6.919	NA	NA	NA	NA	11.596	NA
hsa-miR-519c-3p-4373251	NA	NA	NA	NA	NA	NA	NA	NA	NA	NA	NA	NA	NA	NA	NA	NA	NA	NA	NA	NA	NA	NA	NA	NA	NA	NA	NA	NA	10.544	NA	NA	NA	NA	NA	NA	NA	NA	NA	NA	NA	NA	NA	12.855	NA
hsa-miR-519d-4395514	NA	NA	NA	NA	NA	11.927	NA	NA	NA	NA	NA	NA	NA	NA	12.863	11.792	NA	NA	NA	NA	NA	NA	NA	NA	NA	NA	12.429	11.27	5.602	NA	NA	NA	11.644	NA	NA	NA	8.407	NA	12.71	NA	NA	NA	8.83	NA
hsa-miR-519e-4395481	NA	NA	NA	NA	NA	NA	NA	NA	NA	NA	NA	NA	NA	NA	NA	NA	NA	NA	NA	NA	NA	NA	NA	NA	NA	NA	NA	NA	NA	NA	NA	NA	NA	NA	NA	NA	NA	NA	NA	NA	NA	NA	NA	NA
hsa-miR-520a-3p-4373268	NA	NA	NA	NA	NA	NA	NA	NA	NA	NA	NA	NA	NA	NA	NA	NA	NA	NA	NA	NA	NA	NA	NA	NA	NA	NA	NA	NA	NA	NA	NA	NA	NA	NA	NA	NA	NA	NA	NA	NA	NA	NA	NA	NA
hsa-miR-520a-5p-4378085	NA	NA	NA	NA	NA	NA	NA	NA	NA	NA	NA	NA	NA	NA	NA	NA	NA	NA	NA	NA	NA	NA	NA	NA	NA	NA	NA	NA	12.477	NA	NA	NA	NA	NA	NA	NA	NA	NA	NA	NA	NA	NA	NA	NA
hsa-miR-520b-4373252	NA	NA	10.801	NA	NA	NA	NA	NA	NA	12.519	NA	NA	NA	NA	NA	NA	NA	NA	NA	NA	NA	NA	NA	12.457	NA	NA	12.629	12.286	9.604	NA	NA	NA	NA	NA	NA	NA	NA	NA	NA	NA	NA	NA	NA	NA
hsa-miR-520d-5p-4395504	NA	NA	NA	NA	NA	NA	NA	NA	NA	NA	NA	NA	NA	NA	NA	NA	NA	NA	NA	NA	NA	NA	NA	NA	NA	NA	NA	NA	NA	NA	NA	NA	NA	NA	NA	NA	NA	NA	NA	NA	NA	NA	NA	NA
hsa-miR-520e-4373255	NA	NA	NA	NA	NA	NA	NA	NA	NA	NA	NA	NA	NA	NA	NA	NA	NA	NA	NA	NA	NA	NA	NA	NA	NA	NA	NA	NA	12.209	NA	NA	NA	NA	NA	NA	NA	NA	NA	NA	NA	NA	NA	NA	NA
hsa-miR-520f-4373256	NA	NA	NA	NA	NA	NA	NA	NA	NA	NA	NA	NA	NA	NA	NA	NA	NA	NA	NA	NA	NA	NA	NA	NA	NA	NA	NA	NA	10.301	NA	NA	NA	NA	NA	NA	NA	NA	NA	NA	NA	NA	NA	NA	NA
hsa-miR-520g-4373257	NA	NA	NA	NA	NA	NA	11.501	NA	NA	NA	NA	NA	NA	NA	NA	NA	NA	NA	NA	NA	NA	NA	NA	NA	NA	NA	NA	NA	5.511	NA	NA	NA	NA	NA	NA	NA	10.078	NA	NA	NA	NA	NA	8.82	NA
hsa-miR-521-4373259	NA	NA	NA	NA	NA	NA	NA	NA	NA	NA	NA	NA	NA	NA	NA	NA	NA	NA	NA	NA	NA	NA	NA	NA	NA	NA	NA	NA	9.478	NA	NA	NA	NA	NA	NA	NA	NA	NA	NA	NA	NA	NA	NA	NA
hsa-miR-522-4395524	NA	12.354	NA	NA	NA	9.07	10.976	NA	NA	NA	NA	10.464	NA	NA	12.345	NA	11.508	NA	NA	NA	NA	10.844	NA	10.708	NA	NA	12.722	NA	6.363	NA	NA	10.696	NA	NA	NA	NA	12.012	7.735	NA	NA	NA	NA	11.693	NA
hsa-miR-523-4395497	NA	NA	13.248	13.219	12.023	NA	NA	11.389	NA	11.479	NA	NA	NA	NA	NA	NA	NA	NA	NA	NA	NA	NA	NA	NA	NA	NA	10.79	11.055	9.126	NA	11.693	12.62	NA	NA	NA	10.954	11.51	10.184	NA	13.326	NA	NA	13.216	NA
hsa-miR-524-5p-4395174	NA	NA	NA	NA	NA	NA	NA	NA	NA	NA	NA	NA	NA	NA	NA	NA	NA	NA	NA	NA	NA	NA	NA	NA	NA	NA	NA	NA	NA	NA	NA	NA	NA	NA	NA	NA	NA	NA	NA	NA	NA	NA	NA	NA
hsa-miR-525-3p-4395496	NA	NA	NA	NA	NA	NA	NA	NA	NA	NA	NA	NA	NA	NA	NA	NA	NA	NA	NA	NA	NA	NA	NA	NA	NA	NA	NA	NA	8.364	NA	NA	NA	NA	NA	NA	NA	11.678	NA	NA	NA	NA	NA	11.163	NA
hsa-miR-525-5p-4378088	NA	NA	NA	NA	NA	NA	NA	NA	NA	NA	NA	NA	NA	NA	NA	NA	NA	NA	NA	NA	NA	NA	NA	NA	NA	NA	NA	NA	NA	NA	NA	NA	NA	NA	NA	NA	NA	NA	NA	NA	NA	NA	NA	NA
hsa-miR-526b-4395493	NA	NA	NA	NA	NA	NA	NA	NA	NA	NA	NA	NA	NA	NA	NA	NA	NA	NA	NA	NA	NA	NA	NA	NA	NA	NA	NA	NA	9.36	NA	NA	NA	NA	NA	NA	NA	NA	NA	NA	NA	NA	NA	NA	NA
hsa-miR-532-3p-4395466	6.845	5.029	7.064	6.361	5.426	4.246	5.556	4.7	7.752	5.572	6.226	6.453	6.127	4.322	6.328	6.188	5.628	6.552	8.036	8.519	5.841	5.428	6.558	6.861	6.299	7.123	6.852	6.978	6.507	5.462	5.376	5.793	6.327	5.112	7.605	7.593	5.285	6.645	8.459	7.548	11.082	6.198	6.372	4.679
hsa-miR-532-5p-4380928	5.218	4.118	5.604	5.327	4.197	3.352	NA	3.531	6.119	3.448	4.539	4.301	4.557	3.639	4.433	7.242	4.394	4.512	5.579	7.09	4.184	3.658	5.38	5.397	4.594	5.674	4.098	4.931	5.05	2.841	4.404	4.012	4.75	2.834	5.353	5.225	3.555	4.172	6.058	6.224	7.182	5.847	4.835	4.143
hsa-miR-539-4378103	8.931	8.826	6.299	9.215	8.146	7.728	9.457	6.742	11.516	9.809	5.462	8.68	7.708	8.538	9.389	11.69	NA	8.489	9.625	9.949	6.775	7.805	NA	8.523	8.072	NA	8.654	7.93	7.36	9.076	8.022	7.766	8.661	9.859	6.747	9.125	7.328	4.483	8.679	8.077	NA	8.593	9.722	6.803
hsa-miR-541-4395312	NA	NA	NA	NA	NA	NA	NA	NA	NA	NA	NA	NA	NA	NA	NA	NA	NA	NA	NA	NA	NA	NA	NA	NA	NA	NA	NA	NA	NA	NA	NA	NA	NA	NA	NA	NA	NA	NA	NA	NA	NA	NA	NA	NA
hsa-miR-542-3p-4378101	NA	NA	12.821	NA	NA	NA	12.205	NA	NA	13.404	NA	NA	NA	11.416	NA	NA	NA	NA	NA	NA	12.456	NA	NA	NA	NA	NA	12.031	NA	NA	NA	NA	NA	NA	NA	NA	NA	11.577	NA	NA	11.615	NA	NA	NA	NA
hsa-miR-542-5p-4395351	NA	12.874	NA	NA	NA	11.39	NA	NA	NA	10.535	NA	9.429	NA	9.148	12.723	NA	NA	NA	NA	NA	11.189	NA	NA	NA	NA	NA	NA	NA	NA	NA	10.108	NA	NA	NA	NA	NA	12.279	NA	NA	NA	NA	NA	12.129	10.031
hsa-miR-544-4395376	NA	NA	NA	NA	NA	NA	NA	NA	NA	NA	NA	NA	NA	NA	NA	NA	NA	NA	NA	NA	NA	NA	NA	NA	NA	NA	NA	NA	NA	NA	NA	NA	NA	NA	NA	NA	NA	NA	NA	NA	NA	NA	NA	NA
hsa-miR-545-4395378	10.873	11.443	NA	13.225	12.121	NA	10.839	10.714	NA	NA	12.317	NA	NA	11.536	NA	NA	NA	NA	NA	NA	NA	NA	NA	NA	11.015	10.829	12.723	NA	NA	NA	NA	NA	12.065	10.492	9.815	NA	10.727	NA	NA	NA	NA	10.596	13.131	9.842
hsa-miR-548a-3p-4380948	NA	NA	NA	NA	12.666	NA	NA	NA	NA	NA	NA	NA	NA	NA	NA	NA	NA	NA	NA	NA	NA	NA	NA	NA	NA	NA	NA	NA	NA	NA	NA	NA	NA	NA	NA	NA	NA	NA	NA	NA	NA	NA	NA	NA
hsa-miR-548a-5p-4395523	NA	NA	NA	NA	NA	NA	NA	NA	NA	NA	NA	NA	NA	NA	NA	NA	NA	NA	NA	NA	NA	NA	NA	NA	NA	NA	NA	NA	NA	NA	NA	NA	NA	NA	NA	NA	NA	NA	NA	NA	NA	NA	NA	NA
hsa-miR-548b-3p-4380951	NA	NA	NA	NA	NA	NA	NA	NA	NA	NA	NA	NA	NA	NA	NA	NA	NA	NA	NA	NA	NA	NA	NA	NA	NA	NA	NA	NA	NA	NA	NA	NA	NA	NA	NA	NA	NA	NA	NA	NA	NA	NA	NA	NA
hsa-miR-548b-5p-4395519	NA	NA	12.348	12.252	NA	NA	11.718	NA	13.513	11.673	NA	NA	NA	NA	NA	NA	NA	NA	NA	12.383	10.162	10.392	11.831	NA	NA	NA	11.313	NA	11.176	10.757	NA	NA	12.723	NA	NA	11.177	10.615	10.259	11.846	12.274	NA	10.568	NA	9.84
hsa-miR-548c-3p-4380993	NA	NA	NA	NA	NA	NA	NA	NA	NA	NA	NA	NA	NA	NA	NA	NA	NA	NA	NA	NA	NA	NA	NA	NA	NA	NA	NA	NA	NA	NA	NA	NA	NA	NA	NA	NA	NA	NA	NA	NA	NA	NA	NA	NA
hsa-miR-548c-5p-4395540	11.506	12.751	12.624	NA	10.682	NA	10.977	10.858	14.713	12.834	NA	11.041	NA	NA	12.203	NA	11.287	12.064	NA	12.48	10.695	10.333	12.116	11.385	NA	10.251	9.972	11.58	NA	NA	NA	NA	11.995	NA	NA	11.994	12.402	10.411	11.889	NA	NA	12.432	NA	NA
hsa-miR-548d-3p-4381008	NA	NA	NA	NA	NA	NA	NA	NA	NA	NA	NA	NA	NA	NA	NA	NA	NA	NA	NA	NA	NA	NA	NA	NA	NA	NA	NA	NA	NA	NA	NA	NA	NA	NA	NA	NA	NA	NA	NA	NA	NA	NA	NA	NA
hsa-miR-548d-5p-4395348	11.427	NA	NA	12.57	12.846	NA	NA	NA	NA	NA	NA	11.438	NA	NA	NA	NA	NA	NA	NA	NA	11.57	10.491	NA	NA	NA	NA	11.451	NA	NA	NA	NA	NA	NA	NA	NA	12.406	NA	NA	13.027	NA	9.809	NA	NA	NA
hsa-miR-551b-4380945	NA	11.83	NA	NA	NA	10.282	9.881	NA	NA	NA	NA	NA	NA	10.613	NA	NA	11.731	NA	NA	NA	NA	NA	NA	NA	NA	NA	11.535	NA	NA	11.412	11.808	NA	NA	NA	NA	NA	10.712	NA	NA	NA	NA	NA	NA	NA
hsa-miR-556-3p-4395456	NA	NA	NA	NA	NA	NA	NA	NA	NA	NA	NA	NA	NA	NA	NA	NA	NA	NA	NA	NA	NA	NA	NA	NA	NA	NA	NA	NA	NA	NA	NA	NA	NA	NA	NA	NA	NA	NA	NA	NA	NA	NA	NA	NA
hsa-miR-556-5p-4395455	NA	NA	NA	NA	NA	NA	NA	NA	NA	NA	NA	NA	NA	NA	NA	NA	NA	NA	NA	NA	NA	NA	NA	NA	NA	NA	NA	NA	NA	NA	NA	NA	NA	NA	NA	NA	NA	NA	NA	NA	NA	NA	NA	NA
hsa-miR-561-4380938	NA	NA	NA	NA	NA	NA	NA	NA	NA	NA	NA	NA	NA	NA	NA	NA	NA	NA	NA	NA	NA	NA	NA	NA	NA	NA	NA	NA	NA	NA	NA	NA	NA	NA	NA	NA	NA	NA	NA	NA	NA	NA	NA	NA
hsa-miR-570-4395458	NA	NA	NA	NA	NA	NA	NA	NA	NA	NA	NA	NA	NA	NA	NA	NA	NA	NA	NA	NA	NA	NA	NA	NA	NA	NA	NA	NA	NA	NA	NA	NA	NA	NA	NA	NA	NA	NA	NA	NA	NA	NA	NA	NA
hsa-miR-574-3p-4395460	2.312	2.5	3.266	2.649	2.067	1.338	2.062	1.888	4.423	2.408	3.167	2.096	2.914	2.063	2.353	2.251	2.363	2.6	2.893	3.62	2.618	2.171	3.588	3.05	1.6	3.419	3.992	3.323	3.134	2.412	2.987	2.119	2.965	2.669	2.013	2.527	2.607	2.634	3.718	3.207	3.238	3.662	3.223	0.736
hsa-miR-576-3p-4395462	10.197	NA	11.591	12.765	9.807	NA	NA	10.493	NA	12.887	NA	NA	10.886	NA	NA	11.779	NA	11.804	NA	NA	11.746	11.206	NA	NA	NA	12.592	10.073	12.159	10.032	10.905	10.692	11.854	11.688	10.908	10.66	NA	NA	10.399	NA	NA	9.697	NA	12.025	NA
hsa-miR-576-5p-4395461	NA	NA	NA	NA	12.952	NA	NA	NA	NA	NA	12.878	NA	NA	NA	NA	NA	NA	NA	NA	NA	NA	NA	NA	NA	NA	NA	NA	NA	NA	NA	NA	NA	NA	NA	NA	NA	NA	NA	NA	NA	NA	NA	NA	NA
hsa-miR-579-4395509	NA	12.04	11.558	NA	9.991	11.001	NA	11.356	14.797	NA	NA	11.438	NA	NA	NA	NA	10.335	11.557	NA	10.659	12.249	10.039	11.461	12.31	NA	NA	11.6	10.371	9.741	NA	12.576	NA	NA	11.215	NA	NA	12.233	NA	NA	NA	NA	NA	NA	NA
hsa-miR-582-3p-4395510	NA	NA	11.74	NA	NA	NA	NA	NA	14.293	NA	NA	10.348	NA	NA	NA	NA	NA	NA	NA	NA	NA	NA	NA	NA	NA	NA	11.581	NA	11.718	NA	NA	NA	NA	NA	NA	10.977	NA	NA	11.662	NA	NA	NA	NA	NA
hsa-miR-582-5p-4395175	10.039	9.933	10.054	NA	11.473	10.848	11.905	9.309	10.922	NA	12.023	10.782	10.814	NA	11.611	12.283	10.305	11.906	NA	NA	10.792	9.693	NA	NA	NA	NA	NA	11.61	10.701	NA	NA	NA	11.172	10.928	10.587	12.907	11.353	10.727	12.832	13.334	NA	NA	NA	NA
hsa-miR-589-4395520	NA	NA	NA	NA	NA	NA	NA	NA	NA	NA	NA	NA	NA	NA	NA	NA	NA	NA	NA	NA	NA	NA	NA	NA	NA	NA	NA	NA	NA	NA	NA	NA	NA	NA	NA	NA	NA	NA	NA	NA	NA	NA	NA	NA
hsa-miR-590-5p-4395176	6.842	7.042	7.6	7.614	4.895	7.153	5.16	7.893	8.971	8.36	9.13	NA	NA	6.157	9.808	10.421	8.303	8.505	8.045	9.646	6.604	6.202	7.091	7.885	11.747	8.093	8.536	7.961	6.511	5.621	6.894	8.865	8.397	4.172	6.055	6.43	4.658	4.846	6.221	7.168	10.159	8.92	9.033	5.07
hsa-miR-597-4380960	10.562	12.23	NA	12.392	12.099	NA	10.456	NA	14.52	NA	NA	NA	NA	NA	12.058	NA	11.702	NA	NA	NA	9.581	NA	NA	11.718	NA	NA	NA	10.808	NA	NA	11.731	NA	11.048	8.579	NA	12.125	10.396	9.293	NA	NA	NA	NA	11.49	NA
hsa-miR-598-4395179	10.047	7.99	8.501	10.368	9.697	6.956	9.757	8.99	12.998	10.503	10.416	8.688	8.782	11.378	7.688	9.043	8.128	10.368	10.188	11.156	8.203	8.924	9.297	10.339	10.22	10.828	10.167	9.201	8.914	7.574	8.966	8.579	10.362	9.843	9.487	8.428	7.675	6.935	10.145	10.285	NA	NA	9.733	NA
hsa-miR-615-3p-4386777	NA	NA	NA	NA	NA	NA	NA	NA	NA	NA	NA	NA	NA	NA	NA	NA	NA	NA	NA	NA	NA	NA	NA	NA	NA	NA	NA	NA	NA	NA	NA	NA	NA	NA	NA	NA	NA	NA	NA	NA	NA	NA	NA	NA
hsa-miR-615-5p-4395464	NA	NA	NA	NA	NA	NA	NA	NA	NA	NA	NA	NA	NA	NA	NA	NA	NA	NA	NA	NA	NA	NA	NA	NA	NA	NA	NA	NA	NA	NA	NA	NA	NA	NA	NA	NA	NA	NA	NA	NA	NA	NA	NA	NA
hsa-miR-616-4395525	NA	NA	NA	NA	NA	NA	NA	NA	NA	NA	NA	NA	NA	NA	NA	NA	NA	NA	NA	NA	NA	NA	NA	NA	NA	NA	NA	NA	NA	NA	NA	NA	NA	NA	NA	NA	NA	NA	NA	NA	NA	NA	NA	NA
hsa-miR-618-4380996	NA	NA	NA	NA	NA	9.045	12.157	NA	NA	NA	NA	11.236	10.6	11.525	NA	11.553	NA	NA	NA	10.361	12.472	10.121	10.919	NA	NA	11.927	NA	NA	NA	11.75	11.663	NA	NA	NA	NA	12.124	NA	8.322	NA	NA	NA	11.301	NA	NA
hsa-miR-624-4395541	NA	NA	NA	NA	NA	NA	NA	NA	NA	NA	NA	NA	NA	NA	NA	NA	NA	NA	NA	NA	NA	NA	NA	NA	NA	NA	NA	NA	NA	NA	NA	NA	NA	NA	NA	NA	NA	NA	NA	NA	NA	NA	NA	NA
hsa-miR-625-4395542	10.278	8.976	11.091	13.121	11.055	10.209	9.011	8.798	12.05	10.506	10.933	10.256	9.929	9.089	10.703	12.305	9.435	10.299	10.9	11.913	10.133	10.188	11.136	10.366	10.912	10.273	12.475	10.819	10.296	12.002	10.541	10.596	10.23	10.599	9.248	10.783	9.986	9.64	12.118	11.033	NA	11.73	10.599	9.703
hsa-miR-627-4380967	12.148	NA	NA	NA	11.665	NA	NA	NA	NA	NA	NA	NA	NA	NA	12.037	NA	NA	NA	NA	NA	NA	NA	NA	11.971	NA	NA	12.073	NA	NA	NA	NA	NA	NA	NA	NA	NA	11.66	NA	NA	NA	NA	NA	NA	NA
hsa-miR-628-5p-4395544	8.098	7.452	8.838	8.116	7.32	7.145	7.424	8.557	11.583	8.845	10.969	8.676	7.965	6.954	10.36	13.257	8.547	9.025	8.974	9.599	7.954	7.787	9.948	9.424	NA	10.668	8.748	8.554	8.409	9.479	7.925	9.518	9.712	6.296	9.464	8.008	7.002	9.138	8.875	9.36	NA	9.021	10.117	7.285
hsa-miR-629-4395547	11.08	11.994	12	NA	11.596	10.963	11.648	NA	13.333	12.51	NA	12.521	NA	NA	NA	NA	NA	NA	NA	NA	12.22	10.868	NA	NA	NA	NA	10.596	NA	NA	NA	NA	NA	11.537	NA	NA	NA	12.009	NA	11.339	NA	NA	NA	NA	NA
hsa-miR-636-4395199	9.747	9.314	10.286	11.153	8.719	9.594	9.091	NA	13.546	NA	12.678	10.656	10.084	9.287	12.164	10.662	10.494	11.745	11.245	NA	8.726	9.205	9.971	9.159	NA	10.463	9.725	10.142	10.709	8.672	9.911	11.688	10.278	9.063	9.258	11.324	9.108	7.705	9.402	10.758	9.288	9.695	11.204	9.376
hsa-miR-642-4380995	9.087	10.407	9.983	10.078	9.129	7.785	6.674	8.459	12.965	10.145	10.032	9.706	8.84	8.127	9.496	10.491	7.529	9.041	11.828	10.348	8.378	8.284	10.561	8.788	9.366	10.618	9.23	9.119	9.506	11.323	9.55	9.272	9.917	10.374	9.082	9.823	8.956	8.527	9.769	10.289	8.861	8.49	10.578	7.904
hsa-miR-651-4381007	NA	NA	NA	NA	NA	NA	NA	NA	NA	NA	NA	NA	NA	NA	NA	NA	NA	NA	NA	NA	NA	NA	NA	NA	NA	NA	NA	NA	NA	11.602	NA	NA	NA	11.517	NA	NA	NA	NA	NA	NA	NA	NA	NA	NA
hsa-miR-652-4395463	6.957	4.034	6.562	8.408	5.413	3.297	6.664	4.471	8.696	6.278	5.221	5.288	6.457	3.197	5.189	7.332	5.298	6.507	7.686	7.645	4.847	4.102	6.148	7.948	6.362	7.614	6.728	6.659	6.615	7.553	5.134	5.317	7.007	7.32	8.144	6.972	5.314	4.823	8.515	8.796	8.297	6.641	7.457	5.093
hsa-miR-653-4395403	NA	NA	NA	NA	NA	NA	NA	NA	NA	NA	NA	NA	NA	NA	NA	NA	NA	NA	NA	NA	NA	NA	NA	NA	NA	NA	NA	NA	NA	NA	NA	NA	NA	NA	NA	NA	11.682	NA	NA	NA	NA	NA	NA	NA
hsa-miR-654-3p-4395350	NA	NA	NA	NA	NA	NA	NA	NA	NA	NA	NA	NA	NA	11.397	NA	NA	NA	12.445	NA	NA	10.575	NA	NA	NA	NA	NA	12.413	NA	11.964	NA	12.249	NA	NA	NA	NA	12.194	NA	NA	NA	NA	10.816	NA	NA	NA
hsa-miR-654-5p-4381014	NA	NA	NA	NA	NA	NA	NA	NA	NA	NA	11.414	NA	NA	NA	NA	NA	NA	NA	NA	NA	NA	NA	NA	NA	NA	NA	NA	NA	NA	NA	NA	NA	NA	NA	NA	NA	NA	NA	NA	NA	NA	NA	NA	NA
hsa-miR-655-4381015	11.219	NA	9.888	12.58	10.854	NA	11.944	NA	14.603	NA	10.395	12.288	NA	NA	NA	NA	NA	12.063	NA	NA	NA	NA	NA	NA	NA	NA	NA	10.95	NA	NA	12.012	NA	12.638	11.222	8.901	11.677	12.271	7.931	12.784	10.589	NA	NA	NA	NA
hsa-miR-660-4380925	4.807	4.57	5.529	5.25	4.103	4.36	4.494	3.669	6.613	4.615	5.492	4.825	4.838	3.49	6.629	8.642	5.693	5.711	5.89	7.228	3.877	3.703	5.633	5.621	6.418	6.577	5.239	5.248	5.339	6.577	4.802	6.137	5.75	3.555	5.565	5.561	3.961	3.611	5.813	6.628	8.319	5.616	6.336	3.302
hsa-miR-671-3p-4395433	9.981	9.484	12.458	10.639	8.528	8.538	8.742	NA	12.569	10.624	9.62	10.719	10.11	NA	12.734	NA	12.01	11.848	NA	NA	9.262	9.03	10.427	10.147	9.978	11.759	11.446	NA	10.172	8.076	8.358	8.993	9.199	9.899	9.82	10.015	9.093	7.442	11.323	12.71	NA	8.441	10.36	NA
hsa-miR-672-4395438	NA	NA	NA	NA	NA	NA	NA	NA	NA	NA	NA	NA	NA	NA	NA	NA	NA	NA	NA	NA	NA	NA	NA	NA	NA	NA	NA	NA	NA	NA	NA	NA	NA	NA	NA	NA	NA	NA	NA	NA	NA	NA	NA	NA
hsa-miR-674-4395193	NA	NA	NA	NA	NA	NA	NA	NA	NA	NA	NA	NA	NA	NA	NA	NA	NA	NA	NA	NA	NA	NA	NA	NA	NA	NA	NA	NA	NA	NA	NA	NA	NA	NA	NA	NA	NA	NA	NA	NA	NA	NA	NA	NA
hsa-miR-708-4395452	3.793	6.05	5.504	5.488	4.697	6.854	5.077	3.642	6.53	6.44	8.951	5.799	4.242	4.994	9.032	10.65	5.506	4.206	4.903	7.548	3.614	2.756	5.918	3.626	7.972	3.743	2.967	2.939	5.045	1.221	3.432	6.987	3.667	1.551	3.094	4.894	2.826	3.09	6.051	4.589	6.684	3.932	4.265	-0.024
hsa-miR-744-4395435	6.602	5.573	7.269	6.452	5.325	5.453	6.087	5.025	8.334	6.828	5.984	5.344	6.523	5.487	6.293	6.533	6.212	6.173	7.264	7.649	6.05	5.697	7.195	6.78	6.451	6.901	5.73	6.711	6.056	5.379	6.251	6.34	5.43	4.223	6.562	6.597	5.635	5.798	7.803	7.886	8.023	6.135	4.717	4.489
hsa-miR-758-4395180	10.294	12.025	NA	11.848	NA	NA	NA	9.53	NA	NA	10.292	NA	NA	NA	NA	NA	11.291	12.5	11.667	NA	10.086	NA	NA	NA	10.948	NA	NA	11.43	11.887	NA	9.924	NA	NA	NA	11.123	13.003	NA	8.288	NA	11.403	NA	NA	12.613	NA
hsa-miR-871-4395465	NA	NA	NA	NA	NA	NA	NA	NA	NA	NA	NA	NA	NA	NA	NA	NA	NA	NA	NA	NA	NA	NA	NA	NA	NA	NA	NA	NA	NA	NA	NA	NA	NA	NA	NA	NA	NA	NA	NA	NA	NA	NA	NA	NA
hsa-miR-872-4395375	NA	NA	NA	NA	NA	NA	NA	NA	NA	NA	NA	NA	NA	NA	NA	NA	NA	NA	NA	NA	NA	NA	NA	NA	NA	NA	NA	NA	NA	NA	NA	NA	NA	NA	NA	NA	NA	NA	NA	NA	NA	NA	NA	NA
hsa-miR-873-4395467	NA	11.943	NA	NA	NA	NA	NA	NA	NA	NA	NA	NA	NA	NA	NA	NA	NA	NA	NA	NA	NA	NA	NA	10.708	NA	NA	NA	NA	NA	10.124	10.008	NA	NA	NA	NA	NA	NA	10.661	NA	NA	NA	11.309	NA	NA
hsa-miR-874-4395379	NA	NA	NA	NA	NA	NA	NA	11.077	NA	NA	NA	NA	NA	NA	NA	NA	NA	NA	NA	NA	NA	NA	NA	NA	NA	NA	NA	NA	NA	NA	NA	NA	NA	NA	NA	NA	NA	NA	NA	NA	NA	NA	NA	NA
hsa-miR-875-3p-4395315	NA	NA	NA	NA	NA	NA	NA	NA	NA	NA	NA	NA	NA	NA	NA	NA	NA	NA	NA	NA	NA	NA	NA	NA	NA	NA	NA	NA	NA	NA	NA	NA	NA	NA	NA	NA	NA	NA	NA	NA	NA	NA	NA	NA
hsa-miR-876-3p-4395336	NA	NA	NA	NA	NA	NA	NA	NA	NA	NA	NA	NA	NA	NA	NA	NA	NA	NA	NA	NA	NA	NA	NA	NA	NA	NA	NA	NA	NA	NA	NA	NA	NA	NA	NA	NA	NA	NA	NA	NA	NA	NA	NA	NA
hsa-miR-876-5p-4395316	NA	NA	NA	NA	NA	NA	NA	NA	NA	NA	NA	NA	NA	NA	NA	NA	NA	NA	NA	NA	NA	NA	NA	NA	NA	NA	NA	NA	NA	NA	NA	NA	NA	NA	NA	NA	NA	NA	NA	NA	NA	NA	NA	NA
hsa-miR-885-3p-4395483	NA	NA	NA	NA	NA	NA	NA	NA	NA	NA	NA	NA	NA	NA	NA	NA	NA	NA	NA	NA	NA	NA	NA	NA	NA	NA	NA	NA	NA	NA	NA	NA	NA	NA	NA	NA	NA	NA	NA	NA	NA	NA	NA	NA
hsa-miR-885-5p-4395407	NA	10.503	NA	12.603	12.327	9.416	7.762	8.866	12.858	9.881	12.312	10.091	9.391	NA	9.406	10.514	11.272	9.246	NA	NA	11.771	10.157	12.004	NA	9.141	11.485	12.112	10.356	11.932	NA	9.707	8.449	10	NA	10.527	8.879	10.205	10.065	5.937	10.584	NA	9.795	11.445	NA
hsa-miR-886-3p-4395305	2.409	2.865	2.532	5.53	4.807	3.904	4.365	1.673	6.351	5.376	5.457	2.097	3.299	2.03	4.301	3.51	2.265	1.412	2.814	3.397	3.663	3.114	4.421	4.092	3.823	5.828	3.062	3.184	4.267	5.747	2.531	4.902	3.586	1.784	2.664	3.786	3.481	3.533	5.538	2.804	3.85	2.641	4.26	3.304
hsa-miR-886-5p-4395304	2.847	2.91	3.215	5.809	5.143	3.297	5.214	0.939	7.595	5.439	4.444	2.592	3.42	1.576	5.122	4.582	2.855	1.897	2.64	3.704	3.754	3.503	5.416	4.894	3.38	6.223	4.019	3.983	4.672	5.854	2.583	5.101	3.299	2.116	3.18	4.016	2.918	3.872	5.91	3.714	5.297	2.113	4.841	2.363
hsa-miR-887-4395485	NA	NA	NA	NA	NA	NA	NA	NA	NA	NA	NA	NA	NA	NA	NA	NA	NA	NA	NA	NA	NA	NA	NA	NA	NA	NA	NA	NA	NA	NA	NA	NA	NA	NA	NA	NA	NA	NA	NA	NA	NA	NA	NA	NA
hsa-miR-888-4395323	NA	NA	NA	NA	NA	NA	NA	NA	NA	NA	NA	NA	NA	NA	NA	NA	NA	NA	NA	NA	NA	NA	NA	NA	11.182	NA	NA	11.783	NA	10.982	NA	NA	NA	NA	NA	NA	NA	NA	NA	NA	NA	NA	NA	NA
hsa-miR-889-4395313	12.372	NA	NA	NA	NA	NA	NA	NA	NA	NA	10.639	NA	NA	NA	NA	NA	NA	NA	NA	NA	NA	NA	NA	NA	NA	NA	NA	NA	12.386	NA	NA	NA	NA	12.14	NA	NA	NA	NA	12.424	12.642	NA	NA	NA	NA
hsa-miR-890-4395320	NA	NA	NA	NA	NA	NA	NA	NA	NA	NA	NA	NA	NA	NA	NA	NA	NA	NA	NA	NA	NA	NA	NA	NA	NA	NA	NA	NA	NA	NA	NA	NA	NA	NA	NA	NA	NA	NA	NA	NA	NA	NA	NA	NA
hsa-miR-891a-4395302	NA	12.389	NA	13.388	NA	NA	NA	NA	NA	NA	NA	NA	NA	NA	NA	NA	NA	NA	NA	NA	NA	NA	NA	NA	8.393	NA	NA	12.095	NA	8.71	12.7	NA	NA	NA	NA	NA	NA	NA	NA	NA	NA	NA	NA	NA
hsa-miR-891b-4395321	NA	NA	NA	NA	NA	NA	NA	NA	NA	NA	NA	NA	NA	NA	NA	NA	NA	NA	NA	NA	NA	NA	NA	NA	NA	NA	NA	NA	NA	NA	NA	NA	NA	NA	NA	NA	NA	NA	NA	NA	NA	NA	NA	NA
hsa-miR-892a-4395306	NA	NA	NA	NA	NA	NA	NA	NA	NA	NA	NA	NA	NA	NA	NA	NA	NA	NA	NA	NA	NA	NA	NA	NA	NA	NA	NA	NA	NA	NA	NA	NA	NA	NA	NA	NA	NA	NA	NA	NA	NA	NA	NA	NA
hsa-miR-9-4373285	NA	9.228	4.09	9.303	8.58	NA	2.185	7.951	11.26	8.806	4.951	10.167	5.992	5.354	NA	NA	NA	10.777	9.108	NA	6.196	7.689	8.424	7.735	10.9	8.205	5.768	8.861	6.608	5.607	8.884	9.156	7.279	2.731	6.552	6.572	5.247	4.272	6.282	9.348	NA	6.923	8.137	5.509
hsa-miR-92a-4395169	3.15	2.527	3.675	3.14	1.428	1.519	1.317	1.871	3.887	3.481	3.275	3.076	3.321	2.329	3.636	4.302	3.823	3.81	4.429	5.379	2.695	2.735	1.553	3.483	3.086	2.517	2.701	3.901	3.428	1.817	2.705	3.694	2.168	2.029	3.081	3.918	1.892	1.255	4.138	4.687	4.38	3.444	3.847	1.24
hsa-miR-93-4373302	2.39	1.819	3.227	2.313	0.782	2.347	0.338	2.135	4.848	2.734	3.002	2.702	2.782	2.095	3.74	5.01	3.184	3.667	3.447	4.695	1.774	2.356	2.268	2.322	3.407	2.396	2.47	2.509	2.287	0.229	2.507	2.909	1.873	0.607	2.269	2.685	1.345	0.64	2.825	4.047	4.476	3.463	2.402	1.194
hsa-miR-95-4373011	5.126	6.823	8.143	7.667	7.167	6.047	2.948	9.192	8.086	7.066	8.634	7.306	7.549	7.13	8.635	11.467	7.355	8.386	9.11	10.04	6.782	7.93	8.343	8.731	9.348	8.314	9.812	8.204	NA	6.947	8.279	6.956	9.162	9.281	7.797	7.875	6.794	8.507	8.097	9.077	NA	10.54	8.741	7.625
hsa-miR-96-4373372	9.903	11.163	NA	10.478	9.328	NA	10.444	NA	13.431	11.882	NA	11.763	11.985	NA	NA	NA	11.765	NA	NA	NA	11.565	NA	NA	NA	NA	10.912	NA	NA	NA	9.688	NA	NA	NA	9.181	9.897	11.089	11.245	9.154	11.025	11.395	NA	NA	NA	NA
hsa-miR-98-4373009	8.166	7.002	8.618	8.178	7.364	7.442	7.043	7.125	8.992	6.871	NA	9.066	9.296	8.76	13.228	NA	10.743	10.754	11.649	12.125	7.107	8.847	7.623	8.527	NA	9.098	9.8	9.657	9.793	6.964	8.578	9.789	8.331	6.695	7.674	7.952	8.22	8.078	7.662	11.457	NA	10.822	NA	NA
hsa-miR-99a-4373008	2.836	2.943	2.392	4.918	2.001	2.289	4.947	4.486	4.456	3.887	9.087	3.507	3.936	3.31	4.767	5.996	3.624	3.046	3.837	5.608	1.812	1.889	3.917	3.213	7.058	3.986	3.375	3.458	2.942	3.322	2.523	3.01	4.365	3.535	2.871	2.73	2.806	2.273	3.459	2.982	3.613	5.353	5.099	2.033
hsa-miR-99b-4373007	5.012	4.847	5.741	6.471	4.887	3.575	4.547	5.027	7.403	4.86	5.732	5.194	5.332	4.67	5.617	7.161	5.574	5.817	6.472	7.859	4.531	4.769	6.308	5.418	6.131	6.708	6.385	6.349	4.998	5.185	5.763	4.706	7.299	4.794	5.426	5.031	5.419	4.76	6.929	6.935	6.664	7.181	8.049	4.88
PIPE-T output tab-separated text file containing the normalized Ct values of every sample and transcript.

## Sheet: Table S7
Table S7. Expression data after filtering and imputation procedure for NSLC dataset
miRNA	GSM1054691_ADC1-A_dot.txt	GSM1054692_ADC2-A_dot.txt	GSM1054693_ADC3-A_dot.txt	GSM1054694_ADC4-A_dot.txt	GSM1054695_ADC5-A_dot.txt	GSM1054696_ADC6-A_dot.txt	GSM1054697_ADC7-A_dot.txt	GSM1054698_ADC8-A_dot.txt	GSM1054699_ADC9-A_dot.txt	GSM1054700_ADC10-A_dot.txt	GSM1054701_ADC11-A_dot.txt	GSM1054702_ADC12-A_dot.txt	GSM1054703_ADC13-A_dot.txt	GSM1054704_ADC14-A_dot.txt	GSM1054705_ADC15-A_dot.txt	GSM1054706_ADC16-A_dot.txt	GSM1054707_ADC17-A_dot.txt	GSM1054708_ADC18-A_dot.txt	GSM1054709_ADC19-A_dot.txt	GSM1054710_ADC20-A_dot.txt	GSM1054711_SCC1-A_dot.txt	GSM1054712_SCC2-A_dot.txt	GSM1054713_SCC3-A_dot.txt	GSM1054714_SCC4-A_dot.txt	GSM1054715_SCC5-A_dot.txt	GSM1054716_SCC6-A_dot.txt	GSM1054717_SCC7-A_dot.txt	GSM1054718_SCC8-A_dot.txt	GSM1054719_SCC9-A_dot.txt	GSM1054720_SCC10-A_dot.txt	GSM1054721_SCC11-A_dot.txt	GSM1054722_SCC12-A_dot.txt	GSM1054723_SCC13-A_dot.txt	GSM1054724_SCC14-A_dot.txt	GSM1054725_SCC15-A_dot.txt	GSM1054726_SCC16-A_dot.txt	GSM1054727_SCC17-A_dot.txt	GSM1054728_SCC18-A_dot.txt	GSM1054729_SCC19-A_dot.txt	GSM1054730_SCC20-A_dot.txt	GSM1054731_SCC21-A_dot.txt	GSM1054732_SCC22-A_dot.txt	GSM1054733_SCC23A_dot.txt	GSM1054734_SCC24-A_dot.txt
MammU6-4395470	-2.303	-2.255	-2.444	-1.714	-1.993	-1.935	-3.85	1.342	-1.031	-2.686	2.961	-2.975	-3.563	-2.089	-3.355	-3.489	-3.639	-3.287	-3.803	-3.02	-2.001	-2.872	-2.254	-2.575	0.632	-2.039	-3.08	-2.828	-2.7	-3.808	-0.877	-3.448	-1.483	-3.16	-2.323	-2.452	-2.168	-1.831	-1.028	-2.069	-1.67	-1.322	-3.13	-3.295
RNU44-4373384	1.745	2.061	1.418	1.362	1.072	2.381	0.495	1.587	0.963	2.472	2.011	2.582	0.448	2.102	2.527	2.548	1.244	1.909	2.519	3.545	1.69	2.435	1.751	2.428	2.666	1.895	2.769	2.946	2.043	0.281	2.326	2.138	1.494	1.723	2.18	2.973	2.487	2.333	3.108	2.718	4.885	2.057	1.83	1.017
hsa-let-7a-4373169	3.971	3.492	3.891	4.909	3.559	2.213	3.894	3.593	5.224	4.419	5.446	5.102	5.729	4.0542	5.738	7.452	4.87	5.958	7.44	8.05	4.419	3.952	4.994	5.369	5.311	5.01	6.035	5.406	5.203	3.129	4.176	3.731	4.991	4.104	4.597	4.713	3.654	5.794	6.282	5.97	6.94422	6.253	6.797	3.276
hsa-let-7b-4395446	1.58	1.199	1.856	2.446	0.649	-1.52	2.873	-0.935	3.658	1.66	1.397	1.607	2.236	0.416	2.266	2.806	2.36	2.155	2.824	3.983	0.937	0.412	2.44	2.375	0.742	1.164	2.68	2.089	2.849	0.829	0.427	1.129	1.989	1.137	1.139	1.635	0.239	0.576	2.556	2.716	5.335	1.459	4.012	-0.319
hsa-let-7c-4373167	5.348	4.935	5.604	7.233	5.76	3.067	8.368	4.494	8.156	5.903	6.49	5.59	6.133	4.733	6.143	6.966	5.768	5.847	7.617	8.794	5.503	4.287	6.194	5.659	4.666	6.217	6.566	5.646	6.397	5.069	3.618	4.825	5.653	5.791	5.877	4.636	4.655	5.181	7.516	7.676	10.44	7.363	8.545	3.481
hsa-let-7d-4395394	4.295	3.512	4.839	4.821	3.634	2.595	4.543	2.976	5.812	4.732	4.951	4.002	4.174	3.286	4.41	6.502	4.338	4.831	5.66	7.596	4.275	3.921	4.431	5.388	5.417	4.495	6.006	5.222	5.037	3.219	4.164	4.096	5.296	3.125	4.408	4.25	3.458	3.823	5.913	5.519	7.544	4.646	6.179	2.121
hsa-let-7e-4395517	1.3	1.196	1.338	2.507	1.181	-0.219	1.256	1.301	2.596	1.745	2.263	1.977	2.133	1.045	2.396	3.627	1.811	2.499	2.716	4.346	1.899	1.064	1.808	2.284	3.115	2.37	3.531	2.742	1.966	0.779	1.213	1.339	2.094	0.831	1.7	1.375	0.741	1.891	2.292	2.817	5.807	3.22	3.382	-0.015
hsa-let-7f-4373164	7.342	7.485	7.17	7.897	6.926	6.806	7.508	8.221	8.69	8.068	8.781	9.2	9.469	7.505	12.579	11.923	10.071	10.608	11.675	12.613	7.734	7.294	7.995	8.885	9.65357	8.305	10.973	8.752	7.885	7.035	8.545	8.124	10.401	7.717	10.124	10.524	7.88	7.21189	11.559	13.57	9.882	9.72033	9.59344	6.628
hsa-let-7g-4395393	2.921	2.934	3.25	3.979	2.288	2.304	3.11	2.81	4.783	3.538	4.047	2.731	2.991	2.39	4.043	5.888	2.711	3.399	4.129	5.109	3.206	2.831	4.168	4.273	4.946	4.444	4.549	3.983	3.82	3.046	3.234	3.363	3.809	2.569	2.917	3.63	2.703	3.121	4.141	4.091	6.423	4.756	4.768	2.122
hsa-miR-100-4373160	2.379	2.33	1.864	4.183	1.357	1.201	4.245	2.694	3.306	3.076	6.354	1.791	2.089	1.623	2.822	5.063	2.6	2.288	3.016	4.764	1.1	1.26	3.241	2.592	4.853	3.547	2.978	2.619	2.278	2.689	2.234	2.175	4.001	3.047	2.142	2.137	2.213	1.804	2.606	2.545	1.389	4.436	4.584	1.82
hsa-miR-101-4395364	9.44	9.189	9.425	9.82	7.921	9.429	8.596	9.377	11.697	10.353	10.247	8.737	10.852	7.957	10.995	11.3489	9.795	10.312	10.122	11.759	8.011	7.42	9.987	11.07	9.267	9.737	10.331	8.419	10.176	8.409	9.305	9.875	10.501	7.381	7.736	8.648	7.736	6.956	8.744	10.108	9.7358	9.82967	11.337	8.118
hsa-miR-103-4373158	4.855	4	5.354	5.296	4.322	3.489	3.373	4.099	6.923	5.317	5.967	5.253	5.088	4.199	6.049	8.23	5.351	5.789	6.191	7.84	4.953	4.345	5.225	5.605	6.385	5.665	6.125	5.814	5.204	4.993	4.833	4.99	4.845	4.355	5.521	5.371	4.411	3.699	6.208	6.597	7.555	5.249	5.466	3.616
hsa-miR-106a-4395280	0.557	-0.071	1.42	0.486	-0.884	0.22	-2.292	0.916	2.031	1.273	2.688	0.443	0.238	-0.697	1.912	3.317	0.98	1.059	1.377	2.776	0.735	0.955	-0.556	1.518	3.085	1.244	1.338	2.059	0.863	-0.773	0.788	0.993	-0.036	-0.572	1.008	2.044	-0.756	-0.337	2.133	3.028	5.551	2.206	0.979	-1.986
hsa-miR-106b-4373155	4.045	4.359	5.136	4.836	3.224	5.024	2.539	4.055	6.365	5.498	7.122	4.706	4.921	3.896	7.049	7.814	5.298	5.687	5.72	6.798	3.754	4.06	4.735	5.087	8.261	4.892	4.419	4.917	4.787	3.153	4.652	5.577	4.642	2.949	4.469	5.099	3.742	2.853	4.391	5.753	7.116	5.328	5.471	2.862
hsa-miR-10a-4373153	3.84	3.039	5.341	6.37	4.977	3.848	2.459	3.646	8.231	3.676	5.072	4.969	5.169	3.441	5.909	7.883	4.267	4.564	4.929	6.43	4.146	3.948	5.724	5.153	5.888	5.941	5.761	5.556	5.529	5.428	5.036	4.913	5.794	4.541	4.315	4.57	4.714	4.344	6.623	4.821	5.486	5.93	6.109	3.054
hsa-miR-124-4373295	8.122	11.897	7.767	11.225	10.065	6.8634	7.831	7.1172	8.42	5.981	8.57078	7.546	5.707	7.0304	9.75	8.478	6.788	7.006	6.12	7.324	10.701	8.016	7.248	6.01	8.56222	8.704	3.962	4.992	7.15	7.632	7.6911	7.171	9.274	5.275	2.129	3.991	11.974	5.057	5.328	5.425	0.87	10.753	8.423	6.3382
hsa-miR-125a-3p-4395310	11.848	10.98	11.603	13.051	10.695	8.307	11.182	7.754	13.352	10.6936	9.537	9.833	9.055	8.624	11.232	10.315	9.90871	10.306	11.691	11.503	10.506	10.001	9.695	9.451	8.756	11.0981	10.242	11.112	9.485	9.975	10.331	10.094	10.3515	10.188	9.486	11.053	10.361	8.86	11.989	10.444	8.833	10.569	12.567	9.45
hsa-miR-125a-5p-4395309	4.731	4.824	6.141	6.318	4.76	2.856	4.205	3.671	6.817	5.653	4.089	3.68	4.758	3.227	4.459	4.606	4.72	4.651	4.977	6.011	4.609	4.345	6.598	5.963	5.74	6.804	6.742	6.269	5.553	4.734	4.67	4.68	6.331	4.893	5.148	5.052	4.144	3.8	6.538	6.208	4.664	4.75	6.091	2.223
hsa-miR-125b-4373148	2.697	3.091	3.218	4.794	2.415	1.886	4.455	2.365	4.665	3.435	4.487	3.016	3.17	2.592	3.677	4.378	3.588	2.906	3.856	5.582	2.111	1.656	3.815	2.928	2.113	3.699	3.335	2.718	2.95	3.076	3.006	2.781	3.662	3.124	2.065	2.829	2.891	2.044	3.736	3.13	2.727	4.505	4.535	2.157
hsa-miR-126-4395339	-0.242	-2.131	-0.953	0.25	-0.589	-3.013	0.26	-1.443	1.319	-0.054	-0.305	-2.715	-0.065	-2.277	-1.16	0.595	-1.482	-0.499	-1.399	0.374	-0.973	-2.77	-0.162	-0.627	0.08	1.639	0.463	-0.411	-0.29	0.061	-1.223	-2.249	1.159	-0.335	-0.283	-0.968	-2.169	-0.82	1.323	1.178	2.418	0.328	1.672	-2.424
hsa-miR-127-3p-4373147	4.602	6.712	4.097	6.424	5.628	5.425	7.837	4.543	9.898	7.09	3.611	6.358	6.287	6.484	6.392	8.23	7.175	5.567	5.946	6.821	4.078	5.367	6.35	4.997	4.509	7.204	5.927	4.51	5.259	5.179	5.204	5.634	5.342	5.122	3.649	5.063	4.965	2.474	6.111	4.271	4.244	6.442	6.333	3.924
hsa-miR-128-4395327	9.352	8.173	8.964	10.975	7.843	8.702	7.411	9.178	11.172	10.233	9.079	8.577	10.203	7.945	10.427	10.575	9.978	10.53	10.189	12.02	7.926	9.127	7.701	8.14	9.121	9.018	9.378	8.633	9.012	6.606	8.264	9.616	8.451	6.083	9.137	8.232	6.965	9.264	10.598	11.186	8.88567	8.521	8.711	7.535
hsa-miR-130a-4373145	5.607	4.389	7.217	7.617	5.133	3.791	5.351	4.963	7.255	6.718	8.525	6.701	6.887	5.312	7.15	11.347	6.851	8.038	7.654	9.701	5.394	4.971	7.358	8.512	8.246	8.209	7.679	7.528	7.0046	6.459	5.634	5.2	7.129	6.292	6.467	7.271	4.466	5.603	8.612	8.694	7.24922	9.011	9.624	3.684
hsa-miR-130b-4373144	7.778	7.356	9.55	7.38	6.552	7.142	4.473	7.193	9.523	8.451	8.667	9.176	7.95	6.816	10.42	11.041	8.52	8.547	8.824	9.57888	6.439	6.21	6.274	7.562	9.539	6.874	6.783	7.164	7.062	5.887	6.689	9.502	6.787	6.307	6.762	7.424	5.902	6.12	8.941	9.429	8.28643	7.723	7.473	5.091
hsa-miR-132-4373143	3.575	4.142	4.464	4.707	2.8	3.133	2.395	3.218	6.313	4.349	7.071	3.973	3.97	2.469	5.117	5.91	4.271	5.134	5.081	5.66	2.875	3.745	4.075	3.943	6.843	4.586	5.58	4.311	3.53	3.464	3.933	4.844	4.46	3.505	4.371	4.217	3.284	3.707	3.892	4.334	8.178	4.485	5.021	1.872
hsa-miR-133a-4395357	7.794	6.969	7.873	9.703	9.48	5.274	10.63	7.809	10.536	7.732	8.967	6.179	7.482	5.714	6.686	7.713	5.876	8.238	9.215	8.939	8.07	6.442	9.728	6.833	5.947	8.5566	8.972	7.707	8.965	8.994	7.336	6.504	8.423	9.473	9.003	7.746	6.499	9.939	12.244	10.251	8.66686	10.891	10.076	5.282
hsa-miR-134-4373299	10.346	11.459	9.056	11.422	9.9484	8.726	10.0297	9.083	13.1146	11.0354	7.313	10.995	11.754	9.633	10.8	12.307	10.139	10.539	9.482	12.148	9.046	9.5299	11.598	9.846	8.44	10.4975	11.505	10.153	10.63	11.303	8.956	10.445	10.449	10.389	10.492	12.41	9.887	6.875	10.4741	9.801	11.038	11.794	10.598	6.835
hsa-miR-135b-4395372	4.562	6.114	4.293	4.389	2.996	6.117	6.255	4.658	5.191	4.339	5.013	4.854	4.547	4.285	7.739	9.306	5.615	4.331	5.738	7.293	4.396	4.279	7.151	7.549	6.897	7.523	6.26	8.328	5.677	5.426	5.6	6.764	8.822	6.949	4.501	3.639	5.258	5.6	2.847	5.685	8.849	5.832	6.442	3.449
hsa-miR-138-4395395	6.668	4.588	6.504	7.458	5.515	2.365	3.505	4.796	9.251	6.566	6.758	2.255	6.411	4.97	3.823	7.294	4.478	4.708	5.874	7.883	4.724	3.557	6.908	5.718	6.669	6.017	6.317	6.011	3.054	2.194	4.527	3.54	8.855	4.078	6.252	5.07	3.887	5.519	5.7	8.109	7.737	5.577	7.258	4.534
hsa-miR-139-5p-4395400	6.72	4.995	6.705	6.976	6.214	3.423	5.418	5.762	9.059	6.929	6.458	5.226	7.157	4.331	4.601	5.121	5.208	6.436	6.07	8.249	6.477	4.544	7.106	5.74	4.195	8.08	7.125	5.727	6.456	6.624	6.11	4.218	6.8	8.391	8.464	6.226	5.072	7.277	12.568	8.231	8.1898	6.854	9.376	4.203
hsa-miR-140-3p-4395345	7.468	6.634	7.715	8.83	7.144	4.93	7.929	7.178	10.912	8.042	8.421	6.15	6.176	5.736	6.475	7.031	6.246	6.5	6.239	7.602	7.142	6.383	8.784	6.706	4.501	8.166	7.407	6.797	7.19	8.248	7.752	6.643	8.573	7.963	8.192	8.368	6.992	8.415	9.851	8.112	9.663	7.567	7.755	5.274
hsa-miR-140-5p-4373374	3.458	3.111	3.844	5.066	3.436	2.732	3.974	3.04	6.18	4.356	5.607	2.886	3.016	2.586	4.823	6.378	3.505	3.351	3.399	4.607	2.616	2.425	4.633	3.367	2.005	5.811	4.071	3.242	3.642	4.141	3.914	3.755	4.688	3.918	3.001	3.365	2.911	2.489	4.772	4.115	6.64	5.752	6.018	2.345
hsa-miR-141-4373137	2.544	2.432	4.015	5.161	2.001	3.118	2.41	2.185	4.845	5.332	3.702	5.455	6.072	2.359	6.314	8.29	5.203	5.425	5.6	5.967	3.475	3.138	5.008	5.603	5.604	2.46	4.615	4.715	5.145	3.145	2.515	5.572	4.121	3.835	5.001	4.478	2.896	1.973	4.079	5.838	7.631	4.531	6.203	1.891
hsa-miR-142-3p-4373136	3.811	3.293	4.203	4.919	2.626	3.961	4.091	2.862	7.382	5.318	5.553	4.245	4.398	3.079	6.625	7.924	5.405	4.765	3.919	6.479	2.058	2.361	4.638	4.399	8.236	5.02	3.927	3.735	3.597	3.659	4.304	5.224	5.706	4.377	3.457	4.417	2.991	2.472	3.016	3.968	6.145	5.602	7.049	4.394
hsa-miR-142-5p-4395359	9.191	9.273	10.667	11.012	7.878	8.671	10.025	7.453	12.348	10.205	10.066	9.625	11.579	6.751	11.2158	12.124	10.588	11.407	9.276	11.607	7.646	7.564	10.162	9.552	10.0307	10.995	10.277	10.255	8.684	10.209	9.148	12.321	11.585	10.888	8.183	10.388	8.929	8.148	9.957	12.299	9.8355	9.851	10.2143	8.07975
hsa-miR-143-4395360	2.161	2.645	3.261	4.291	3.115	1.509	3.503	2.497	5.245	3.783	4.152	2.179	2.749	2.019	3.51	5.728	2.406	3.709	3.966	4.615	2.82	1.551	4.033	2.736	2.536	5.383	3.744	2.806	3.781	3.277	3.081	2.837	4.784	3.07	2.744	2.863	2.304	2.676	4.8	4.119	5.396	5.011	5.123	1.312
hsa-miR-145-4395389	-0.413	-0.603	0.343	1.245	0.311	-2.395	1.079	-0.688	2.639	0.7	0.6	-0.466	0.21	-0.867	-0.744	-0.029	-0.823	0.259	1.541	1.968	0.068	-1.336	0.705	-0.619	-2.561	2.156	0.949	-0.194	0.83	0.029	-0.042	-1.13	1.146	0.792	0.198	0.218	-0.308	0.603	2.769	1.436	2.295	1.359	1.317	-1.049
hsa-miR-146a-4373132	0.241	-0.595	1.711	2.245	-0.084	0.482	1.351	-0.715	4.139	1.58	0.967	0.956	1.04	0.202	2.318	4.838	1.148	0.87	1.352	1.221	-0.289	-0.839	1.693	0.796	1.182	1.113	1.231	0.837	0.673	1.501	0.316	1.509	2.907	0.857	-0.08	1.317	-0.936	0.092	2.31	1.358	2.589	2.519	3.043	0.214
hsa-miR-146b-5p-4373178	1.729	0.806	2.142	1.948	0.265	1.075	1.634	0.206	4.53	1.538	1.799	0.946	0.856	0.053	1.957	3.783	1.858	0.967	1.009	2.167	1.045	0.581	1.77	1.656	3.127	3.033	2.568	1.965	1.588	2.027	1.365	1.709	3.574	1.772	1.095	1.391	0.169	1.023	3.231	1.382	2.92	3.138	3.631	-0.283
hsa-miR-148a-4373130	4.732	5.692	5.673	5.76	5.924	5.957	5.254	5.418	7.738	5.783	8.588	5.398	7.209	4.933	7.205	9.544	6.04	6.282	6.846	7.763	3.995	4.979	6.77	6.72	7.042	7.348	5.761	5.885	6.282	5.095	5.976	6.523	6.762	5.563	4.998	5.509	4.653	4.72	5.323	5.381	9.178	7.445	7.692	5.846
hsa-miR-148b-4373129	9.022	8.587	9.229	10.32	8.758	8.676	8.194	8.51	11.24	10.331	9	8.605	9.291	9.866	10.197	13.123	9.154	9.198	10.132	11.531	8.227	8.234	9.883	9.889	11.551	9.552	10.867	11.296	9.846	8.451	8.65	10.227	8.956	6.976	9.379	7.562	8.197	7.457	10.148	10.519	9.3446	11.285	10.181	8.315
hsa-miR-149-4395366	7.53	9.359	7.654	5.541	6.683	6.29	11.032	7.216	10.668	6.089	6.471	5.563	6.793	4.722	7.682	7.758	8.119	6.335	7.161	9.194	6.751	4.397	10.749	7.903	4.946	5.515	5.004	4.512	2.588	-0.111	6.677	6.762	5.368	1.453	3.619	2.395	4.272	5.12	7.624	8.36	7.1974	3.766	4.142	2.699
hsa-miR-150-4373127	1.699	0.518	2.269	2.816	0.339	-0.176	2.235	0.425	4.826	1.25	4.573	-0.146	0.903	-1.136	0.792	1.439	0.057	0.935	0.664	2.841	0.116	-0.572	1.912	0.229	2.878	1.759	2.073	0.844	0.86	1.993	1.055	1.043	2.627	2.05	2.531	2.32	0.387	1.353	2.513	1.938	2.36	1.492	2.126	-0.018
hsa-miR-152-4395170	4.937	5.694	5.814	6.711	5.396	4.678	5.564	4.916	9.707	5.388	8.371	5.141	5.521	4.862	6.801	8.339	6.422	5.674	6.007	7.777	3.58	4.135	6.943	5.489	6.998	6.644	7.185	4.971	5.875	3.541	4.546	5.645	5.52	4.352	3.823	5.381	3.997	3.954	6.737	5.869	7.106	4.84	6.098	3.263
hsa-miR-15a-4373123	8.846	7.526	7.577	9.57	5.49	7.143	8.088	6.883	13.75	9.942	9.345	8.146	8.712	6.944	11.143	10.8891	8.84822	9.321	5.997	11.271	7.292	6.591	12.316	8.657	9.41757	10.591	9.021	9.421	7.587	10.75	8.287	10.113	9.3152	10.579	8.858	10.748	8.883	5.662	7.429	9.133	8.43	8.97	9.21589	7.558
hsa-miR-15b-4373122	4.85	2.858	4.75	4.245	3.216	3.364	1.343	3.955	4.95	4.905	6.08	5.117	5.833	4.461	5.656	6.115	4.702	5.612	8.877	9.189	5.103	5.047	4.217	6.088	6.101	4.832	6.408	5.678	5.773	2.61	4.793	4.281	5.349	3.807	6.823	6.198	4.147	5.884	7.492	7.831	7.21667	7.226	4.851	3.441
hsa-miR-16-4373121	-0.275	-1.273	0.236	0.078	-1.762	-1.343	-1.589	-0.146	1.477	0.279	1.102	-0.913	0.432	-1.329	0.991	2.13	0.232	-0.043	0.657	1.524	-0.023	-0.679	0.553	0.487	0.714	0.572	0.73	0.265	0.446	-0.748	-0.367	-0.434	1.124	-0.603	0.04	0.386	-1.286	-0.318	0.861	1.245	3.2	1.218	1.566	-1.749
hsa-miR-17-4395419	0.689	-0.03	1.455	0.862	-0.721	0.25	-2.111	0.719	2.102	1.378	2.288	0.579	0.306	-0.801	2.153	3.268	1.372	1.114	1.312	2.817	0.877	0.975	-0.619	1.683	2.85	1.547	1.869	2.723	1.033	-0.744	0.867	0.944	0.002	-0.342	1.199	2.07	-0.561	-0.172	2.022	3.328	5.091	1.901	1.109	-2.19
hsa-miR-181a-4373117	5.512	5.302	5.655	6.572	4.455	3.781	7.117	5.191	8.633	6.733	7.87	5.343	5.766	4.765	6.031	7.541	6.286	6.05	6.788	7.977	4.994	5.131	6.635	6.698	9.792	7.221	6.916	6.861	7.137	6.866	5.717	5.787	6.838	6.46	5.525	6.254	5.322	5.259	7.194	7.096	7.288	6.242	7.764	4.189
hsa-miR-182-4395445	7.745	7.941	8.092	7.501	7.711	11.105	5.383	9.842	10.301	7.107	9.153	8.713	8.836	9.802	11.043	11.304	10.709	9.656	9.72822	11.712	9.651	9.198	8.457	9.675	9.7232	8.523	8.628	10.321	10.473	6.296	9.326	10.891	8.327	6.568	8.203	7.945	8.697	7.38	8.153	7.66	8.758	8.729	9.145	7.199
hsa-miR-183-4395380	9.836	8.215	9.122	8.638	9.042	11.378	6.331	9.627	10.178	7.116	9.482	9.25	9.296	10.04	13.017	11.2452	11.122	11.779	10.4191	11.7507	11.066	12.025	9.427	10.959	9.9802	9.477	9.924	11.1	12.221	6.726	10.109	12.392	7.957	7.013	9.734	8.563	9.692	8.493	8.92	10.856	9.14925	10.241	9.629	8.845
hsa-miR-185-4395382	7.118	6.52	8.108	7.963	5.761	5.974	6.371	5.787	9.791	7.365	8.202	6.688	7.758	5.727	7.71	9.236	7.908	7.676	8.723	8.95	5.417	6.242	7.878	7.024	8.962	6.884	6.795	5.962	6.71	6.146	7.099	6.899	7.956	6.455	7.184	7.65	6.516	5.733	7.023	7.561	7.237	7.129	7.543	6.315
hsa-miR-186-4395396	4.33	3.458	4.433	4.115	3.001	2.37	2.356	4.705	5.16	4.305	6.654	2.661	3.693	2.485	4.003	4.558	3.668	3.612	3.753	4.708	3.706	3.481	4.869	4.266	6.489	5.223	4.931	4.44	3.488	3.349	2.987	3.318	3.893	3.129	3.15	3.476	2.021	1.688	4.151	4.354	4.8	3.983	4.926	2.043
hsa-miR-18a-4395533	6.974	6.569	7.491	7.65	5.65	7.305	3.783	7.223	9.65	8.527	7.748	8.434	8.802	6.335	12.33	12.243	10.509	8.602	9.558	10.1739	6.226	6.884	5.664	8.528	10.423	7.952	7.881	8.779	6.836	5.929	7.548	12.172	5.941	6.113	7.16	9.218	5.94	5.567	8.471	9.756	8.8748	10.399	7.722	6.149
hsa-miR-191-4395410	0.912	0.174	1.079	1.036	-0.132	-0.287	-0.552	-0.236	2.94	0.607	1.085	0.339	0.3	-0.61	1.091	1.632	0.55	0.782	0.727	0.839	1.122	0.295	1.382	1.508	0.857	2.065	1.686	1.328	1.102	0.435	0.504	0.542	0.318	-0.627	1.441	1.311	0.104	-0.048	1.644	2.111	2.262	1.396	0.855	-0.922
hsa-miR-192-4373108	6.787	8.405	7.679	9.692	7.653	9.222	2.764	8.336	10.549	9.409	11.982	7.496	8.564	6.846	11.64	9.806	3.23	7.685	7.846	4.326	7.594	7.475	8.537	7.977	9.67871	6.763	9.171	7.02	9.083	8.762	10.021	9.064	7.217	7.847	7.074	8.216	6.987	7.86	8.566	9.431	9.95	9.1	8.693	6.379
hsa-miR-193a-3p-4395361	11.081	8.851	10.896	9.655	8.518	7.613	9.095	9.352	14.41	9.346	12.314	8.736	9.321	6.702	10.272	9.815	8.976	8.818	8.309	11.723	8.259	9.276	9.652	10.698	10.429	9.433	11.09	9.706	8.7	10.668	9.094	8.642	9.499	11.728	8.764	9.27	8.663	6.881	8.932	10.045	9.351	10.102	9.155	6.194
hsa-miR-193a-5p-4395392	7.638	6.501	8.445	7.881	6.045	5.834	7.126	5.79	10.252	7.297	8.61	7.048	7.305	7.128	7.791	7.274	8.677	8.025	7.707	10.325	6.296	6.466	6.813	7.379	5.762	9.081	7.653	6.479	6.171	7.865	7.793	6.88	6.975	8.684	6.31	6.527	7.287	5.028	6.559	7.079	5.111	7.985	7.704	7.978
hsa-miR-193b-4395478	3.547	1.855	1.333	4.216	4.452	3.184	2.137	2.71	4.656	3.358	3.066	3.193	2.556	2.32	4.764	4.964	3.586	2.541	3.653	6.397	3.047	3.368	4.188	3.727	2.909	5.293	5.501	4.159	1.583	1.796	3.661	4.287	4.312	2.809	2.789	4.044	3.605	2.994	3.732	4.343	3.907	1.702	3.684	0.193
hsa-miR-194-4373106	7.686	8.073	9.234	11.205	8.599	9.14	3.832	7.881	12.29	10.794	8.13	8.046	10.716	7.311	10.667	10.671	3.53	7.792	9.023	5.545	8.478	8.054	11.822	11.802	11.781	8.409	9.57687	10.633	9.699	9.468	8.933	9.488	8.404	9.716	10.052	9.214	8.01	10.542	9.428	11.33	9.48683	8.946	9.913	9.38
hsa-miR-195-4373105	2.344	2.688	2.959	4.105	2.515	1.312	3.451	3.873	5.184	2.808	7.319	2.353	2.981	2.455	4.279	5.952	3.068	3.187	4.017	5.537	2.577	2.447	4.747	3.458	6.253	4.882	4.607	2.992	3.59	3.254	3.289	2.079	4.56	2.357	2.33	2.822	1.992	2.912	4.246	3.277	6.931	5.68	5.561	2.253
hsa-miR-196b-4395326	7.9706	11.29	12.417	8.285	5.354	10.649	3.715	9.399	10.0369	9.626	8.78787	9.604	8.59944	9.049	11.506	12.978	10.508	11.008	6.813	10.7197	6.593	6.779	7.358	10.433	9.76033	6.686	7.991	10.05	7.901	3.912	6.595	11.72	8.203	4.852	6.077	4.878	5.74	7.801	8.085	10.369	9.0965	6.451	8.543	3.718
hsa-miR-197-4373102	6.646	5.469	7.923	6.095	4.89	4.358	5.964	6.799	9.922	8.268	10.293	5.696	6.814	4.637	6.62	7.998	7.194	7.266	8.124	8.858	5.607	5.597	6.46	7.103	8.139	6.658	7.112	6.941	5.752	6.034	5.857	7.504	7.304	5.913	7.197	7.38	5.475	5.401	8.392	7.519	7.898	6.469	6.898	4.988
hsa-miR-199a-3p-4395415	1.167	2.922	2.414	2.733	1.82	1.792	3.199	0.422	4.883	2.444	3.475	2.145	1.714	1.867	4.496	5.834	2.317	2.29	2.89	5.059	0.924	1.817	2.455	3.227	2.704	3.912	4.408	3.034	2.936	2.461	2.954	2.804	2.741	1.463	0.956	2.121	2.045	2.637	3.373	2.346	6.175	5.34	3.777	0.203
hsa-miR-199a-5p-4373272	8.549	11.076	8.439	10.815	9.884	8.773	10.989	8.572	11.578	9.905	9.533	10.678	10.644	8.9188	12.954	11.6143	10.619	9.312	10.307	11.2583	7.851	8.327	9.812	11.689	11.443	10.2819	10.999	10.728	8.966	9.446	10.572	9.283	9.936	9.655	7.385	9.42	8.524	8.887	8.99	9.344	9.555	12.242	11.481	7.8285
hsa-miR-19a-4373099	4.995	5.32	5.104	6.027	3.765	6.219	2.947	6.703	7.591	5.955	7.573	5.73	5.794	4.904	7.852	9.516	7.13	6.263	6.263	8.033	4.513	5.342	4.976	6.106	9.392	6.179	5.286	6.197	5.378	4.312	6.345	6.799	5.51	3.294	3.373	4.979	3.626	2.275	4.067	5.203	7.8525	7.681	7.387	4.104
hsa-miR-19b-4373098	1.312	1.687	2.045	2.537	0.56	2.546	-0.392	2.17	3.273	2.745	3.911	1.939	1.971	1.247	4.605	5.505	3.404	2.173	2.617	4.542	1.509	1.446	1.548	2.881	4.515	2.631	1.996	2.902	2.54	1.158	2.856	2.898	2.473	1.025	1.236	2.83	1.17	0.367	2.188	3.239	4.985	4.316	3.693	0.679
hsa-miR-200a-4378069	3.368	3.513	4.088	5.638	3.531	4.818	2.526	4.312	5.861	3.813	5.987	4.241	5.945	3.801	7.21	7.8563	3.414	5.058	6.27	4.371	3.307	3.491	5.891	5.124	4.993	2.991	3.052	4.775	6.687	5.026	4.244	6.48	3.428	1.889	3.813	4.378	3.673	2.449	4.366	7.406	7.2436	4.823	5.828	2.955
hsa-miR-200b-4395362	1.503	1.41	2.036	3.469	1.437	2.635	0.321	3.137	3.558	1.389	3.113	2.411	2.713	2.371	3.801	6.428	0.531	2.739	3.997	2.147	2.059	1.351	3.205	2.774	2.181	0.911	1.597	2.719	4.169	1.948	1.671	3.321	0.347	-0.873	1.178	1.793	1.026	0.617	2.489	4.261	5.702	3.198	2.271	1.078
hsa-miR-200c-4395411	-0.301	-0.74	0.329	1.29	-1.012	-0.721	-1.576	-0.121	1.442	0.755	0.05	1.786	1.08	-0.49	1.127	2.496	0.453	1.467	1.278	1.263	0.717	0.237	0.742	1.231	-0.071	-0.934	0.232	0.111	1.47	-1.108	-0.57	1.539	-0.124	0.526	1.523	0.907	-0.111	-1.122	1.67	2.811	2.528	0.61	0.265	-1.309
hsa-miR-202-4395474	9.787	8.79	9.02	10.159	10.092	9.853	8.452	11.344	13.47	9.524	9.56363	10.238	8.45	11.323	11.827	12.697	9.654	9.905	10.628	11.3223	8.475	9.68	9.189	8.829	10.239	9.544	8.737	10.284	10.121	7.887	10.269	11.761	8.817	8.66	7.879	10.113	9.769	7.335	9.355	8.884	9.163	9.509	9.545	7.80778
hsa-miR-203-4373095	2.444	4.127	3.347	5.078	4.04	3.699	2.9078	3.648	3.96	5.876	5.896	4.553	5.704	4.681	5.354	7.552	3.98	5.039	5.002	7.432	2.565	3.402	5.412	3.773	7.042	3.734	4.68	3.756	4.384	-0.064	2.923	3.387	0.603	2.447	2.169	4.806	1.788	3.871	4.238	5.078	9.676	3.149	3.178	0.841
hsa-miR-204-4373094	8.841	8.543	7.624	9.912	8.361	6.678	10.177	10.66	11.183	8.622	8.85611	8.14	8.367	7.904	10.151	8.721	8.48	9.517	10.752	12.057	7.267	5.361	9.212	7.134	8.388	9.287	8.873	7.748	8.482	2.774	7.123	6.746	8.738	7.205	8.838	8.152	7.448	4.257	10.497	8.586	9.02725	5.658	8.198	7.166
hsa-miR-205-4373093	7.577	3.568	11.822	10.327	12.209	6.43	5.7903	4.6954	8.2015	7.498	7.749	9.018	9.839	5.765	10.466	9.464	8.573	6.008	4.436	10.816	2.306	2.216	4.561	3.751	4.657	1.611	2.76	2.863	3.228	1.237	2.518	9.038	0.857	0.936	1.73	2.574	3.103	1.234	11.551	11.91	6.34322	1.775	3.341	0.341
hsa-miR-20a-4373286	1.96	1.737	2.41	2.166	0.385	1.966	-0.697	2.427	3.118	2.599	5.427	3.11	2.633	1.657	4.749	6.283	3.24	3.062	3.8	5.298	2.456	2.547	1.024	3.166	6.644	2.731	2.931	3.708	2.787	0.532	2.545	3.009	1.972	0.726	1.986	3.117	0.671	1.127	3.192	4.651	7.263	5.029	4.23	0.181
hsa-miR-20b-4373263	7.027	3.494	7.281	8.023	6.595	6.72	4.721	7.544	9.546	6.784	8.379	6.748	9.278	5.01	8.959	8.696	8.173	7.257	9.476	10.999	7.491	6.046	6.89	7.282	7.009	7.444	8.7	8.195	7.611	6.902	6.175	7.086	6.304	6.379	7.775	7.218	5.563	5.146	7.518	8.804	7.33189	8.41	6.449	4.811
hsa-miR-21-4373090	-1.138	0.902	0.177	-0.027	-1.847	1.765	0.2	-1.239	1.71	0.828	1.29	1.381	0.638	-0.098	4.138	6.448	1.771	0.565	1.225	2.755	-0.67	0.045	1.29	1.376	4.186	0.849	1.332	0.362	1.047	0.167	1.364	3.476	1.604	0.436	-0.933	0.864	0.633	-0.37	0.682	0.406	3.963	2.13	2.738	-0.244
hsa-miR-210-4373089	4.546	3.811	6.55	6.729	2.737	5.733	3.012	3.185	7.743	5.835	5.629	4.987	3.584	3.537	7.103	9.702	5.502	4.435	5.009	5.333	3.15	3.973	6.383	6.301	8.544	6.516	5.776	5.387	6.864	2.616	3.183	6.871	5.08	4.599	2.947	5.062	3.566	3.215	9.882	6.071	5.364	2.758	4.005	1.592
hsa-miR-212-4373087	7.703	7.909	7.613	8.137	6.906	7.934	6.708	8.743	9.91	8.278	9.2954	7.48	7.912	6.711	9.699	9.719	8.467	9.278	7.866	9.687	7.909	7.495	8.2206	7.88	9.59811	7.654	8.484	7.715	7.563	7.192	8.037	8.452	8.377	7.078	7.821	7.784	7.636	6.128	7.771	8.484	8.387	8.718	8.62	5.824
hsa-miR-214-4395417	3	5.11	4.365	4.542	3.905	2.645	5.585	1.643	7.438	3.978	4.707	3.645	3.932	3.651	5.015	4.317	4.346	3.843	4.01	5.654	2.738	3.43	3.214	5.043	3.151	5.539	5.758	4.131	4.474	3.939	3.3819	3.805	4.189	3.953	2.827	3.933	3.061	3.394	5.205	3.574	4.865	4.112	4.576	1.745
hsa-miR-218-4373081	6.173	5.106	5.652	7.338	5.318	4.898	6.17	4.911	8.981	6.805	7.139	4.695	6.42	5.113	7.506	8.276	5.857	6.491	6.391	7.796	4.962	4.039	6.023	6.56	6.671	7.377	6.417	6.239	7.081	5.005	5.796	4.971	8.961	4.368	4.806	5.358	4.596	5.006	7.57	6.884	9.471	7.27	8.79	5.392
hsa-miR-221-4373077	6.374	5.446	7.044	5.071	2.714	4.534	8.964	3.995	9.119	5.472	6.172	4.684	3.947	5.887	6.43	7.722	5.78	5.094	6.151	7.975	4.014	4.892	7.113	6.694	5.666	5.828	4.02	5.992	5.635	2.136	5.684	5.595	3.038	5.681	4.1	5.363	4.875	4.861	7.941	5.843	5.511	5.009	5.309	3.168
hsa-miR-222-4395387	-0.021	-1.179	0.391	-0.181	-2.302	-2.496	1.769	-0.976	2.037	-0.176	3.191	-1.591	-1.31	-1.7	-0.336	1.163	-1.02	-1.124	-0.336	0.404	-1.601	-1.313	0.932	-0.686	1.202	-0.244	-0.617	-0.448	-0.06	-1.017	-1.582	-1.24	-1.444	0.277	-1.002	0.073	-0.992	-0.684	1.514	-0.312	0.69	-0.431	0.412	-2.485
hsa-miR-223-4395406	-0.713	-1.113	0.469	0.215	-0.444	-2	0.437	-0.613	3.111	0.826	2.177	-1.841	-0.112	-1.567	-0.131	1.735	-4.898	-0.238	-4.629	-3.888	-2.869	-2.001	0.238	-1.882	0.851	-0.403	-0.302	-0.755	-2.071	-0.93	-0.668	-0.549	0.336	-1.251	-0.958	0.062	-0.776	-1.441	1.203	1.092	0.878	0.677	0.893	-5.507
hsa-miR-224-4395210	6.956	1.226	5.603	3.862	1.758	4.384	5.776	4.246	6.918	4.38	7.82	5.187	3.738	1.745	7.743	10.296	7.246	5.212	5.648	11.318	2.989	5.634	7.768	4.743	7.331	3.603	6.749	5.187	6.213	0.965	4.343	6.021	4.469	6.552	3.391	5.952	5.611	3.713	5.286	3.764	7.03422	3.467	6.093	2.219
hsa-miR-23b-4373073	6.756	7.741	7.607	8.385	7.589	4.689	8.47	6.586	7.774	6.522	8.573	8.303	6.957	7.245	8.872	10.608	7.581	8.832	11.127	12.048	8.386	5.967	8.022	8.991	8.296	6.412	9.164	8.576	9.769	7.389	7.109	6.842	7.833	6.079	8.338	7.143	7.136	5.796	11.667	9.551	8.4676	10.997	8.793	8.286
hsa-miR-24-4373072	-1.248	-0.88	-0.722	0.579	-0.817	-1.976	-0.448	-1.326	1.087	-0.424	0.618	-1.196	-1.065	-1.547	-0.622	1.451	-0.791	-0.718	-0.323	0.648	-1.31	-1.047	0.439	-0.264	0.421	0.501	0.781	0.089	-0.462	-1.54	-0.346	-1.338	-0.285	-1.674	-0.997	-0.566	-1.082	-0.841	0.5	0.061	1.785	-0.77	-0.155	-2.74
hsa-miR-25-4373071	4.739	4.681	6.201	5.668	3.282	4.634	3.526	5.189	7.186	5.717	7.84	5.354	5.124	4.625	6.196	7.114	5.457	6.077	5.924	7.227	3.784	5.061	4.875	5.156	7.246	4.808	4.636	4.733	5.167	3.33	4.784	5.673	5.028	3.514	4.756	5.627	4.156	2.787	5.327	5.974	5.501	5.585	5.633	3.88
hsa-miR-26a-4395166	0.717	0.325	1.108	2.044	0.287	-1.188	0.794	0.905	2.371	1.128	3.104	0.366	1.134	-0.108	1.262	3.308	0.527	0.653	1.929	2.964	0.674	0.027	2.022	1.779	3.1	2.345	2.537	2.047	1.526	1.04	0.561	0.136	1.927	0.303	1.004	0.804	-0.285	0.947	2.604	1.795	4.234	2.622	2.485	-0.296
hsa-miR-26b-4395167	2.581	2.291	2.637	3.345	2.27	1.076	2.656	3.627	3.774	3.126	5.091	2.657	3.621	2.21	4.405	6.081	3.204	3.481	4.635	5.336	3.241	2.025	4.254	3.609	6.676	4.623	4.61	3.966	3.542	2.844	2.548	2.776	4.1	2.06	2.076	1.93	1.079	2.217	3.275	3.558	8.635	5.395	5.613	2.163
hsa-miR-27a-4373287	2.449	3.066	3.3	3.838	1.965	2.147	3.954	2.414	5.879	3.589	5.534	2.789	2.759	2.401	4.12	5.255	3.204	2.858	3.661	4.966	1.799	2.046	4.005	3.588	4.66	3.155	3.149	3.12	2.79	1.774	3.4	3.246	3.546	2.113	1.682	2.828	2.578	2.217	3.032	3.536	4.196	2.899	4.182	1.287
hsa-miR-27b-4373068	3.81	5.477	5.023	6.415	4.518	4.633	6.012	4.366	6.618	6.166	6.812	4.921	4.118	4.835	6.554	8.639	5.196	5.811	5.544	7.472	4.515	4.232	4.882	5.514	6.071	4.776	6.097	5.567	6.522	3.751	5.53	5.268	5.76	3.537	4.547	4.781	4.069	3.295	6.842	5.546	7.131	6.381	6.324	3.722
hsa-miR-28-3p-4395557	3.686	2.993	4.977	4.131	2.417	2.267	3.776	3.152	6.803	3.771	5.457	3.065	3.5	2.466	3.602	4.788	2.819	3.649	3.317	3.753	2.637	3.073	5.202	3.517	4.387	4.349	3.784	3.575	3.899	3.129	3.156	3.691	4.486	3.236	2.974	4.079	3.099	2.014	4.77	4.076	2.643	2.783	4.107	0.756
hsa-miR-28-5p-4373067	4.704	4.376	6.133	6.021	4.023	4.895	5.021	4.58	8.208	5.687	6.484	5.422	5.101	4.633	6.164	8.015	4.958	6.03	5.841	7.143	4.275	4.964	6.024	5.041	6.461	6.149	5.711	5.427	5.525	4.551	5.513	5.853	5.835	4.483	4.792	5.823	5.491	4.168	6.944	5.903	7.525	4.821	5.733	3.553
hsa-miR-296-5p-4373066	10.565	9.253	12.003	11.436	7.656	8.455	12.142	8.56786	12.8818	10.16	10.1409	10.52	11.726	9.892	10.449	10.975	10.829	10.795	11.382	12.801	9.063	10.129	9.773	10.39	9.70957	11.806	8.023	11.015	9.625	11.507	9.267	9.527	11.004	7.657	8.724	10.024	8.252	10.623	10.711	10.885	10.865	9.985	8.235	8.848
hsa-miR-29a-4395223	0.174	0.038	0.026	-0.448	-1.941	-0.452	1.146	-0.553	1.166	1.427	2.537	0.21	-0.485	-0.55	1.299	3.396	0.474	1.014	1.476	2.842	-0.072	-0.555	1.556	1.186	1.772	2.53	1.751	1.394	0.956	0.807	0.983	0.654	2.713	1.432	0.484	0.703	-0.02	0.099	1.334	0.641	2.107	2.297	2.835	-0.697
hsa-miR-29b-4373288	6.603	6.151	6.558	6.36	4.606	6.065	7.526	5.984	8.225	8.16	9.767	7.822	7.412	6.317	8.662	10.081	8.056	7.828	9.014	10.004	6.195	5.231	8.952	7.986	11.636	9.184	8.159	8.258	7.273	7.789	7.283	8.106	9.825	8.612	8.704	8.041	6.537	6.13	7.394	8.419	9.717	8.707	10.647	7.255
hsa-miR-29c-4395171	3.74	3.063	3.323	3.926	2.141	2.523	4.96	8.705	4.855	4.614	5.9321	4.018	3.584	3.093	4.877	7.455	4.449	5.88	5.078	6.033	4.138	2.941	5.486	5.456	6.2568	5.784	5.68	4.813	4.916	4.74	3.789	4.231	6.257	4.328	3.844	3.907	3.127	3.453	4.715	4.616	7.093	7.035	7.02	2.655
hsa-miR-301a-4373064	8.015	7.072	8.039	7.267	6.85	7.78	4.556	9.52	11.229	7.848	9.413	8.772	7.071	7.336	11.658	10.219	10.173	8.967	10.416	10.8134	7.532	7.364	8.032	8.865	10.0651	9.093	8.914	8.959	8.471	6.767	8.328	8.676	6.639	6.804	6.825	8.078	7.333	5.075	8.767	9.177	9.0965	8.484	8.658	6.372
hsa-miR-30b-4373290	1.823	0.654	1.743	2.076	0.156	-0.879	0.254	1.072	2.313	1.595	2.68	0.713	1.657	0.787	1.39	3.287	0.977	1.822	2.978	3.971	1.888	0.6	2.342	2.609	2.452	2.866	2.899	2.715	2.338	1.971	1.164	0.416	2.512	1.427	2.355	1.605	0.414	1.238	3.133	3.242	4.662	2.597	2.983	0.817
hsa-miR-30c-4373060	1.751	0.439	1.698	1.926	0.697	-1.042	0.677	0.663	2.497	1.042	2.812	-0.203	1.035	-0.173	0.655	2.104	-0.082	1.059	1.838	2.306	1.309	0.064	1.947	1.998	1.853	2.037	2.418	2.157	1.611	1.562	0.867	-0.345	1.7	1.096	1.631	0.938	0.098	0.227	2.012	3.024	3.482	2.408	2.487	-0.438
hsa-miR-31-4395390	5.366	1.024	4.872	7.974	5.669	6.163	3.4	3.655	11.851	7.726	6.442	5.831	5.718	7.151	6.958	7.6977	1.723	3.702	6.6	5.199	1.28	1.963	4.148	4.518	2.768	9.01	6.501	5.672	3.521	1.127	5.273	8.431	3.66	6.984	2.676	3.539	5.467	4.91	7.756	5.572	3.907	8.554	5.952	0.545
hsa-miR-32-4395220	12.614	9.771	11.327	11.746	10.072	9.727	11.17	10.363	11.629	10.892	11.234	12.187	10.787	9.262	11.727	13.159	10.4061	11.802	10.717	11.9936	10.761	9.725	12.107	9.83078	9.66383	11.769	11.014	12.662	9.89	8.978	10.269	10.282	10.845	8.157	11.466	10.705	8.546	8.17	9.484	12.802	10.0908	10.407	13.335	7.795
hsa-miR-320-4395388	1.766	1.878	3.129	3.029	2.219	0.389	2.034	1.417	4.156	2.68	2.461	1.727	2.172	1.039	2.053	2.28	1.768	2.475	2.082	3.015	1.66	1.025	2.923	2.267	0.596	1.82	2.321	1.852	2.494	1.984	1.623	1.592	2.05	1.122	1.667	2.229	1.294	1.002	2.853	2.994	2.03	2.133	2.579	-0.1
hsa-miR-323-3p-4395338	9.298	9.771	7.684	11.195	9.809	8.631	9.937	9.46	11.662	10.641	6.494	9.692	9.13	8.781	9.648	9.701	8.605	9.306	8.887	10.111	9.065	9.207	9.631	9.163	9.823	9.762	10.342	10.448	8.435	9.105	8.327	9.099	8.846	8.27	8.921	9.621	10.049	6.086	10.101	9.871	8.051	8.961	9.002	7.029
hsa-miR-324-3p-4395272	7.052	5.984	7.457	7.599	6.357	5.102	6.439	5.788	9.632	7.241	7.092	5.677	5.764	5.163	6.588	7.831	7.271	7.525	6.866	7.857	6.07	5.574	7.119	6.704	6.795	6.502	6.73	6.931	7.432	5.786	6.322	7.076	5.977	5.435	6.848	6.812	5.289	4.76	7.583	8.147	5.596	5.893	6.172	4.647
[truncated: 69 more rows]

## Sheet: Table S8
Table S8. Differentially expressed microRNAs for NSLC dataset
	genes	feature.pos	t.test	p.value	adj.p.value	ddCt	FC	meanCalibrator	meanTarget	categoryCalibrator	categoryTarget
[truncated: 175 more rows]
